# Supplementary material for: Integration of Transcriptome and Proteome in Lymph Nodes Reveal the Different Immune Responses to PRRSV Between PRRSV-Resistant Tongcheng Pigs and PRRSV-Susceptible Large White Pigs
Source: Front Genet. 2022 Jan 27;13:800178. doi: 10.3389/fgene.2022.800178 (PMC8829461; doi:10.3389/fgene.2022.800178)
Supplement: Supplementary file 2 [file Table3.XLSX]

## Sheet: TC-DEPs
Protein_ID	Description	Mass	Uniq_Pep_Num	Uniq_Spec_Num	Ratio1_TC_Control/TC_Infection	Ratio2_TC_Control/TC_Infection	Ratio3_TC_Control/TC_Infection	Mean_Ratio_TC_Control/TC_Infection	SD	Mean_Ratio_TC_Infection/TC_Control	Qvalue1	Qvalue2	Qvalue3	Trend
tr|F1RM44|F1RM44_PIG	Uncharacterized protein OS=Sus scrofa GN=TOMM40 PE=1 SV=2	33219.7	8|6|7	11|12|10	0.822	0.362	0.869	0.68	0.28	1.47	0.003	0.001	0.16	Up
tr|I3LDE1|I3LDE1_PIG	Uncharacterized protein OS=Sus scrofa GN=LOC100521234 PE=1 SV=1	15372.7	5|4|4	17|19|14	0.709	0.722	0.822	0.75	0.062	1.33	0.001	0.001	0.002	Up
tr|I3LVR9|I3LVR9_PIG	Uncharacterized protein OS=Sus scrofa GN=CMPK2 PE=1 SV=1	47184.2	15|12|17	28|28|37	0.567	0.514	0.436	0.51	0.066	1.96	0.001	0.001	0.001	Up
tr|F1SSL4|F1SSL4_PIG	Uncharacterized protein OS=Sus scrofa GN=ABCF2 PE=1 SV=2	66103.9	7|8|9	10|13|13	0.755	0.562	0.771	0.7	0.116	1.43	0.007	0.001	0.001	Up
tr|F1SAD9|F1SAD9_PIG	Protein disulfide-isomerase OS=Sus scrofa GN=PDIA4 PE=1 SV=1	73245.1	38|33|40	155|153|173	0.55	0.546	0.568	0.55	0.012	1.82	0.001	0.001	0.001	Up
tr|F1S0A2|F1S0A2_PIG	Peptidyl-prolyl cis-trans isomerase OS=Sus scrofa PE=1 SV=1	19328.2	3|3|3	21|19|23	0.708	0.558	0.934	0.73	0.189	1.37	0.001	0.001	0.652	Up
tr|F1RST0|F1RST0_PIG	Uncharacterized protein OS=Sus scrofa GN=HSPH1 PE=1 SV=1	97531.7	29|28|29	87|67|81	0.471	0.42	0.489	0.46	0.036	2.17	0.001	0.001	0.001	Up
tr|Q1ACV5|Q1ACV5_PIG	Transporter associated with antigen processing 1 OS=Sus scrofa PE=2 SV=1	80003.4	15|15|16	37|40|40	0.733	0.451	0.792	0.66	0.182	1.52	0.001	0.001	0.001	Up
tr|F1RPE5|F1RPE5_PIG	Pescadillo homolog OS=Sus scrofa GN=PES1 PE=3 SV=2	69393.8	9|5|7	13|7|10	0.794	0.447	0.856	0.7	0.22	1.43	0.007	0.013	0.05	Up
tr|F1SLS9|F1SLS9_PIG	Uncharacterized protein OS=Sus scrofa GN=NCAPD2 PE=4 SV=2	95676.1	6|6|7	7|8|9	0.717	0.394	0.798	0.64	0.214	1.56	0.003	0.014	0.02	Up
tr|F1SCV9|F1SCV9_PIG	Uncharacterized protein OS=Sus scrofa PE=1 SV=2	125107	9|6|7	10|9|11	0.539	0.389	0.784	0.57	0.199	1.75	0.001	0.001	0.044	Up
tr|F1SDK3|F1SDK3_PIG	Uncharacterized protein OS=Sus scrofa GN=MGMT PE=1 SV=2	25749.2	7|4|6	10|8|11	0.739	0.712	0.778	0.74	0.033	1.35	0.001	0.027	0.003	Up
tr|E1CAJ6|E1CAJ6_PIG	Protein disulfide isomerase P5 OS=Sus scrofa GN=pdi-p5 PE=1 SV=1	48425.4	17|16|16	54|63|66	0.746	0.662	0.744	0.72	0.048	1.39	0.001	0.001	0.001	Up
tr|I3LPF4|I3LPF4_PIG	Uncharacterized protein OS=Sus scrofa GN=TBL3 PE=4 SV=1	82180.9	7|4|7	8|6|8	0.738	0.604	0.834	0.73	0.116	1.37	0.004	0.046	0.095	Up
tr|F1SNW1|F1SNW1_PIG	Uncharacterized protein OS=Sus scrofa GN=SEMA4F PE=3 SV=1	84603.8	1|1|1	1|4|4	0.145	0.23	0.366	0.25	0.111	4	0.015	0.001	0.004	Up
tr|A0A1D8MMA5|A0A1D8MMA5_PIG	DEAD-box helicase 21 OS=Sus scrofa GN=DDX21 PE=2 SV=1	87693.5	20|16|23	38|37|42	0.78	0.661	0.703	0.71	0.06	1.41	0.001	0.001	0.001	Up
tr|F1S1G0|F1S1G0_PIG	Eukaryotic translation initiation factor 3 subunit E OS=Sus scrofa GN=EIF3E PE=1 SV=2	52796.7	12|12|12	29|30|27	0.829	0.482	0.81	0.71	0.195	1.41	0.001	0.001	0.001	Up
tr|F6PVJ7|F6PVJ7_PIG	Nucleoside diphosphate kinase OS=Sus scrofa GN=NME1 PE=1 SV=1	17193.7	6|5|6	14|16|16	0.824	0.66	0.686	0.72	0.088	1.39	0.001	0.001	0.001	Up
tr|F1SCC7|F1SCC7_PIG	Uncharacterized protein OS=Sus scrofa GN=LOC100156325 PE=1 SV=1	46800.6	8|12|6	34|47|33	0.373	0.28	0.251	0.3	0.064	3.33	0.001	0.001	0.001	Up
tr|B2D2K7|B2D2K7_PIG	Solute carrier family 3 member 2 (Fragment) OS=Sus scrofa GN=SLC3A2 PE=2 SV=1	61672	15|12|13	26|20|28	0.821	0.558	0.911	0.76	0.183	1.32	0.002	0.001	0.093	Up
tr|F1RXR2|F1RXR2_PIG	Uncharacterized protein OS=Sus scrofa GN=CRELD2 PE=4 SV=1	40528.7	6|8|4	8|9|5	0.534	0.494	0.34	0.46	0.102	2.17	0.001	0.011	0.001	Up
tr|F1SBC8|F1SBC8_PIG	Uncharacterized protein OS=Sus scrofa GN=EMILIN2 PE=1 SV=2	106697	9|5|9	10|6|11	0.679	0.615	0.548	0.61	0.066	1.64	0.001	0.025	0.002	Up
tr|F1SPN1|F1SPN1_PIG	Peptidylprolyl isomerase OS=Sus scrofa GN=FKBP11 PE=1 SV=1	22469.3	5|5|5	13|17|19	0.805	0.362	0.804	0.66	0.255	1.52	0.014	0.001	0.002	Up
tr|Q865A4|Q865A4_PIG	Double stranded RNA-dependent protein kinase OS=Sus scrofa GN=PKR PE=2 SV=1	61475.1	6|5|6	10|10|14	0.824	0.439	0.559	0.61	0.197	1.64	0.001	0.001	0.001	Up
tr|F1RGG8|F1RGG8_PIG	Uncharacterized protein OS=Sus scrofa GN=MZB1 PE=1 SV=1	20944.3	6|5|6	25|37|25	0.432	0.539	0.413	0.46	0.068	2.17	0.001	0.001	0.001	Up
tr|D0G0C8|D0G0C8_PIG	Chaperonin containing TCP1, subunit 2 (Beta) OS=Sus scrofa GN=CCT2 PE=1 SV=1	57732.2	31|29|30	113|110|116	0.804	0.78	0.735	0.77	0.035	1.3	0.001	0.001	0.001	Up
tr|A0A075B7H9|A0A075B7H9_PIG	Uncharacterized protein (Fragment) OS=Sus scrofa PE=4 SV=5	12155	1|1|1	19|18|16	0.493	0.615	0.548	0.55	0.061	1.82	0.001	0.001	0.001	Up
tr|I3LB04|I3LB04_PIG	Uncharacterized protein OS=Sus scrofa GN=ISG20 PE=4 SV=1	20021.3	7|8|6	11|10|7	0.442	0.288	0.203	0.31	0.121	3.23	0.002	0.004	0.001	Up
sp|Q29092|ENPL_PIG	Endoplasmin OS=Sus scrofa GN=HSP90B1 PE=2 SV=3	92680.3	52|4|58	265|8|291	0.568	0.409	0.5	0.49	0.08	2.04	0.001	0.001	0.001	Up
tr|F8SIP3|F8SIP3_PIG	Polyribonucleotide nucleotidyltransferase 1 OS=Sus scrofa GN=PNPT1 PE=2 SV=1	86638	7|15|9	10|19|11	0.817	0.796	0.801	0.8	0.011	1.25	0.01	0.008	0.002	Up
tr|F1SDV6|F1SDV6_PIG	Phosphoinositide phospholipase C OS=Sus scrofa GN=PLCG1 PE=1 SV=2	150344	9|9|13	12|10|17	0.815	0.539	0.845	0.73	0.169	1.37	0.005	0.011	0.001	Up
tr|F1SFJ8|F1SFJ8_PIG	Uncharacterized protein OS=Sus scrofa GN=DNAJB11 PE=1 SV=1	40739.7	7|4|5	14|10|11	0.665	0.779	0.728	0.72	0.057	1.39	0.003	0.006	0.002	Up
tr|C5I4T6|C5I4T6_PIG	Phosphoenolpyruvate carboxykinase 2 OS=Sus scrofa GN=PCK2 PE=1 SV=1	71368.9	19|15|18	32|26|35	0.629	0.632	0.832	0.7	0.116	1.43	0.001	0.001	0.001	Up
sp|Q9MZU4|RSAD2_PIG	Radical S-adenosyl methionine domain-containing protein 2 OS=Sus scrofa GN=RSAD2 PE=2 SV=1	42332.4	7|6|6	9|8|6	0.72	0.455	0.265	0.48	0.229	2.08	0.007	0.005	0.004	Up
tr|F4ZS17|F4ZS17_PIG	Interferon-inducible microtubular aggregate protein 44 OS=Sus scrofa GN=MATP44 PE=2 SV=1	49113.1	2|2|3	5|4|8	0.667	0.17	0.351	0.4	0.252	2.5	0.009	0.001	0.001	Up
tr|F1SU12|F1SU12_PIG	Dolichyl-diphosphooligosaccharide--protein glycosyltransferase 48 kDa subunit OS=Sus scrofa GN=DDOST PE=1 SV=1	48899.1	13|12|11	39|38|41	0.792	0.475	0.895	0.72	0.219	1.39	0.001	0.001	0.013	Up
tr|M3V7X9|M3V7X9_PIG	Lectin, galactoside-binding, soluble, 3 binding protein OS=Sus scrofa GN=LGALS3BP PE=2 SV=1	61903.5	14|13|11	41|31|35	0.676	0.266	0.444	0.46	0.206	2.17	0.001	0.001	0.001	Up
tr|F1SK58|F1SK58_PIG	Uncharacterized protein OS=Sus scrofa GN=HSPA13 PE=1 SV=1	52159.2	3|8|5	4|14|6	0.571	0.485	0.6	0.55	0.06	1.82	0.003	0.001	0.001	Up
tr|F1RR06|F1RR06_PIG	Glycylpeptide N-tetradecanoyltransferase OS=Sus scrofa GN=NMT1 PE=1 SV=2	57040	8|8|7	13|15|14	0.801	0.713	0.885	0.8	0.086	1.25	0.002	0.001	0.151	Up
tr|F1RJN4|F1RJN4_PIG	Uncharacterized protein OS=Sus scrofa GN=TBL2 PE=1 SV=1	50259.5	8|9|9	13|13|14	0.806	0.768	0.846	0.81	0.039	1.23	0.021	0.001	0.005	Up
tr|C0SW08|C0SW08_PIG	Cell division cycle 2 OS=Sus scrofa GN=CDC2 PE=1 SV=1	34096.9	4|5|4	6|6|5	0.761	0.47	0.88	0.7	0.211	1.43	0.026	0.03	0.663	Up
sp|A7VK00|MX2_PIG	Interferon-induced GTP-binding protein MX2 OS=Sus scrofa GN=Mx2 PE=2 SV=1	80772.1	1|1|1	5|10|3	0.684	0.358	0.735	0.59	0.205	1.69	0.002	0.001	0.441	Up
tr|I3LAF9|I3LAF9_PIG	Uncharacterized protein OS=Sus scrofa GN=PARP9 PE=4 SV=1	92627.9	10|8|10	11|9|14	0.789	0.508	0.766	0.69	0.156	1.45	0.042	0.007	0.006	Up
tr|G9BFU0|G9BFU0_PIG	Signal transducer and activator of transcription OS=Sus scrofa GN=STAT1 PE=2 SV=1	88810	20|2|4	71|8|8	0.688	0.537	0.717	0.65	0.097	1.54	0.001	0.004	0.004	Up
tr|I3LDM2|I3LDM2_PIG	tRNA (guanine-N(7)-)-methyltransferase OS=Sus scrofa GN=METTL1 PE=3 SV=1	30958.6	3|4|3	4|4|3	0.691	0.416	0.714	0.61	0.166	1.64	0.014	0.017	0.249	Up
tr|K9J6K1|K9J6K1_PIG	Tapasin OS=Sus scrofa GN=TAPBP PE=2 SV=1	48296.1	8|7|7	41|27|30	0.792	0.511	0.811	0.7	0.168	1.43	0.001	0.001	0.001	Up
tr|F1RK45|F1RK45_PIG	Uncharacterized protein OS=Sus scrofa GN=TRAP1 PE=1 SV=2	79988.2	14|16|15	27|27|24	0.784	0.717	0.756	0.75	0.034	1.33	0.001	0.001	0.001	Up
sp|A5A779|PGTA_PIG	Geranylgeranyl transferase type-2 subunit alpha OS=Sus scrofa GN=RABGGTA PE=2 SV=1	65925.7	5|8|7	9|11|8	0.707	0.64	0.798	0.72	0.079	1.39	0.009	0.001	0.004	Up
tr|Q000H9|Q000H9_PIG	Glutathione S-transferase mu 2 OS=Sus scrofa PE=2 SV=1	25900	8|8|8	17|20|16	0.772	0.352	0.314	0.48	0.254	2.08	0.003	0.001	0.001	Up
tr|F1SQ36|F1SQ36_PIG	Poly [ADP-ribose] polymerase OS=Sus scrofa GN=PARP14 PE=1 SV=2	193973	17|16|24	24|19|28	0.72	0.657	0.794	0.72	0.069	1.39	0.001	0.001	0.001	Up
tr|F1SQN1|F1SQN1_PIG	T-complex protein 1 subunit delta OS=Sus scrofa GN=CCT4 PE=1 SV=1	58514.9	26|19|24	74|54|59	0.782	0.558	0.76	0.7	0.123	1.43	0.001	0.001	0.001	Up
tr|K9IWD4|K9IWD4_PIG	Hypoxia up-regulated protein 1 OS=Sus scrofa GN=HYOU1_tv1 PE=2 SV=1	111537	32|33|30	92|102|84	0.639	0.596	0.658	0.63	0.032	1.59	0.001	0.001	0.001	Up
sp|P63246|RACK1_PIG	Receptor of activated protein C kinase 1 OS=Sus scrofa GN=RACK1 PE=1 SV=3	35492.7	19|16|19	73|59|92	0.811	0.447	0.821	0.69	0.213	1.45	0.001	0.001	0.001	Up
tr|F1RM55|F1RM55_PIG	Alpha-mannosidase OS=Sus scrofa GN=MAN2A1 PE=1 SV=1	131994	20|16|12	25|20|18	0.816	0.549	0.837	0.73	0.161	1.37	0.001	0.001	0.093	Up
tr|F1RQU2|F1RQU2_PIG	Uncharacterized protein OS=Sus scrofa GN=HSP90AB1 PE=1 SV=1	83525.2	29|24|28	163|131|159	0.614	0.507	0.548	0.56	0.054	1.79	0.001	0.001	0.001	Up
tr|F1RP17|F1RP17_PIG	T-complex protein 1 subunit gamma OS=Sus scrofa GN=CCT3 PE=1 SV=2	61737.8	26|25|28	109|101|113	0.81	0.62	0.8	0.74	0.107	1.35	0.001	0.001	0.001	Up
tr|F1SP18|F1SP18_PIG	Uncharacterized protein OS=Sus scrofa GN=TARS PE=1 SV=2	72884.5	17|16|20	38|39|46	0.752	0.365	0.678	0.6	0.205	1.67	0.001	0.001	0.001	Up
tr|F1RTY6|F1RTY6_PIG	Uncharacterized protein OS=Sus scrofa GN=PPID PE=1 SV=1	41162.9	16|12|15	38|33|32	0.694	0.832	0.668	0.73	0.088	1.37	0.001	0.001	0.001	Up
tr|I3L928|I3L928_PIG	Uncharacterized protein OS=Sus scrofa GN=THOC6 PE=1 SV=1	38031.2	5|4|7	8|7|10	0.807	0.511	0.9	0.74	0.203	1.35	0.011	0.004	0.064	Up
tr|F1S4E0|F1S4E0_PIG	Uncharacterized protein OS=Sus scrofa PE=1 SV=3	57514.5	18|15|19	26|27|34	0.802	0.478	0.787	0.69	0.183	1.45	0.001	0.001	0.001	Up
tr|F1S5Z3|F1S5Z3_PIG	Uncharacterized protein OS=Sus scrofa GN=SARS PE=1 SV=2	59094.3	22|15|21	56|41|51	0.783	0.708	0.749	0.75	0.038	1.33	0.001	0.001	0.001	Up
tr|M3TYJ4|M3TYJ4_PIG	DNA helicase OS=Sus scrofa GN=MCM6 PE=2 SV=1	93923.5	18|18|17	29|30|40	0.738	0.554	0.761	0.68	0.113	1.47	0.001	0.001	0.001	Up
tr|F1SPF3|F1SPF3_PIG	DNA helicase OS=Sus scrofa GN=MCM2 PE=1 SV=2	102131	21|22|24	42|42|39	0.777	0.54	0.77	0.7	0.135	1.43	0.001	0.001	0.001	Up
tr|F1S754|F1S754_PIG	Signal recognition particle receptor subunit alpha OS=Sus scrofa GN=SRPRA PE=1 SV=1	69951.3	9|10|10	19|24|27	0.599	0.454	0.641	0.56	0.098	1.79	0.001	0.001	0.001	Up
tr|F1SFI3|F1SFI3_PIG	Uncharacterized protein OS=Sus scrofa GN=RFC4 PE=1 SV=2	40583.1	8|9|9	11|12|14	0.815	0.733	0.771	0.77	0.041	1.3	0.028	0.001	0.002	Up
tr|F1SML4|F1SML4_PIG	Uncharacterized protein OS=Sus scrofa PE=1 SV=1	66540.7	23|16|21	54|50|62	0.782	0.613	0.847	0.75	0.121	1.33	0.001	0.001	0.001	Up
tr|F1SM61|F1SM61_PIG	Fibulin-1 OS=Sus scrofa GN=FBLN1 PE=1 SV=1	81837	8|6|9	16|9|16	0.754	0.542	0.661	0.65	0.106	1.54	0.002	0.001	0.001	Up
tr|Q1ACV4|Q1ACV4_PIG	Transporter associated with antigen processing 2 (Fragment) OS=Sus scrofa PE=2 SV=1	71791.4	10|8|10	16|13|18	0.781	0.498	0.728	0.67	0.15	1.49	0.005	0.041	0.001	Up
tr|A0SEG9|A0SEG9_PIG	Complement component C9 OS=Sus scrofa PE=2 SV=1	63251.3	7|5|10	14|15|21	0.652	0.175	0.526	0.45	0.247	2.22	0.001	0.001	0.001	Up
tr|Q95J37|Q95J37_PIG	Oxytocin (Fragment) OS=Sus scrofa PE=4 SV=1	7344.38	1|1|1	3|2|2	0.469	0.224	0.171	0.29	0.159	3.45	0.003	0.007	0.002	Up
tr|F1SMS8|F1SMS8_PIG	Uncharacterized protein OS=Sus scrofa GN=LMAN1 PE=1 SV=1	58461.2	11|13|12	27|31|27	0.669	0.476	0.73	0.62	0.133	1.61	0.001	0.001	0.001	Up
tr|F1SQ01|F1SQ01_PIG	Uncharacterized protein OS=Sus scrofa GN=PRDX4 PE=1 SV=1	30746	8|8|6	27|34|26	0.637	0.813	0.666	0.71	0.094	1.41	0.001	0.001	0.001	Up
tr|F1RKG3|F1RKG3_PIG	Uncharacterized protein OS=Sus scrofa GN=RFC5 PE=1 SV=1	40304	6|4|6	7|5|7	0.776	0.395	0.61	0.59	0.191	1.69	0.013	0.002	0.001	Up
sp|Q29068|TCPG_PIG	T-complex protein 1 subunit gamma (Fragment) OS=Sus scrofa GN=CCT3 PE=2 SV=1	8746.45	3|3|3	12|11|14	0.812	0.681	0.884	0.79	0.103	1.27	0.037	0.001	0.064	Up
tr|F1S4P6|F1S4P6_PIG	Eukaryotic translation initiation factor 3 subunit A OS=Sus scrofa GN=EIF3A PE=1 SV=1	166566	35|37|36	73|61|67	0.827	0.444	0.812	0.69	0.217	1.45	0.001	0.001	0.001	Up
tr|F1RIU3|F1RIU3_PIG	Uncharacterized protein OS=Sus scrofa GN=LOC102163415 PE=1 SV=1	58371.8	25|21|24	79|63|64	0.811	0.795	0.751	0.79	0.031	1.27	0.001	0.001	0.001	Up
tr|F1RRA7|F1RRA7_PIG	Uncharacterized protein OS=Sus scrofa GN=HSPA4L PE=1 SV=2	98733.7	7|3|4	13|6|9	0.793	0.271	0.784	0.62	0.299	1.61	0.005	0.027	0.019	Up
tr|F1SII4|F1SII4_PIG	Uncharacterized protein OS=Sus scrofa GN=GARS PE=1 SV=1	83929.9	21|17|18	37|33|32	0.694	0.564	0.706	0.65	0.079	1.54	0.001	0.001	0.001	Up
tr|F1RHC7|F1RHC7_PIG	Uncharacterized protein OS=Sus scrofa GN=SEC24A PE=1 SV=2	125773	7|6|9	9|9|11	0.745	0.566	0.782	0.7	0.116	1.43	0.003	0.033	0.002	Up
tr|K7GS73|K7GS73_PIG	Uncharacterized protein OS=Sus scrofa GN=HK3 PE=1 SV=1	100696	15|13|-	32|27|-	0.771	0.381	-	0.58	-	1.72	0.001	0.001	-	Up
tr|F1S7H6|F1S7H6_PIG	Uncharacterized protein OS=Sus scrofa PE=4 SV=2	40473.2	3|3|4	6|10|10	0.699	0.268	0.599	0.52	0.226	1.92	0.005	0.001	0.004	Up
tr|I3LM93|I3LM93_PIG	Uncharacterized protein OS=Sus scrofa GN=TNPO1 PE=1 SV=1	103080	13|8|9	22|14|17	0.829	0.336	0.759	0.64	0.267	1.56	0.001	0.001	0.001	Up
tr|F1SK86|F1SK86_PIG	Peptidylprolyl isomerase OS=Sus scrofa GN=FKBP4 PE=1 SV=1	51580.9	20|18|1	50|46|1	0.653	0.803	0.609	0.69	0.102	1.45	0.001	0.001	0.31	Up
tr|F1SB42|F1SB42_PIG	Uncharacterized protein OS=Sus scrofa PE=1 SV=1	42338.8	9|8|11	58|46|51	0.816	0.809	0.85	0.82	0.022	1.22	0.001	0.001	0.001	Up
tr|F1RYA3|F1RYA3_PIG	Uncharacterized protein OS=Sus scrofa GN=CARS PE=1 SV=2	94583.8	20|20|17	26|25|23	0.738	0.484	0.751	0.66	0.151	1.52	0.001	0.001	0.001	Up
tr|F1SSM7|F1SSM7_PIG	Uncharacterized protein OS=Sus scrofa GN=NUB1 PE=1 SV=2	64847.2	12|13|15	26|23|30	0.822	0.577	0.771	0.72	0.129	1.39	0.001	0.001	0.001	Up
tr|F1S5C5|F1S5C5_PIG	Uncharacterized protein OS=Sus scrofa GN=NCAPG PE=4 SV=2	114900	8|10|8	10|12|9	0.681	0.494	0.715	0.63	0.119	1.59	0.002	0.001	0.035	Up
tr|F1SBH2|F1SBH2_PIG	Uncharacterized protein OS=Sus scrofa GN=SEC23B PE=1 SV=1	87369.9	12|9|11	20|15|21	0.684	0.539	0.759	0.66	0.112	1.52	0.001	0.001	0.001	Up
tr|F1SU53|F1SU53_PIG	Uncharacterized protein OS=Sus scrofa GN=SEC24C PE=1 SV=1	118825	17|12|11	26|22|20	0.802	0.511	0.863	0.73	0.188	1.37	0.001	0.002	0.031	Up
tr|F1SCH3|F1SCH3_PIG	Uncharacterized protein OS=Sus scrofa GN=DDX39A PE=1 SV=2	54805.9	8|6|6	19|11|13	0.823	0.441	0.895	0.72	0.244	1.39	0.002	0.004	0.06	Up
sp|O02705|HS90A_PIG	Heat shock protein HSP 90-alpha OS=Sus scrofa GN=HSP90AA1 PE=2 SV=3	85102.8	34|27|33	273|224|274	0.624	0.469	0.543	0.55	0.078	1.82	0.001	0.001	0.001	Up
tr|F1SKD5|F1SKD5_PIG	Uncharacterized protein OS=Sus scrofa GN=USP15 PE=3 SV=2	113692	16|19|17	25|28|26	0.796	0.623	0.643	0.69	0.095	1.45	0.001	0.001	0.001	Up
tr|F1SL74|F1SL74_PIG	Serine hydroxymethyltransferase OS=Sus scrofa GN=SHMT2 PE=1 SV=1	56551	15|16|17	25|28|32	0.819	0.765	0.807	0.8	0.028	1.25	0.002	0.001	0.001	Up
sp|Q7M2W6|CRYAB_PIG	CRYAB OS=Sus scrofa GN=CRYAB PE=3 SV=1	20098.4	5|5|3	18|13|10	0.726	0.791	0.619	0.71	0.087	1.41	0.001	0.005	0.001	Up
tr|I3LFF0|I3LFF0_PIG	Phosphoinositide phospholipase C OS=Sus scrofa GN=PLCH1 PE=1 SV=1	191896	1|1|1	7|17|10	0.521	0.382	0.477	0.46	0.071	2.17	0.001	0.001	0.001	Up
tr|A0MZ86|A0MZ86_PIG	Interferon regulatory factor 4 isoform 1 OS=Sus scrofa GN=IRF4 PE=2 SV=2	52098.6	3|7|5	5|10|8	0.531	0.417	0.513	0.49	0.061	2.04	0.016	0.005	0.004	Up
tr|F1SLF6|F1SLF6_PIG	Uncharacterized protein OS=Sus scrofa GN=CCT7 PE=1 SV=2	59928.1	32|24|30	109|94|99	0.826	0.498	0.751	0.69	0.172	1.45	0.001	0.001	0.001	Up
tr|F1SJY1|F1SJY1_PIG	Uncharacterized protein OS=Sus scrofa GN=ERGIC1 PE=1 SV=2	32998.6	7|7|5	10|9|9	0.74	0.501	0.748	0.66	0.14	1.52	0.001	0.001	0.001	Up
tr|I3LMG2|I3LMG2_PIG	Uncharacterized protein OS=Sus scrofa GN=IFI44L PE=1 SV=1	50235.7	18|16|14	31|39|25	0.632	0.355	0.458	0.48	0.14	2.08	0.001	0.001	0.001	Up
tr|I3LFK7|I3LFK7_PIG	Uncharacterized protein OS=Sus scrofa PE=4 SV=1	105524	10|3|8	18|4|13	0.796	0.314	0.597	0.57	0.242	1.75	0.001	0.001	0.001	Up
tr|K9J4N3|K9J4N3_PIG	Branched-chain-amino-acid aminotransferase OS=Sus scrofa GN=BCAT1 PE=2 SV=1	43663.9	7|7|7	12|13|12	0.829	0.782	0.886	0.83	0.052	1.2	0.002	0.002	0.01	Up
tr|I3LFC2|I3LFC2_PIG	Uncharacterized protein OS=Sus scrofa PE=1 SV=1	8257.14	2|2|2	5|4|3	0.644	0.29	0.349	0.43	0.19	2.33	0.021	0.02	0.001	Up
tr|A0A0F6TNY5|A0A0F6TNY5_PIG	APOB OS=Sus scrofa GN=APOB PE=2 SV=1	439800	41|39|41	60|52|55	0.581	0.341	0.776	0.57	0.218	1.75	0.001	0.001	0.001	Up
tr|I3LEC2|I3LEC2_PIG	Uncharacterized protein OS=Sus scrofa GN=PCBP1 PE=1 SV=1	37973.1	11|9|10	33|34|37	0.813	0.668	0.85	0.78	0.096	1.28	0.001	0.001	0.001	Up
tr|F1SMJ1|F1SMJ1_PIG	Complement component C7 OS=Sus scrofa GN=C7 PE=1 SV=2	96174.6	9|10|8	12|14|12	0.801	0.611	0.653	0.69	0.1	1.45	0.023	0.011	0.001	Up
sp|P01846|LAC_PIG	Ig lambda chain C region OS=Sus scrofa PE=1 SV=1	11149.5	3|4|3	57|90|70	0.31	0.534	0.43	0.42	0.112	2.38	0.001	0.001	0.001	Up
tr|Q95JG9|Q95JG9_PIG	Carnitine palmitoyltransferase I OS=Sus scrofa GN=CPT1A PE=2 SV=1	88774.8	9|4|6	12|5|11	0.661	0.441	0.721	0.61	0.147	1.64	0.001	0.003	0.001	Up
tr|I3LUC8|I3LUC8_PIG	Peptidyl-prolyl cis-trans isomerase OS=Sus scrofa PE=1 SV=1	22178.7	5|4|5	26|19|26	0.75	0.511	0.839	0.7	0.17	1.43	0.001	0.001	0.002	Up
tr|F2Z5C0|F2Z5C0_PIG	Uncharacterized protein OS=Sus scrofa GN=OSTC PE=1 SV=1	16899.9	2|2|2	6|6|5	0.751	0.503	0.865	0.71	0.185	1.41	0.049	0.004	0.338	Up
tr|F1SUP2|F1SUP2_PIG	Uncharacterized protein OS=Sus scrofa GN=SPCS2 PE=1 SV=2	25123.8	7|6|9	13|21|22	0.825	0.552	0.909	0.76	0.187	1.32	0.015	0.001	0.036	Up
tr|F1SPH1|F1SPH1_PIG	Uncharacterized protein OS=Sus scrofa PE=1 SV=2	23905.1	11|10|12	38|46|49	0.831	0.74	0.855	0.81	0.061	1.23	0.001	0.001	0.001	Up
tr|F1RJ33|F1RJ33_PIG	Galectin OS=Sus scrofa GN=LGALS9 PE=1 SV=2	39862.1	3|1|2	4|1|3	0.679	0.559	0.637	0.62	0.061	1.61	0.001	0.002	0.004	Up
tr|F1SE06|F1SE06_PIG	Uncharacterized protein OS=Sus scrofa GN=AHSA1 PE=1 SV=1	38459.3	9|7|9	14|11|21	0.662	0.559	0.587	0.6	0.053	1.67	0.014	0.006	0.001	Up
sp|P27917|APOC3_PIG	Apolipoprotein C-III OS=Sus scrofa GN=APOC3 PE=1 SV=2	10736.4	5|4|4	13|14|16	0.551	0.678	0.53	0.59	0.08	1.69	0.001	0.001	0.001	Up
tr|F1SC98|F1SC98_PIG	Uncharacterized protein OS=Sus scrofa GN=IDE PE=1 SV=2	115330	19|20|16	25|29|26	0.794	0.531	0.801	0.71	0.154	1.41	0.001	0.001	0.001	Up
tr|A8CYB8|A8CYB8_PIG	DEAD/H (Asp-Glu-Ala-Asp/His) box polypeptide OS=Sus scrofa GN=RIG-I PE=2 SV=1	109461	29|26|1	69|59|3	0.649	0.366	0.341	0.45	0.171	2.22	0.001	0.001	0.002	Up
tr|F1S2J4|F1S2J4_PIG	Uncharacterized protein OS=Sus scrofa GN=EDC4 PE=4 SV=2	153213	19|16|18	32|22|32	0.8	0.675	0.886	0.79	0.106	1.27	0.001	0.001	0.007	Up
tr|L8AXL9|L8AXL9_PIG	IgG heavy chain OS=Sus scrofa GN=IGHG PE=2 SV=1	52143.9	1|1|1	4|6|4	0.326	0.217	1.342	0.63	0.62	1.59	0.001	0.004	0.035	Up
tr|F1RJW5|F1RJW5_PIG	Uncharacterized protein OS=Sus scrofa GN=IGSF8 PE=1 SV=1	65171.6	7|4|9	10|8|10	0.677	0.664	0.772	0.7	0.059	1.43	0.001	0.009	0.015	Up
tr|F1S0P3|F1S0P3_PIG	2',3'-cyclic-nucleotide 3'-phosphodiesterase OS=Sus scrofa GN=CNP PE=1 SV=1	47608.5	23|17|22	59|45|63	0.713	0.51	0.633	0.62	0.102	1.61	0.001	0.001	0.001	Up
tr|I3LTR9|I3LTR9_PIG	Uncharacterized protein OS=Sus scrofa PE=1 SV=1	14001	8|8|8	47|51|36	0.641	0.37	0.595	0.54	0.145	1.85	0.001	0.001	0.001	Up
tr|K7GPQ7|K7GPQ7_PIG	Uncharacterized protein (Fragment) OS=Sus scrofa PE=1 SV=1	21653.4	6|4|3	9|9|6	0.563	0.649	0.303	0.51	0.18	1.96	0.003	0.007	0.001	Up
tr|F1RGD9|F1RGD9_PIG	Uncharacterized protein OS=Sus scrofa GN=HARS PE=1 SV=1	57819.3	16|12|16	23|33|38	0.764	0.658	0.859	0.76	0.101	1.32	0.001	0.001	0.001	Up
tr|F1SUE3|F1SUE3_PIG	Uncharacterized protein OS=Sus scrofa GN=PPA1 PE=1 SV=2	33207.3	17|15|19	46|32|47	0.615	0.668	0.626	0.64	0.028	1.56	0.001	0.001	0.001	Up
tr|F1RQW2|F1RQW2_PIG	Uncharacterized protein OS=Sus scrofa GN=C4A PE=1 SV=2	194008	46|45|49	84|96|102	0.669	0.416	0.515	0.53	0.127	1.89	0.001	0.001	0.001	Up
tr|F1SBM2|F1SBM2_PIG	Uncharacterized protein OS=Sus scrofa GN=TRMT6 PE=1 SV=1	56272.4	4|5|6	6|6|7	0.716	0.568	0.909	0.73	0.171	1.37	0.017	0.008	0.342	Up
sp|Q29387|EF1G_PIG	Elongation factor 1-gamma (Fragment) OS=Sus scrofa GN=EEF1G PE=2 SV=2	49917	20|15|18	61|62|59	0.832	0.38	0.787	0.67	0.249	1.49	0.001	0.001	0.001	Up
tr|F1RI15|F1RI15_PIG	Uncharacterized protein OS=Sus scrofa GN=HSPA4 PE=1 SV=1	95273.8	31|30|34	87|79|102	0.77	0.66	0.803	0.74	0.075	1.35	0.001	0.001	0.001	Up
tr|F1RKK5|F1RKK5_PIG	Uncharacterized protein OS=Sus scrofa GN=PRRC1 PE=1 SV=2	44271.8	3|6|5	4|12|7	0.697	0.753	0.875	0.77	0.091	1.3	0.034	0.01	0.251	Up
tr|L7PBE6|L7PBE6_PIG	T-complex protein 1 subunit epsilon OS=Sus scrofa GN=CCT5 PE=2 SV=1	60041.1	9|6|6	25|21|20	0.791	0.739	0.655	0.73	0.069	1.37	0.002	0.001	0.001	Up
tr|I3LPX9|I3LPX9_PIG	Uncharacterized protein OS=Sus scrofa GN=LOC106510677 PE=1 SV=1	116314	17|19|17	30|30|36	0.827	0.494	0.791	0.7	0.183	1.43	0.001	0.001	0.001	Up
tr|F1SH51|F1SH51_PIG	Structural maintenance of chromosomes protein OS=Sus scrofa GN=SMC4 PE=1 SV=1	147788	13|9|13	16|11|15	0.742	0.516	0.803	0.69	0.151	1.45	0.001	0.001	0.001	Up
tr|F1RSE7|F1RSE7_PIG	Uncharacterized protein OS=Sus scrofa GN=MCM4 PE=1 SV=2	94746	17|19|20	35|28|37	0.784	0.588	0.734	0.7	0.102	1.43	0.001	0.001	0.001	Up
tr|F1SCY2|F1SCY2_PIG	Uncharacterized protein OS=Sus scrofa GN=IFIT3 PE=1 SV=2	58297.8	10|7|9	16|14|18	0.741	0.532	0.423	0.57	0.162	1.75	0.001	0.001	0.001	Up
tr|I3L8K4|I3L8K4_PIG	Uncharacterized protein OS=Sus scrofa GN=EIF5B PE=1 SV=1	138323	26|20|21	45|27|34	0.814	0.663	0.858	0.78	0.102	1.28	0.001	0.002	0.001	Up
tr|I3LVJ7|I3LVJ7_PIG	Proteasome endopeptidase complex OS=Sus scrofa GN=PSMA7 PE=1 SV=1	24294.7	6|6|8	14|13|17	0.79	0.539	0.788	0.71	0.144	1.41	0.013	0.002	0.006	Up
sp|P0C5I2|GMPPB_PIG	Mannose-1-phosphate guanyltransferase beta OS=Sus scrofa GN=GMPPB PE=1 SV=1	40410.7	6|8|-	10|14|-	0.712	0.513	-	0.61	-	1.64	0.002	0.001	-	Up
tr|F1S431|F1S431_PIG	Uncharacterized protein OS=Sus scrofa GN=AARS PE=1 SV=2	106308	22|21|22	43|38|43	0.814	0.699	0.79	0.77	0.061	1.3	0.001	0.001	0.001	Up
sp|Q70KH2|GLCM_PIG	Glucosylceramidase OS=Sus scrofa GN=GBA PE=3 SV=1	60274.6	9|7|10	13|12|18	0.737	0.679	0.832	0.75	0.077	1.33	0.001	0.018	0.001	Up
tr|I3L813|I3L813_PIG	Proliferating cell nuclear antigen OS=Sus scrofa GN=PCNA PE=1 SV=1	29084.4	13|13|12	37|32|43	0.692	0.44	0.569	0.57	0.126	1.75	0.001	0.001	0.001	Up
tr|F1S5D9|F1S5D9_PIG	Uncharacterized protein OS=Sus scrofa GN=CD38 PE=1 SV=2	32826.5	9|11|11	14|17|19	0.744	0.404	0.751	0.63	0.198	1.59	0.005	0.001	0.001	Up
tr|F1RUQ0|F1RUQ0_PIG	Uncharacterized protein OS=Sus scrofa GN=JCHAIN PE=1 SV=1	18427.9	4|5|4	7|12|7	0.32	0.358	0.369	0.35	0.026	2.86	0.003	0.001	0.074	Up
tr|A5GHK9|A5GHK9_PIG	Tyrosine-protein phosphatase non-receptor type OS=Sus scrofa GN=PTPN1 PE=3 SV=1	49739.6	11|11|11	33|28|29	0.825	0.573	0.861	0.75	0.157	1.33	0.001	0.001	0.001	Up
tr|F4ZS20|F4ZS20_PIG	Ubiquitin-conjugating enzyme E2L 6 OS=Sus scrofa GN=UBE2L6 PE=1 SV=1	17763.2	7|4|3	14|26|21	0.711	0.581	0.428	0.57	0.142	1.75	0.001	0.001	0.001	Up
tr|C6K7I0|C6K7I0_PIG	Importin subunit alpha OS=Sus scrofa PE=2 SV=1	58236	12|10|7	16|18|11	0.52	0.364	0.504	0.46	0.086	2.17	0.001	0.001	0.001	Up
sp|O46374|TOP2A_PIG	DNA topoisomerase 2-alpha OS=Sus scrofa GN=TOP2A PE=2 SV=1	174978	12|8|15	17|17|23	0.727	0.479	0.569	0.59	0.126	1.69	0.001	0.001	0.001	Up
tr|I3LKY5|I3LKY5_PIG	Uncharacterized protein OS=Sus scrofa GN=NMI PE=4 SV=1	35696.9	9|9|8	19|19|11	0.738	0.822	0.65	0.74	0.086	1.35	0.001	0.001	0.002	Up
tr|F1S4D7|F1S4D7_PIG	Uncharacterized protein OS=Sus scrofa GN=GBP1 PE=1 SV=2	68060.9	20|19|22	54|41|55	0.784	0.509	0.868	0.72	0.188	1.39	0.001	0.001	0.001	Up
tr|I3LQ17|I3LQ17_PIG	Uncharacterized protein OS=Sus scrofa PE=1 SV=1	168933	42|38|46	82|83|88	0.669	0.482	0.641	0.6	0.101	1.67	0.001	0.001	0.001	Up
tr|I3LBA6|I3LBA6_PIG	Uncharacterized protein OS=Sus scrofa PE=4 SV=1	8850.7	2|3|2	4|7|5	0.542	0.457	0.796	0.6	0.176	1.67	0.006	0.004	0.036	Up
tr|F1SB60|F1SB60_PIG	Superoxide dismutase OS=Sus scrofa GN=SOD2 PE=1 SV=1	24904.7	3|3|3	11|10|16	0.765	0.535	0.501	0.6	0.144	1.67	0.002	0.001	0.001	Up
tr|F1SH92|F1SH92_PIG	Inter-alpha-trypsin inhibitor heavy chain H4 OS=Sus scrofa GN=ITIH4 PE=1 SV=2	80454.5	6|5|5	29|21|17	0.317	0.288	0.343	0.32	0.028	3.13	0.001	0.001	0.001	Up
tr|F1S458|F1S458_PIG	Lysine--tRNA ligase OS=Sus scrofa GN=KARS PE=1 SV=2	71823.7	20|18|18	49|42|42	0.828	0.552	0.773	0.72	0.146	1.39	0.001	0.001	0.001	Up
tr|K9IVV5|K9IVV5_PIG	Tryptophan--tRNA ligase, cytoplasmic isoform a OS=Sus scrofa GN=WARS PE=2 SV=1	54037	21|19|22	49|42|59	0.635	0.619	0.75	0.67	0.071	1.49	0.001	0.001	0.001	Up
tr|I3LU39|I3LU39_PIG	Uncharacterized protein OS=Sus scrofa GN=ISG15 PE=1 SV=1	18632.4	7|5|6	30|32|40	0.367	0.141	0.146	0.22	0.129	4.55	0.001	0.001	0.001	Up
tr|I3LD43|I3LD43_PIG	Uncharacterized protein OS=Sus scrofa PE=1 SV=1	25563.2	10|11|11	70|47|61	0.702	0.671	0.679	0.68	0.016	1.47	0.001	0.001	0.001	Up
tr|K7GSR6|K7GSR6_PIG	Uncharacterized protein OS=Sus scrofa GN=NT5E PE=1 SV=1	63393.4	10|4|7	13|5|13	0.73	0.335	0.523	0.53	0.198	1.89	0.001	0.001	0.001	Up
tr|F2Z5H2|F2Z5H2_PIG	Uncharacterized protein OS=Sus scrofa GN=ATAD1 PE=1 SV=2	41441.4	6|2|5	10|5|6	0.79	0.544	0.641	0.66	0.124	1.52	0.028	0.005	0.052	Up
tr|I3L7E5|I3L7E5_PIG	DNA helicase OS=Sus scrofa GN=MCM3 PE=1 SV=1	95149.1	19|15|23	33|27|45	0.749	0.578	0.76	0.7	0.102	1.43	0.001	0.001	0.001	Up
tr|F1S6V4|F1S6V4_PIG	Uncharacterized protein OS=Sus scrofa GN=EIF4G2 PE=1 SV=2	106086	18|14|14	31|22|23	0.83	0.514	0.822	0.72	0.18	1.39	0.001	0.003	0.005	Up
tr|F2Z5C8|F2Z5C8_PIG	Uncharacterized protein OS=Sus scrofa GN=SPCS3 PE=1 SV=1	20339.5	2|3|2	5|8|6	0.747	0.403	0.752	0.63	0.2	1.59	0.043	0.01	0.008	Up
tr|F1S710|F1S710_PIG	Uncharacterized protein OS=Sus scrofa GN=CACYBP PE=1 SV=1	26574.8	10|8|8	22|18|17	0.69	0.605	0.573	0.62	0.06	1.61	0.001	0.001	0.001	Up
tr|F1SJW8|F1SJW8_PIG	Uncharacterized protein OS=Sus scrofa GN=SERPING1 PE=1 SV=1	54701.3	12|13|12	23|27|23	0.598	0.327	0.538	0.49	0.142	2.04	0.001	0.001	0.001	Up
tr|D0G0C6|D0G0C6_PIG	Asparagine synthetase OS=Sus scrofa GN=ASNS PE=1 SV=1	64884.9	18|15|13	27|25|20	0.466	0.393	0.498	0.45	0.054	2.22	0.001	0.001	0.001	Up
tr|F8TEL5|F8TEL5_PIG	Eukaryotic translation initiation factor 4 gamma 1 OS=Sus scrofa GN=EIF4G1 PE=2 SV=1	176597	21|18|19	29|33|35	0.801	0.591	0.758	0.72	0.111	1.39	0.001	0.001	0.001	Up
sp|P61291|PSME3_PIG	Proteasome activator complex subunit 3 OS=Sus scrofa GN=PSME3 PE=2 SV=1	29583.6	9|8|11	12|16|12	0.814	0.538	0.753	0.7	0.145	1.43	0.003	0.001	0.001	Up
tr|F1RHM9|F1RHM9_PIG	Uncharacterized protein OS=Sus scrofa GN=TRMT2A PE=1 SV=2	68504.9	8|8|8	9|9|13	0.736	0.725	0.879	0.78	0.086	1.28	0.002	0.022	0.025	Up
tr|F1SQJ5|F1SQJ5_PIG	Uncharacterized protein OS=Sus scrofa GN=ERLEC1 PE=1 SV=2	55601.4	4|7|4	6|10|5	0.793	0.76	0.867	0.81	0.055	1.23	0.045	0.004	0.213	Up
tr|F1RM74|F1RM74_PIG	Glyceraldehyde-3-phosphate dehydrogenase OS=Sus scrofa GN=GAPDHS PE=1 SV=1	39715.4	1|1|1	7|9|10	0.831	0.617	1.024	0.82	0.204	1.22	0.038	0.004	0.858	Up
tr|F1SB63|F1SB63_PIG	Uncharacterized protein OS=Sus scrofa GN=TCP1 PE=1 SV=1	60811.8	25|20|25	76|63|82	0.806	0.582	0.761	0.72	0.118	1.39	0.001	0.001	0.001	Up
tr|F1SD98|F1SD98_PIG	tRNA (guanine(26)-N(2))-dimethyltransferase OS=Sus scrofa PE=3 SV=2	59793.1	6|9|7	11|10|9	0.797	0.567	0.832	0.73	0.144	1.37	0.007	0.021	0.101	Up
tr|A0A023VTS2|A0A023VTS2_PIG	SAM domain and HD domain-containing protein 1 OS=Sus scrofa GN=SAMHD1 PE=2 SV=1	72698.9	22|24|31	47|51|65	0.783	0.619	0.73	0.71	0.084	1.41	0.001	0.001	0.001	Up
tr|F1S9T2|F1S9T2_PIG	Uncharacterized protein OS=Sus scrofa GN=IFI44 PE=1 SV=1	49101.1	1|1|1	3|4|1	0.319	0.409	0.377	0.37	0.046	2.7	0.002	0.017	0.083	Up
tr|F1SID1|F1SID1_PIG	Promyelocytic leukemia OS=Sus scrofa GN=PML PE=1 SV=1	98628.8	23|23|23	60|58|55	0.744	0.521	0.625	0.63	0.112	1.59	0.001	0.001	0.001	Up
tr|E0YLM4|E0YLM4_PIG	Mesencephalic astrocyte-derived neurotrophic factor OS=Sus scrofa GN=MANF PE=1 SV=1	20784.8	10|10|11	27|20|30	0.623	0.783	0.641	0.68	0.088	1.47	0.001	0.001	0.001	Up
tr|F1RKS3|F1RKS3_PIG	Flap endonuclease 1 OS=Sus scrofa GN=FEN1 PE=1 SV=1	42700.2	6|4|6	11|8|12	0.826	0.69	0.884	0.8	0.1	1.25	0.004	0.002	0.051	Up
sp|P18650|APOE_PIG	Apolipoprotein E OS=Sus scrofa GN=APOE PE=1 SV=2	36615.8	15|11|-	29|33|-	0.754	0.565	-	0.66	-	1.52	0.001	0.001	-	Up
tr|F1RPB7|F1RPB7_PIG	Uncharacterized protein OS=Sus scrofa GN=DRG1 PE=1 SV=2	39892.4	7|7|9	15|12|17	0.806	0.394	0.834	0.68	0.246	1.47	0.001	0.001	0.001	Up
tr|K7N7E7|K7N7E7_PIG	Uncharacterized protein OS=Sus scrofa GN=MOGS PE=1 SV=1	92637.9	17|17|19	31|30|35	0.82	0.634	0.918	0.79	0.144	1.27	0.001	0.001	0.044	Up
tr|F1SJN5|F1SJN5_PIG	Uncharacterized protein OS=Sus scrofa GN=EIF2A PE=1 SV=2	55746.1	7|8|10	13|15|14	0.807	0.763	0.894	0.82	0.067	1.22	0.001	0.004	0.098	Up
sp|A9YUB1|CHRD1_PIG	Cysteine and histidine-rich domain-containing protein 1 OS=Sus scrofa GN=CHORDC1 PE=2 SV=1	38049.8	10|11|12	18|16|24	0.628	0.475	0.676	0.59	0.105	1.69	0.001	0.001	0.001	Up
sp|Q767L0|ABCF1_PIG	ATP-binding cassette sub-family F member 1 OS=Sus scrofa GN=ABCF1 PE=3 SV=1	92018.4	13|10|14	25|18|27	0.803	0.756	0.856	0.8	0.05	1.25	0.001	0.027	0.001	Up
tr|F1SCC6|F1SCC6_PIG	Uncharacterized protein OS=Sus scrofa GN=LOC100153899 PE=1 SV=2	47177.7	9|10|10	63|50|67	0.355	0.222	0.244	0.27	0.071	3.7	0.001	0.001	0.001	Up
tr|I3L6W6|I3L6W6_PIG	Uncharacterized protein OS=Sus scrofa GN=DNAJC1 PE=4 SV=1	63206.2	4|5|6	4|5|7	0.594	0.528	0.59	0.57	0.037	1.75	0.014	0.029	0.001	Up
tr|I3LCA2|I3LCA2_PIG	Uncharacterized protein OS=Sus scrofa GN=CCT8 PE=1 SV=1	60112.6	31|27|31	107|94|114	0.762	0.518	0.739	0.67	0.135	1.49	0.001	0.001	0.001	Up
tr|F1RRK9|F1RRK9_PIG	Uncharacterized protein OS=Sus scrofa GN=XPO5 PE=1 SV=2	138336	5|6|6	11|12|14	0.81	0.528	0.905	0.75	0.196	1.33	0.014	0.009	0.016	Up
tr|F1RW08|F1RW08_PIG	Signal recognition particle subunit SRP68 OS=Sus scrofa GN=SRP68 PE=1 SV=2	71017.6	17|15|13	27|21|25	0.764	0.553	0.845	0.72	0.151	1.39	0.001	0.001	0.002	Up
tr|F1SM56|F1SM56_PIG	Signal peptidase complex catalytic subunit SEC11 OS=Sus scrofa GN=SEC11C PE=1 SV=1	21584.5	4|4|4	9|15|10	0.58	0.226	0.424	0.41	0.177	2.44	0.017	0.001	0.001	Up
tr|F2Z5S8|F2Z5S8_PIG	Tubulin alpha chain OS=Sus scrofa GN=TUBA4A PE=1 SV=1	50615.6	4|4|4	14|11|11	0.806	0.616	0.7	0.71	0.095	1.41	0.001	0.001	0.002	Up
tr|D0G777|D0G777_PIG	S-adenosylmethionine synthase OS=Sus scrofa GN=MATA2 PE=1 SV=1	43987.5	14|13|12	35|31|34	0.816	0.615	0.859	0.76	0.13	1.32	0.001	0.001	0.001	Up
tr|F1SGR0|F1SGR0_PIG	Eukaryotic translation initiation factor 3 subunit M OS=Sus scrofa GN=EIF3M PE=1 SV=1	42927	9|7|7	20|14|16	0.784	0.419	0.817	0.67	0.221	1.49	0.001	0.002	0.007	Up
tr|F1RHL7|F1RHL7_PIG	Uncharacterized protein OS=Sus scrofa GN=HEATR1 PE=4 SV=2	245184	12|10|14	12|11|19	0.769	0.574	0.873	0.74	0.152	1.35	0.001	0.001	0.004	Up
tr|F1SJF9|F1SJF9_PIG	Uncharacterized protein OS=Sus scrofa GN=FAM3C PE=1 SV=1	25052.8	5|4|6	9|10|10	0.739	0.542	0.82	0.7	0.143	1.43	0.003	0.003	0.058	Up
tr|I3LCJ3|I3LCJ3_PIG	5'-nucleotidase OS=Sus scrofa GN=NT5C3A PE=1 SV=1	38438.9	9|14|9	16|26|10	0.819	0.579	0.528	0.64	0.155	1.56	0.001	0.001	0.001	Up
tr|D4NVU5|D4NVU5_PIG	MHC class I antigen OS=Sus scrofa GN=SLA-8 PE=2 SV=1	41024.1	4|3|6	8|7|9	0.624	0.466	0.775	0.62	0.155	1.61	0.001	0.003	0.007	Up
tr|F1SKB5|F1SKB5_PIG	Uncharacterized protein OS=Sus scrofa GN=XPOT PE=1 SV=2	68179.7	6|5|7	12|12|13	0.72	0.514	0.815	0.68	0.154	1.47	0.001	0.004	0.007	Up
tr|A0A075B7I9|A0A075B7I9_PIG	Uncharacterized protein (Fragment) OS=Sus scrofa PE=1 SV=7	12191.9	1|1|1	9|10|9	0.537	0.437	0.674	0.55	0.119	1.82	0.004	0.001	0.005	Up
tr|F1SC47|F1SC47_PIG	Uncharacterized protein OS=Sus scrofa GN=ALDH18A1 PE=1 SV=1	87640.6	16|18|18	18|27|26	0.665	0.591	0.776	0.68	0.093	1.47	0.001	0.001	0.001	Up
tr|Q6QAS5|Q6QAS5_PIG	60S ribosomal protein L12 (Fragment) OS=Sus scrofa GN=RPL12 PE=1 SV=1	21007.3	8|7|9	29|25|38	0.828	0.644	0.979	0.82	0.168	1.22	0.001	0.001	0.796	Up
tr|I3LA84|I3LA84_PIG	Uncharacterized protein OS=Sus scrofa GN=PLOD3 PE=1 SV=1	79020.9	13|9|11	21|13|18	0.704	0.632	0.843	0.73	0.107	1.37	0.001	0.001	0.041	Up
tr|F1S1B9|F1S1B9_PIG	Uncharacterized protein OS=Sus scrofa GN=DHRS11 PE=1 SV=2	28036.1	7|5|7	22|14|14	0.77	0.685	0.79	0.75	0.056	1.33	0.001	0.001	0.004	Up
tr|D7RK08|D7RK08_PIG	Transferrin receptor protein OS=Sus scrofa GN=TFRC PE=1 SV=1	86418.7	9|12|9	11|14|14	0.832	0.509	0.893	0.74	0.206	1.35	0.005	0.001	0.068	Up
tr|A0A023PN04|A0A023PN04_PIG	Peptidylprolyl isomerase OS=Sus scrofa GN=FKBP5 PE=2 SV=1	51669.9	22|20|19	43|50|51	0.762	0.649	0.789	0.73	0.074	1.37	0.001	0.001	0.001	Up
tr|I3LSR4|I3LSR4_PIG	Uncharacterized protein OS=Sus scrofa PE=4 SV=1	9274.76	1|1|1	4|5|5	0.235	0.212	0.23	0.23	0.012	4.35	0.001	0.001	0.004	Up
tr|I3L712|I3L712_PIG	Uncharacterized protein OS=Sus scrofa GN=PFAS PE=1 SV=1	145192	11|13|15	18|19|22	0.77	0.758	0.795	0.77	0.019	1.3	0.01	0.009	0.001	Up
tr|Q9GMA6|Q9GMA6_PIG	Alpha-1-antichymotrypsin 2 OS=Sus scrofa GN=SERPINA3-2 PE=1 SV=1	46768.8	13|8|10	42|23|21	0.655	0.39	0.49	0.51	0.134	1.96	0.001	0.001	0.001	Up
sp|P79263|ITIH4_PIG	Inter-alpha-trypsin inhibitor heavy chain H4 OS=Sus scrofa GN=ITIH4 PE=1 SV=1	102236	13|11|11	40|30|33	0.354	0.183	0.357	0.3	0.1	3.33	0.001	0.001	0.001	Up
tr|K7ZJP7|K7ZJP7_PIG	IgM heavy chain constant region (Fragment) OS=Sus scrofa GN=IGHM PE=4 SV=1	49918	19|18|18	146|177|155	0.32	0.241	0.296	0.29	0.041	3.45	0.001	0.001	0.001	Up
tr|F1SPP8|F1SPP8_PIG	Uncharacterized protein OS=Sus scrofa GN=CKAP4 PE=1 SV=2	61738.4	18|17|19	56|57|65	0.777	0.667	0.851	0.77	0.093	1.3	0.001	0.001	0.001	Up
tr|A1XQV6|A1XQV6_PIG	COX7A2 OS=Sus scrofa GN=COX7A2 PE=2 SV=1	9206.03	1|1|1	3|2|4	0.65	0.184	0.407	0.41	0.233	2.44	0.022	0.004	0.001	Up
sp|Q29599|OAS1_PIG	2'-5'-oligoadenylate synthase 1 OS=Sus scrofa GN=OAS1 PE=1 SV=3	40830.1	5|8|3	8|18|7	0.675	0.243	0.507	0.47	0.218	2.13	0.028	0.001	0.005	Up
sp|Q69DK8|C1S_PIG	Complement C1s subcomponent OS=Sus scrofa PE=2 SV=1	77573.8	10|14|13	17|34|23	0.579	0.651	0.527	0.59	0.062	1.69	0.001	0.001	0.001	Up
tr|F1RMQ6|F1RMQ6_PIG	Uncharacterized protein OS=Sus scrofa GN=GVIN1 PE=1 SV=2	265234	42|39|39	61|70|76	0.592	0.36	0.637	0.53	0.149	1.89	0.001	0.001	0.001	Up
tr|I3LP62|I3LP62_PIG	Uncharacterized protein OS=Sus scrofa GN=LOC100627256 PE=1 SV=1	14517.6	4|3|3	5|6|3	0.675	0.587	0.536	0.6	0.07	1.67	0.002	0.003	0.037	Up
tr|I3LNK5|I3LNK5_PIG	Uncharacterized protein OS=Sus scrofa GN=GSPT1 PE=1 SV=1	58787.7	5|5|7	13|12|16	0.788	0.831	0.794	0.8	0.023	1.25	0.001	0.02	0.001	Up
tr|F1RIP3|F1RIP3_PIG	Ferritin OS=Sus scrofa GN=FTL PE=1 SV=1	20147.1	7|6|8	16|9|18	0.721	0.534	0.467	0.57	0.132	1.75	0.001	0.001	0.001	Up
tr|B3CL07|B3CL07_PIG	Signal recognition particle receptor B subunit (Fragment) OS=Sus scrofa GN=SRPRB PE=4 SV=1	22335.9	6|5|5	8|6|6	0.6	0.503	0.569	0.56	0.05	1.79	0.001	0.001	0.002	Up
tr|F1S682|F1S682_PIG	Sulfhydryl oxidase OS=Sus scrofa GN=QSOX1 PE=1 SV=2	82207.2	11|6|8	14|8|12	0.789	0.656	0.713	0.72	0.067	1.39	0.001	0.013	0.002	Up
tr|I3LRN0|I3LRN0_PIG	Uncharacterized protein OS=Sus scrofa GN=DTX3L PE=4 SV=1	79940.4	8|6|7	8|8|8	0.808	0.768	0.632	0.74	0.092	1.35	0.011	0.596	0.001	Up
sp|Q6S4N2|HS71B_PIG	Heat shock 70kDa protein 1A OS=Sus scrofa GN=HSPA1A PE=3 SV=1	70322.2	8|10|12	34|38|39	0.716	1.224	0.548	0.83	0.352	1.2	0.001	0.001	0.001	Up
tr|I3LPH5|I3LPH5_PIG	Uncharacterized protein OS=Sus scrofa GN=G3BP2 PE=1 SV=1	50753.1	5|5|6	6|9|9	0.693	1.059	0.693	0.82	0.211	1.22	0.019	0.79	0.007	Up
sp|Q29549|CLUS_PIG	Clusterin OS=Sus scrofa GN=CLU PE=1 SV=1	52293.6	13|14|12	25|62|41	0.757	0.838	0.444	0.68	0.208	1.47	0.001	0.001	0.001	Up
tr|I3LBJ3|I3LBJ3_PIG	tRNA (guanine-N(7)-)-methyltransferase non-catalytic subunit WDR4 OS=Sus scrofa GN=WDR4 PE=3 SV=1	46966.3	3|3|5	4|4|7	0.717	0.807	0.804	0.78	0.051	1.28	0.019	0.348	0.016	Up
tr|F1SGN4|F1SGN4_PIG	Uncharacterized protein OS=Sus scrofa GN=IPO4 PE=4 SV=2	119437	6|8|14	9|9|17	0.749	0.593	0.792	0.71	0.105	1.41	0.015	0.056	0.006	Up
tr|F1STR6|F1STR6_PIG	Uncharacterized protein OS=Sus scrofa GN=NUDC PE=1 SV=1	38137.2	19|19|17	48|50|51	0.693	1.09	0.664	0.82	0.238	1.22	0.001	0.024	0.001	Up
tr|F1S9W5|F1S9W5_PIG	Uncharacterized protein OS=Sus scrofa GN=CALR3 PE=3 SV=1	45172.1	1|1|1	5|9|7	0.656	1.162	0.638	0.82	0.297	1.22	0.045	0.2	0.006	Up
tr|A5GFP5|A5GFP5_PIG	Z-DNA binding protein 1 OS=Sus scrofa GN=ZBP1 PE=1 SV=1	47055.4	2|1|2	6|2|3	0.596	0.55	0.443	0.53	0.079	1.89	0.001	0.267	0.001	Up
tr|K7ZRK0|K7ZRK0_PIG	IgA heavy chian constant region (Fragment) OS=Sus scrofa GN=IGHA PE=4 SV=1	37427.8	13|10|10	39|45|36	0.668	0.883	0.741	0.76	0.109	1.32	0.001	0.028	0.001	Up
tr|F1SRP0|F1SRP0_PIG	Structural maintenance of chromosomes protein OS=Sus scrofa GN=LOC100517138 PE=3 SV=2	135425	13|2|14	17|2|17	0.803	0.666	0.808	0.76	0.081	1.32	0.004	0.502	0.015	Up
tr|F1SF78|F1SF78_PIG	CTP synthase OS=Sus scrofa GN=CTPS1 PE=1 SV=1	67232.3	6|6|10	8|6|15	0.797	0.499	0.809	0.7	0.176	1.43	0.013	0.05	0.004	Up
tr|F1STC5|F1STC5_PIG	Uncharacterized protein (Fragment) OS=Sus scrofa GN=IGKC PE=1 SV=3	12188	7|6|6	68|33|20	0.663	1.187	0.508	0.79	0.356	1.27	0.001	0.006	0.001	Up
tr|I3LGC2|I3LGC2_PIG	Uncharacterized protein OS=Sus scrofa PE=1 SV=1	161807	31|39|39	86|130|100	0.653	0.917	0.717	0.76	0.138	1.32	0.001	0.003	0.001	Up
tr|F1RIJ5|F1RIJ5_PIG	Uncharacterized protein OS=Sus scrofa GN=DNAJC11 PE=1 SV=2	43464	8|5|5	11|8|9	0.781	0.637	0.83	0.75	0.1	1.33	0.001	0.055	0.008	Up
tr|F1SMR7|F1SMR7_PIG	Uncharacterized protein OS=Sus scrofa GN=UBE2H PE=3 SV=2	19483.5	4|3|4	6|4|8	0.694	0.803	0.78	0.76	0.057	1.32	0.003	0.335	0.002	Up
tr|F1RN76|F1RN76_PIG	Uncharacterized protein OS=Sus scrofa GN=CD5L PE=1 SV=2	62924.2	6|5|4	7|7|11	0.445	1.202	0.411	0.69	0.447	1.45	0.003	0.108	0.001	Up
tr|K9IVI6|K9IVI6_PIG	Tripartite motif containing 21 OS=Sus scrofa GN=TRIM21 PE=2 SV=1	54487.2	7|5|7	11|8|10	0.832	0.663	0.711	0.74	0.087	1.35	0.027	0.119	0.001	Up
tr|I3LR69|I3LR69_PIG	Ferritin OS=Sus scrofa GN=FTH1 PE=1 SV=1	21325.3	4|4|3	9|7|10	0.727	0.759	0.442	0.64	0.175	1.56	0.009	0.33	0.001	Up
tr|F1RUD6|F1RUD6_PIG	Uncharacterized protein OS=Sus scrofa GN=FAM65B PE=4 SV=2	120379	5|3|7	6|3|7	0.773	0.614	0.76	0.72	0.088	1.39	0.027	0.149	0.007	Up
tr|K7GPC5|K7GPC5_PIG	Uncharacterized protein OS=Sus scrofa GN=SH3BP5 PE=4 SV=1	14985.3	1|1|1	2|3|2	0.552	0.764	0.544	0.62	0.125	1.61	0.044	0.4	0.037	Up
tr|I3LI86|I3LI86_PIG	Uncharacterized protein OS=Sus scrofa GN=LOC106504103 PE=4 SV=1	81046.6	4|4|3	6|6|5	0.754	0.879	0.731	0.79	0.08	1.27	0.035	0.696	0.024	Up
tr|F1RYP4|F1RYP4_PIG	Integrin, alpha 4 (Antigen CD49D, alpha 4 subunit of VLA-4 receptor) OS=Sus scrofa GN=ITGA4 PE=2 SV=1	116293	9|6|8	12|6|9	0.721	0.534	0.821	0.69	0.146	1.45	0.001	0.058	0.007	Up
sp|Q04967|HSP76_PIG	Heat shock 70 kDa protein 6 OS=Sus scrofa GN=HSPA6 PE=1 SV=1	71503.6	2|3|2	8|18|14	0.62	1.257	0.622	0.83	0.367	1.2	0.015	0.005	0.002	Up
tr|I3LNG8|I3LNG8_PIG	Uncharacterized protein OS=Sus scrofa GN=STIP1 PE=1 SV=1	48230.2	23|20|26	76|64|78	0.644	1.023	0.626	0.76	0.224	1.32	0.001	0.729	0.001	Up
tr|I3LGI4|I3LGI4_PIG	Uncharacterized protein OS=Sus scrofa GN=IFI35 PE=4 SV=1	32026	5|5|7	9|12|14	0.65	0.836	0.722	0.74	0.094	1.35	0.001	0.024	0.001	Up
tr|L8B0R9|L8B0R9_PIG	IgG heavy chain OS=Sus scrofa GN=IGHG PE=2 SV=1	50282.8	1|-|1	11|-|6	0.653	-	0.654	0.65	-	1.54	0.032	-	0.038	Up
sp|Q07717|B2MG_PIG	Beta-2-microglobulin OS=Sus scrofa GN=B2m PE=2 SV=1	13449.9	3|2|2	15|13|13	0.818	0.832	0.719	0.79	0.062	1.27	0.001	0.118	0.001	Up
sp|P54613|2AAB_PIG	Serine/threonine-protein phosphatase 2A 65 kDa regulatory subunit A beta isoform (Fragment) OS=Sus scrofa GN=PPP2R1B PE=2 SV=1	66894.8	7|6|6	11|7|6	0.73	0.545	0.771	0.68	0.12	1.47	0.032	0.176	0.01	Up
tr|L8AXK3|L8AXK3_PIG	IgG heavy chain OS=Sus scrofa GN=IGHG PE=2 SV=1	52021.8	1|1|2	10|8|10	0.603	0.863	0.676	0.71	0.134	1.41	0.005	0.214	0.001	Up
tr|F1RQW7|F1RQW7_PIG	Uncharacterized protein OS=Sus scrofa GN=C2 PE=1 SV=1	84523.2	3|7|5	3|9|5	0.53	0.672	0.495	0.57	0.094	1.75	0.009	0.097	0.013	Up
tr|F1SE73|F1SE73_PIG	Uncharacterized protein OS=Sus scrofa GN=DNAJA1 PE=1 SV=1	45562.7	9|5|8	17|17|20	0.683	1.1	0.711	0.83	0.233	1.2	0.001	0.08	0.001	Up
tr|F1SL99|F1SL99_PIG	Uncharacterized protein OS=Sus scrofa GN=PTGES3 PE=1 SV=3	18952.5	5|6|5	14|14|9	0.647	1.106	0.665	0.81	0.26	1.23	0.001	0.293	0.001	Up
tr|F1RGQ5|F1RGQ5_PIG	Uncharacterized protein OS=Sus scrofa GN=UBE2G1 PE=3 SV=2	19649.9	4|3|2	5|4|3	0.726	0.76	0.685	0.72	0.038	1.39	0.015	0.226	0.032	Up
tr|F1SPV0|F1SPV0_PIG	Uncharacterized protein OS=Sus scrofa GN=GK PE=1 SV=1	58407.3	6|-|8	11|-|14	0.785	-	0.769	0.78	-	1.28	0.002	-	0.004	Up
tr|Q9TR69|Q9TR69_PIG	PI2 I alpha-protease inhibitor (Fragment) OS=Sus scrofa PE=1 SV=1	3421.81	1|1|1	4|1|3	0.229	0.339	0.213	0.26	0.069	3.85	0.003	0.244	0.001	Up
tr|I3LJ45|I3LJ45_PIG	Uncharacterized protein OS=Sus scrofa GN=WDR73 PE=4 SV=1	39898.1	4|5|2	5|6|4	0.737	1.033	0.583	0.78	0.229	1.28	0.033	0.876	0.019	Up
tr|F1S538|F1S538_PIG	Uncharacterized protein OS=Sus scrofa GN=GCLM PE=1 SV=1	30794.8	4|3|3	6|4|4	0.753	0.949	0.632	0.78	0.16	1.28	0.031	0.913	0.012	Up
tr|F1RNP2|F1RNP2_PIG	Uncharacterized protein OS=Sus scrofa GN=AZGP1 PE=1 SV=1	34696.2	5|11|7	10|24|12	0.5	1.476	0.502	0.83	0.563	1.2	0.002	0.002	0.001	Up
tr|F1SLR6|F1SLR6_PIG	Uncharacterized protein OS=Sus scrofa GN=NOP2 PE=3 SV=2	90686.5	9|6|11	11|8|16	0.776	0.561	0.794	0.71	0.13	1.41	0.001	0.063	0.001	Up
tr|L8B0S2|L8B0S2_PIG	IgG heavy chain OS=Sus scrofa GN=IGHG PE=2 SV=1	52195.1	4|4|4	4|4|4	0.685	1.37	0.436	0.83	0.484	1.2	0.04	0.775	0.008	Up
tr|I3LKI3|I3LKI3_PIG	Uncharacterized protein OS=Sus scrofa PE=4 SV=1	33956.2	1|1|1	2|2|2	0.491	0.788	0.488	0.59	0.172	1.69	0.022	0.739	0.017	Up
tr|F1SPM7|F1SPM7_PIG	Uncharacterized protein OS=Sus scrofa GN=GFPT1 PE=1 SV=1	77426.6	14|2|19	27|11|39	0.698	0.782	0.74	0.74	0.042	1.35	0.001	0.117	0.001	Up
tr|F1S9Q3|F1S9Q3_PIG	Uncharacterized protein OS=Sus scrofa PE=1 SV=2	71660.4	20|22|24	210|241|289	0.675	1.009	0.672	0.79	0.194	1.27	0.001	0.806	0.001	Up
tr|F1RY04|F1RY04_PIG	Uncharacterized protein OS=Sus scrofa GN=UFL1 PE=1 SV=1	89831.9	10|10|10	16|14|14	0.783	0.718	0.821	0.77	0.052	1.3	0.003	0.166	0.012	Up
tr|Q0GAA4|Q0GAA4_PIG	MHC class I antigen OS=Sus scrofa GN=SLA-1 PE=2 SV=1	40348.9	2|-|2	2|-|5	0.392	-	0.591	0.49	-	2.04	0.028	-	0.001	Up
tr|F1SC78|F1SC78_PIG	Uncharacterized protein OS=Sus scrofa GN=UBE2C PE=3 SV=1	19725.9	4|2|4	5|2|5	0.693	0.853	0.655	0.73	0.105	1.37	0.025	0.838	0.005	Up
tr|L8B180|L8B180_PIG	IgG heavy chain OS=Sus scrofa GN=IGHG PE=2 SV=1	51565.5	2|3|1	6|11|7	0.481	0.902	0.653	0.68	0.212	1.47	0.001	0.367	0.009	Up
sp|Q19AZ8|THRB_PIG	Prothrombin OS=Sus scrofa GN=F2 PE=2 SV=1	71428.8	18|-|21	29|-|38	0.715	-	0.748	0.73	-	1.37	0.001	-	0.001	Up
tr|F1S8E6|F1S8E6_PIG	Deoxyhypusine hydroxylase OS=Sus scrofa GN=DOHH PE=1 SV=1	33396.7	6|6|4	8|6|4	0.734	0.799	0.678	0.74	0.061	1.35	0.004	0.109	0.015	Up
tr|F1RGJ3|F1RGJ3_PIG	Stress-70 protein, mitochondrial OS=Sus scrofa GN=HSPA9 PE=1 SV=2	73871.8	31|27|30	118|113|120	0.715	0.97	0.619	0.77	0.181	1.3	0.001	0.38	0.001	Up
tr|G9F6X6|G9F6X6_PIG	Mitochondrial heat shock 60 kDa protein 1 OS=Sus scrofa PE=2 SV=1	61039.5	4|4|4	13|8|12	0.8	1.025	0.571	0.8	0.227	1.25	0.003	0.945	0.001	Up
tr|F1SH94|F1SH94_PIG	Uncharacterized protein OS=Sus scrofa GN=ITIH3 PE=1 SV=1	99501.5	9|6|7	14|9|10	0.635	0.975	0.634	0.75	0.197	1.33	0.001	0.885	0.001	Up
tr|F1S0P4|F1S0P4_PIG	Uncharacterized protein OS=Sus scrofa GN=DNAJC7 PE=1 SV=1	57079	10|11|13	15|17|17	0.656	0.968	0.718	0.78	0.165	1.28	0.001	0.561	0.001	Up
tr|F1RS36|F1RS36_PIG	78 kDa glucose-regulated protein OS=Sus scrofa GN=HSPA5 PE=1 SV=2	70304.6	34|36|39	286|338|347	0.679	0.958	0.752	0.8	0.145	1.25	0.001	0.005	0.001	Up
tr|F1RW78|F1RW78_PIG	Uncharacterized protein OS=Sus scrofa GN=SSR1 PE=1 SV=2	31869.1	4|4|4	12|10|15	0.704	0.619	0.697	0.67	0.047	1.49	0.001	0.054	0.001	Up
tr|K7GM22|K7GM22_PIG	Uncharacterized protein OS=Sus scrofa GN=NAA10 PE=1 SV=1	22370	6|5|6	8|7|9	0.77	0.952	0.688	0.8	0.135	1.25	0.013	0.879	0.001	Up
tr|Q9GMA7|Q9GMA7_PIG	Alpha-1-antichymotrypsin 1 (Fragment) OS=Sus scrofa GN=SERPINA3-1 PE=2 SV=1	24756.8	2|-|1	14|-|6	0.1	-	0.1	0.1	-	10	0.001	-	0.001	Up
tr|F1S6V3|F1S6V3_PIG	Uncharacterized protein OS=Sus scrofa GN=CTR9 PE=1 SV=2	134118	9|6|10	10|6|12	0.932	0.617	0.821	0.79	0.16	1.27	0.298	0.028	0.008	Up
tr|I3LLA8|I3LLA8_PIG	FACT complex subunit SSRP1 OS=Sus scrofa GN=SSRP1 PE=1 SV=1	81350.5	20|15|19	37|34|45	0.836	0.475	0.798	0.7	0.198	1.43	0.001	0.001	0.001	Up
tr|F1SMZ0|F1SMZ0_PIG	Uncharacterized protein OS=Sus scrofa GN=SP140 PE=4 SV=1	98421.2	12|9|11	15|15|13	0.938	0.733	0.819	0.83	0.103	1.2	0.568	0.002	0.001	Up
tr|I3LLT2|I3LLT2_PIG	Uncharacterized protein OS=Sus scrofa PE=1 SV=1	186305	17|10|16	25|16|26	0.863	0.521	0.768	0.72	0.177	1.39	0.1	0.001	0.001	Up
tr|F1SLE3|F1SLE3_PIG	Uncharacterized protein OS=Sus scrofa GN=NAGK PE=1 SV=2	38985.5	9|8|10	23|31|25	0.87	0.572	0.766	0.74	0.151	1.35	0.01	0.001	0.001	Up
tr|I3LEW5|I3LEW5_PIG	Uncharacterized protein OS=Sus scrofa GN=PSMD2 PE=1 SV=1	100901	35|27|26	72|56|56	0.924	0.61	0.827	0.79	0.161	1.27	0.003	0.001	0.001	Up
tr|M3TYC1|M3TYC1_PIG	Eukaryotic translation initiation factor 3 subunit B OS=Sus scrofa GN=EIF3B PE=2 SV=1	89394.3	23|20|21	39|40|55	0.847	0.719	0.826	0.8	0.069	1.25	0.003	0.001	0.001	Up
tr|F1SUF6|F1SUF6_PIG	Uncharacterized protein OS=Sus scrofa GN=IARS PE=1 SV=2	95081.8	16|13|17	27|26|27	0.895	0.598	0.833	0.78	0.157	1.28	0.001	0.001	0.002	Up
sp|Q19S50|STAT3_PIG	Signal transducer and activator of transcription OS=Sus scrofa GN=stat3 PE=2 SV=1	88790.6	27|20|25	57|34|51	0.848	0.531	0.777	0.72	0.166	1.39	0.001	0.001	0.001	Up
tr|F1RIV0|F1RIV0_PIG	Uncharacterized protein OS=Sus scrofa GN=OASL PE=1 SV=1	41149	1|5|2	1|8|4	0.426	0.436	0.694	0.52	0.152	1.92	0.11	0.025	0.038	Up
tr|F1S0P6|F1S0P6_PIG	Uncharacterized protein OS=Sus scrofa GN=DHX58 PE=4 SV=1	78078.4	10|8|9	13|12|15	0.834	0.436	0.517	0.6	0.21	1.67	0.023	0.004	0.001	Up
tr|F1SCY1|F1SCY1_PIG	Uncharacterized protein OS=Sus scrofa GN=IFIT1 PE=1 SV=2	55568.3	20|20|20	31|34|35	0.895	0.315	0.339	0.52	0.328	1.92	0.044	0.001	0.001	Up
sp|P00506|AATM_PIG	Aspartate aminotransferase, mitochondrial OS=Sus scrofa GN=GOT2 PE=1 SV=2	47787.3	21|18|17	70|60|70	0.973	0.641	0.808	0.81	0.166	1.23	0.369	0.001	0.001	Up
tr|A7LCX1|A7LCX1_PIG	Melanoma differentiation associated protein-5 OS=Sus scrofa GN=MDA5 PE=1 SV=1	117137	6|9|11	6|11|11	0.981	0.666	0.607	0.75	0.201	1.33	0.919	0.004	0.002	Up
tr|F1SN58|F1SN58_PIG	Uncharacterized protein OS=Sus scrofa GN=LOC100152170 PE=1 SV=2	50377.9	22|15|5	47|29|9	0.902	0.616	0.824	0.78	0.148	1.28	0.001	0.001	0.007	Up
tr|K7GKT5|K7GKT5_PIG	Uncharacterized protein OS=Sus scrofa GN=SSR4 PE=1 SV=1	16595.3	-|4|3	-|11|10	-	0.292	0.618	0.46	-	2.17	-	0.001	0.001	Up
tr|F1RQC1|F1RQC1_PIG	Uncharacterized protein OS=Sus scrofa GN=FAM114A2 PE=1 SV=2	54867.8	8|6|6	11|10|9	0.844	0.726	0.812	0.79	0.061	1.27	0.017	0.032	0.009	Up
tr|D2SW96|D2SW96_PIG	L-lactate dehydrogenase OS=Sus scrofa PE=2 SV=1	36834.4	18|17|17	64|55|61	0.927	0.393	0.725	0.68	0.27	1.47	0.088	0.001	0.001	Up
tr|F2Z5S7|F2Z5S7_PIG	Uncharacterized protein OS=Sus scrofa GN=COPZ1 PE=1 SV=1	20224.5	4|4|4	9|9|11	0.872	0.577	0.767	0.74	0.15	1.35	0.255	0.002	0.001	Up
tr|F1RM25|F1RM25_PIG	Serine/threonine-protein phosphatase OS=Sus scrofa GN=PPP5C PE=1 SV=2	57412.5	8|4|10	16|6|15	0.847	0.582	0.807	0.75	0.143	1.33	0.017	0.003	0.002	Up
tr|F1RZA4|F1RZA4_PIG	Uncharacterized protein OS=Sus scrofa PE=1 SV=2	171147	32|24|32	53|35|49	0.886	0.529	0.713	0.71	0.179	1.41	0.001	0.001	0.001	Up
tr|F1S8H8|F1S8H8_PIG	Purine nucleoside phosphorylase OS=Sus scrofa GN=PNP PE=1 SV=2	34406.5	11|11|10	29|24|27	0.896	0.479	0.82	0.73	0.222	1.37	0.009	0.001	0.001	Up
tr|F1SDQ3|F1SDQ3_PIG	Uncharacterized protein OS=Sus scrofa GN=TMEM214 PE=1 SV=1	77514.4	6|5|6	6|8|8	0.759	0.507	0.822	0.7	0.167	1.43	0.057	0.001	0.011	Up
tr|F1RP44|F1RP44_PIG	Uncharacterized protein OS=Sus scrofa GN=IPO5 PE=1 SV=1	121740	27|22|27	53|44|49	0.838	0.359	0.796	0.66	0.265	1.52	0.001	0.001	0.001	Up
tr|K7GLE2|K7GLE2_PIG	Uncharacterized protein OS=Sus scrofa GN=CD44 PE=1 SV=1	24479.4	3|4|4	13|15|14	0.886	0.794	0.713	0.8	0.087	1.25	0.083	0.004	0.001	Up
tr|F1RZA6|F1RZA6_PIG	Uncharacterized protein OS=Sus scrofa PE=1 SV=1	373466	84|75|79	163|118|141	0.853	0.412	0.706	0.66	0.225	1.52	0.001	0.001	0.001	Up
tr|Q56VQ1|Q56VQ1_PIG	2'-5' oligoadenylate synthetase 2 OS=Sus scrofa GN=Oas2 PE=2 SV=1	81922.9	18|10|15	34|19|35	0.872	0.29	0.436	0.53	0.303	1.89	0.003	0.001	0.001	Up
tr|Q6IED5|Q6IED5_PIG	Interferon, alpha-inducible protein 6 OS=Sus scrofa GN=6-16 PE=2 SV=1	13590.7	1|1|1	1|2|1	0.915	0.284	0.184	0.46	0.396	2.17	0.895	0.029	0.02	Up
tr|I3LVE4|I3LVE4_PIG	Uncharacterized protein OS=Sus scrofa PE=1 SV=1	62676.4	6|4|4	9|6|5	0.878	0.575	0.773	0.74	0.154	1.35	0.002	0.001	0.001	Up
tr|Q5Y2C9|Q5Y2C9_PIG	Glutaminyl-tRNA synthetase (Fragment) OS=Sus scrofa PE=2 SV=1	38025.1	4|2|2	7|3|4	0.843	0.433	0.699	0.66	0.208	1.52	0.251	0.018	0.013	Up
tr|F1RG44|F1RG44_PIG	Polypeptide N-acetylgalactosaminyltransferase OS=Sus scrofa GN=GALNT2 PE=1 SV=2	62683.3	8|8|13	12|13|17	0.862	0.659	0.764	0.76	0.102	1.32	0.025	0.005	0.001	Up
tr|F1RKI9|F1RKI9_PIG	Uncharacterized protein OS=Sus scrofa GN=PSMD8 PE=1 SV=1	39917	11|7|11	18|14|19	0.908	0.455	0.818	0.73	0.24	1.37	0.039	0.001	0.013	Up
tr|F1SKN5|F1SKN5_PIG	Eukaryotic translation initiation factor 3 subunit L OS=Sus scrofa GN=EIF3L PE=1 SV=2	66924.5	19|18|18	41|37|37	0.866	0.48	0.831	0.73	0.213	1.37	0.002	0.001	0.001	Up
tr|I3LFT2|I3LFT2_PIG	Uncharacterized protein OS=Sus scrofa PE=4 SV=1	16372.5	2|2|2	2|3|5	0.832	0.382	0.625	0.61	0.225	1.64	0.636	0.02	0.046	Up
tr|A0A1P8NW34|A0A1P8NW34_PIG	Protein arginine methyltransferase 1 isoform 1 OS=Sus scrofa GN=PRMT1 PE=2 SV=1	41090.1	20|15|18	54|34|40	0.937	0.733	0.821	0.83	0.102	1.2	0.035	0.001	0.001	Up
tr|A6M930|A6M930_PIG	Eukaryotic translation initiation factor 4A isoform 2 OS=Sus scrofa GN=EIF4A2 PE=1 SV=1	46582.9	10|8|8	29|16|20	0.855	0.576	0.816	0.75	0.151	1.33	0.001	0.003	0.001	Up
tr|I3LT48|I3LT48_PIG	Uncharacterized protein OS=Sus scrofa PE=1 SV=1	18116.6	4|3|4	6|4|7	0.834	0.424	0.682	0.65	0.207	1.54	0.058	0.019	0.03	Up
tr|F2Z5Q7|F2Z5Q7_PIG	Uncharacterized protein OS=Sus scrofa GN=NAA50 PE=1 SV=1	19596.1	4|6|8	8|7|9	0.865	0.693	0.741	0.77	0.089	1.3	0.126	0.014	0.023	Up
tr|F1S8K5|F1S8K5_PIG	Uncharacterized protein OS=Sus scrofa GN=SUPT16H PE=1 SV=1	120537	19|16|22	36|30|37	0.878	0.595	0.785	0.75	0.144	1.33	0.001	0.001	0.001	Up
tr|F1SME1|F1SME1_PIG	Complement C5a anaphylatoxin OS=Sus scrofa GN=C5 PE=1 SV=2	182522	-|10|7	-|10|8	-	0.669	0.721	0.7	-	1.43	-	0.013	0.003	Up
tr|F1S5J1|F1S5J1_PIG	Uncharacterized protein OS=Sus scrofa GN=LRPPRC PE=1 SV=1	159836	41|34|43	70|58|69	0.865	0.48	0.752	0.7	0.198	1.43	0.001	0.001	0.001	Up
tr|F1S3D5|F1S3D5_PIG	Uncharacterized protein OS=Sus scrofa GN=LMAN2 PE=1 SV=1	40717.4	8|6|8	22|16|22	0.858	0.605	0.821	0.76	0.137	1.32	0.005	0.001	0.001	Up
tr|I3LVA1|I3LVA1_PIG	Uncharacterized protein OS=Sus scrofa PE=4 SV=1	43274.9	2|4|7	3|4|9	0.794	0.293	0.322	0.47	0.281	2.13	0.219	0.028	0.001	Up
tr|F1SK00|F1SK00_PIG	Isocitrate dehydrogenase [NADP] OS=Sus scrofa GN=IDH2 PE=3 SV=2	46980.9	20|20|23	65|78|72	0.941	0.467	0.832	0.75	0.248	1.33	0.02	0.001	0.001	Up
sp|B6CVD7|ERO1A_PIG	ERO1-like protein alpha OS=Sus scrofa GN=ERO1A PE=2 SV=1	55083.4	12|12|13	23|19|21	0.853	0.537	0.747	0.71	0.161	1.41	0.002	0.001	0.001	Up
tr|B2CZF8|B2CZF8_PIG	Lactadherin OS=Sus scrofa GN=MFGE8 PE=1 SV=1	48941.8	12|9|13	19|13|21	1.046	0.356	0.679	0.69	0.345	1.45	0.529	0.001	0.001	Up
tr|B4X981|B4X981_PIG	Bystin-like OS=Sus scrofa GN=bys1 PE=2 SV=1	49421	-|6|7	-|11|12	-	0.533	0.824	0.68	-	1.47	-	0.001	0.001	Up
tr|I3LR86|I3LR86_PIG	Uncharacterized protein OS=Sus scrofa PE=1 SV=1	54428.3	8|6|8	14|14|16	0.858	0.419	0.783	0.69	0.235	1.45	0.004	0.001	0.001	Up
sp|Q29214|RLA0_PIG	60S acidic ribosomal protein P0 OS=Sus scrofa GN=RPLP0 PE=1 SV=2	34489.9	18|16|16	74|65|72	0.852	0.383	0.827	0.69	0.264	1.45	0.001	0.001	0.001	Up
tr|F1S4P1|F1S4P1_PIG	Uncharacterized protein OS=Sus scrofa GN=HEATR5B PE=1 SV=2	227235	7|9|7	8|9|8	0.915	0.564	0.831	0.77	0.183	1.3	0.656	0.019	0.009	Up
tr|F1RM08|F1RM08_PIG	Amino acid transporter OS=Sus scrofa GN=SLC1A5 PE=1 SV=1	57645.5	4|4|4	7|8|8	0.825	0.537	0.811	0.72	0.162	1.39	0.172	0.04	0.04	Up
tr|F2Z572|F2Z572_PIG	Uncharacterized protein OS=Sus scrofa GN=PRPS1 PE=1 SV=1	35307.1	3|3|4	5|8|7	0.98	0.56	0.823	0.79	0.212	1.27	0.938	0.002	0.033	Up
tr|K9J4W6|K9J4W6_PIG	NFX1-type zinc finger-containing protein 1 OS=Sus scrofa GN=ZNFX1 PE=2 SV=1	224865	-|1|3	-|1|3	-	0.7	0.78	0.74	-	1.35	-	0.001	0.001	Up
tr|F1RGP1|F1RGP1_PIG	Uncharacterized protein OS=Sus scrofa GN=MYBBP1A PE=1 SV=1	152566	33|23|28	65|47|65	0.874	0.387	0.8	0.69	0.262	1.45	0.001	0.001	0.001	Up
tr|F1SI55|F1SI55_PIG	Basic leucine zipper and W2 domain-containing protein 1 OS=Sus scrofa GN=BZW1 PE=1 SV=2	48165.8	11|10|10	19|19|18	0.947	0.422	0.83	0.73	0.276	1.37	0.071	0.001	0.007	Up
tr|I3LHX6|I3LHX6_PIG	Uncharacterized protein OS=Sus scrofa GN=RFC2 PE=1 SV=1	33092.3	8|3|6	12|7|8	0.904	0.473	0.787	0.72	0.223	1.39	0.152	0.002	0.015	Up
tr|F1RII7|F1RII7_PIG	Hemoglobin subunit beta OS=Sus scrofa GN=HBB PE=1 SV=1	16195.5	2|2|2	24|77|33	0.834	0.227	0.724	0.6	0.323	1.67	0.002	0.001	0.001	Up
tr|F1SB47|F1SB47_PIG	Uncharacterized protein OS=Sus scrofa PE=4 SV=1	13978.2	1|1|1	4|3|4	1.367	0.11	0.42	0.63	0.655	1.59	0.091	0.022	0.001	Up
tr|I3LII3|I3LII3_PIG	Uncharacterized protein OS=Sus scrofa GN=EEF2 PE=1 SV=1	96244.3	43|39|43	215|201|223	0.859	0.476	0.832	0.72	0.214	1.39	0.001	0.001	0.001	Up
tr|F1S7D6|F1S7D6_PIG	Uncharacterized protein OS=Sus scrofa GN=ARMC6 PE=1 SV=1	51327.2	6|7|6	7|10|7	0.756	0.611	0.776	0.71	0.09	1.41	0.053	0.029	0.008	Up
tr|F1S2R7|F1S2R7_PIG	Uncharacterized protein OS=Sus scrofa GN=EIF2B2 PE=1 SV=1	39250	7|7|10	9|7|12	0.867	0.58	0.761	0.74	0.145	1.35	0.234	0.028	0.004	Up
tr|F1SLV6|F1SLV6_PIG	Uncharacterized protein OS=Sus scrofa GN=C1R PE=1 SV=2	81052.1	5|5|5	6|5|9	0.615	0.633	0.644	0.63	0.015	1.59	0.077	0.041	0.001	Up
tr|F1S766|F1S766_PIG	Uncharacterized protein OS=Sus scrofa GN=MAGOH PE=1 SV=2	17191.8	5|5|8	14|11|13	0.993	0.544	0.83	0.79	0.227	1.27	0.919	0.005	0.004	Up
tr|I6WV32|I6WV32_PIG	Interferon-induced protein with tetratricopeptide repeats 5 OS=Sus scrofa GN=IFIT5 PE=2 SV=1	56161.8	-|9|9	-|12|13	-	0.41	0.565	0.49	-	2.04	-	0.001	0.001	Up
sp|Q6QRN9|ADT3_PIG	ADP/ATP translocase 3 OS=Sus scrofa GN=SLC25A6 PE=2 SV=3	33099.3	5|7|7	20|25|21	0.872	0.361	0.83	0.69	0.284	1.45	0.052	0.001	0.002	Up
tr|Q19AZ5|Q19AZ5_PIG	Antithrombin protein OS=Sus scrofa PE=2 SV=1	52848	19|1|1	48|2|3	0.915	0.124	0.397	0.48	0.402	2.08	0.002	0.009	0.001	Up
tr|K9J4P1|K9J4P1_PIG	Aminopeptidase OS=Sus scrofa GN=ERAP2 PE=2 SV=1	109833	13|13|17	17|18|27	1.011	0.466	0.831	0.77	0.278	1.3	0.912	0.001	0.001	Up
tr|F1RYT3|F1RYT3_PIG	Uncharacterized protein OS=Sus scrofa GN=SCARB2 PE=1 SV=1	54418.8	11|10|12	29|24|31	1.068	0.444	0.803	0.77	0.313	1.3	0.091	0.001	0.001	Up
tr|I3LPP4|I3LPP4_PIG	Uncharacterized protein OS=Sus scrofa PE=1 SV=1	56289.7	10|8|12	21|14|20	0.952	0.284	0.775	0.67	0.346	1.49	0.329	0.001	0.001	Up
sp|F1RKQ4|TKFC_PIG	Triokinase/FMN cyclase OS=Sus scrofa GN=TKFC PE=1 SV=2	59521.2	11|9|10	29|20|22	1.018	0.576	0.727	0.77	0.225	1.3	0.779	0.001	0.001	Up
tr|C3RZ98|C3RZ98_PIG	Protein arginine N-methyltransferase 5 OS=Sus scrofa GN=PRMT5 PE=1 SV=1	73233.7	14|15|15	31|27|29	0.921	0.504	0.791	0.74	0.213	1.35	0.174	0.001	0.001	Up
sp|P27594|MX1_PIG	Interferon-induced GTP-binding protein Mx1 OS=Sus scrofa GN=MX1 PE=2 SV=1	76206.3	2|2|2	5|5|2	1.016	0.362	0.1	0.49	0.472	2.04	0.946	0.047	0.001	Up
tr|F1SA66|F1SA66_PIG	Mitochondrial import inner membrane translocase subunit TIM44 OS=Sus scrofa GN=TIMM44 PE=1 SV=1	51966.7	9|6|7	11|10|12	0.862	0.672	0.833	0.79	0.102	1.27	0.103	0.006	0.012	Up
tr|B3GMU8|B3GMU8_PIG	Visfatin variant 1 OS=Sus scrofa PE=2 SV=1	55544.7	13|12|9	16|18|16	0.93	0.711	0.817	0.82	0.11	1.22	0.267	0.001	0.004	Up
tr|F1SUZ5|F1SUZ5_PIG	Uncharacterized protein OS=Sus scrofa GN=RRM1 PE=1 SV=2	91459.9	16|9|16	26|14|20	0.9	0.536	0.733	0.72	0.182	1.39	0.006	0.002	0.001	Up
tr|A6M928|A6M928_PIG	Eukaryotic translation initiation factor 4A isoform 1 OS=Sus scrofa GN=EIF4A1 PE=1 SV=1	46334.6	11|8|11	38|30|32	0.873	0.543	0.739	0.72	0.166	1.39	0.005	0.001	0.001	Up
sp|Q95ND5|CASP3_PIG	Caspase-3 OS=Sus scrofa GN=CASP3 PE=1 SV=1	31910.7	4|3|10	9|7|17	0.866	0.332	0.634	0.61	0.268	1.64	0.04	0.014	0.001	Up
tr|F1REX8|F1REX8_PIG	Uncharacterized protein OS=Sus scrofa GN=HIP1R PE=1 SV=2	121384	18|19|19	33|26|29	0.887	0.801	0.797	0.83	0.051	1.2	0.003	0.01	0.001	Up
tr|I3LDM3|I3LDM3_PIG	Uncharacterized protein OS=Sus scrofa GN=IPO7 PE=1 SV=1	117552	14|12|11	23|26|21	0.855	0.571	0.809	0.75	0.152	1.33	0.009	0.001	0.001	Up
tr|F1RJC5|F1RJC5_PIG	Uncharacterized protein OS=Sus scrofa GN=CDK11B PE=1 SV=2	91020.2	10|9|6	12|12|9	0.907	0.591	0.803	0.77	0.161	1.3	0.179	0.001	0.003	Up
tr|F1RHG1|F1RHG1_PIG	Clustered mitochondria protein homolog OS=Sus scrofa GN=CLUH PE=1 SV=1	142833	8|11|12	10|12|15	0.748	0.638	0.758	0.71	0.067	1.41	0.06	0.025	0.001	Up
tr|F2Z505|F2Z505_PIG	Uncharacterized protein OS=Sus scrofa GN=ETF1 PE=1 SV=1	49210.2	16|11|13	31|21|23	0.911	0.535	0.745	0.73	0.188	1.37	0.097	0.001	0.001	Up
tr|I3LGE3|I3LGE3_PIG	Uncharacterized protein OS=Sus scrofa PE=1 SV=1	11803.1	2|3|3	7|6|8	0.937	0.537	0.762	0.75	0.201	1.33	0.695	0.001	0.004	Up
tr|I3L7B7|I3L7B7_PIG	RNA helicase OS=Sus scrofa GN=DDX18 PE=1 SV=1	77463.6	-|1|1	-|1|1	-	0.539	0.794	0.67	-	1.49	-	0.001	0.001	Up
tr|F1S4D8|F1S4D8_PIG	Uncharacterized protein OS=Sus scrofa GN=GBP2 PE=1 SV=2	68078.5	1|9|13	1|16|21	0.497	0.537	0.745	0.59	0.133	1.69	0.174	0.001	0.001	Up
tr|F1SGE7|F1SGE7_PIG	Integrin beta OS=Sus scrofa GN=ITGB7 PE=1 SV=2	90538.3	2|6|5	2|6|6	0.97	0.666	0.689	0.77	0.169	1.3	0.957	0.024	0.013	Up
tr|F1RJY0|F1RJY0_PIG	Uncharacterized protein OS=Sus scrofa GN=NCSTN PE=1 SV=2	79316.9	6|4|3	13|11|8	0.885	0.623	0.819	0.78	0.136	1.28	0.118	0.004	0.006	Up
tr|I3LG67|I3LG67_PIG	Uncharacterized protein OS=Sus scrofa PE=1 SV=1	17710.5	2|2|2	7|4|2	1.436	2.735	1.245	1.81	0.811	0.55	0.005	0.006	0.537	Down
tr|Q59IP2|Q59IP2_PIG	Procollagen alpha 2(V) OS=Sus scrofa GN=COL5A2 PE=2 SV=1	146106	3|2|4	5|5|5	1.363	2.242	1.603	1.74	0.454	0.57	0.018	0.005	0.161	Down
tr|F1SIW0|F1SIW0_PIG	Uncharacterized protein OS=Sus scrofa GN=STAB1 PE=4 SV=1	272658	38|30|39	75|65|74	1.446	1.487	1.833	1.59	0.213	0.63	0.001	0.001	0.001	Down
sp|P59083|PHP14_PIG	14 kDa phosphohistidine phosphatase OS=Sus scrofa GN=PHPT1 PE=1 SV=2	14018.8	5|4|3	18|20|9	1.238	2.343	1.245	1.61	0.636	0.62	0.013	0.001	0.085	Down
tr|I3LRS8|I3LRS8_PIG	Uncharacterized protein OS=Sus scrofa GN=PITPNA PE=1 SV=1	32010.1	8|7|5	16|14|10	1.27	1.361	1.353	1.33	0.05	0.75	0.011	0.009	0.002	Down
sp|Q08092|CNN1_PIG	Calponin-1 OS=Sus scrofa GN=CNN1 PE=2 SV=1	33358.6	10|12|12	20|37|27	1.916	1.899	1.122	1.65	0.454	0.61	0.001	0.001	0.006	Down
tr|I3LS72|I3LS72_PIG	Uncharacterized protein OS=Sus scrofa PE=1 SV=1	45446.7	12|14|12	59|56|76	1.394	1.275	1.066	1.25	0.166	0.8	0.001	0.001	0.033	Down
tr|Q9GK83|Q9GK83_PIG	Allograft inflammatory factor-1 (Fragment) OS=Sus scrofa PE=2 SV=1	15636.1	8|7|9	35|22|29	2.365	1.809	2.122	2.1	0.279	0.48	0.001	0.001	0.001	Down
sp|Q9GKX6|GALM_PIG	Aldose 1-epimerase OS=Sus scrofa GN=GALM PE=2 SV=1	38002.2	11|9|8	24|20|15	1.743	1.759	2.35	1.95	0.346	0.51	0.001	0.001	0.001	Down
tr|I3LPB5|I3LPB5_PIG	Uncharacterized protein OS=Sus scrofa PE=1 SV=1	20775.7	8|7|8	23|27|20	1.51	2.552	1.196	1.75	0.71	0.57	0.002	0.001	0.001	Down
tr|I3LT61|I3LT61_PIG	Uncharacterized protein OS=Sus scrofa GN=TIMD4 PE=4 SV=1	14055	2|3|2	3|4|3	3.517	2.114	1.308	2.31	1.118	0.43	0.003	0.005	0.133	Down
tr|F1SN67|F1SN67_PIG	Fibrillin-1 OS=Sus scrofa GN=FBN1 PE=1 SV=2	271283	2|3|3	10|16|9	1.22	3.803	0.939	1.99	1.579	0.5	0.002	0.001	0.504	Down
tr|F1RYI8|F1RYI8_PIG	Uncharacterized protein OS=Sus scrofa GN=COL3A1 PE=1 SV=2	139770	8|7|7	10|13|15	1.856	4.881	2.874	3.2	1.539	0.31	0.002	0.001	0.001	Down
tr|J9S2W1|J9S2W1_PIG	Sialoadhesin OS=Sus scrofa PE=2 SV=1	187232	42|35|41	122|80|131	1.715	1.332	2.463	1.84	0.575	0.54	0.001	0.001	0.001	Down
tr|K9J4M9|K9J4M9_PIG	Collectin sub-family member 12 OS=Sus scrofa GN=COLEC12 PE=2 SV=1	81834.7	11|11|11	14|18|21	1.671	1.271	1.739	1.56	0.253	0.64	0.001	0.001	0.001	Down
tr|I3L6Q5|I3L6Q5_PIG	Uncharacterized protein OS=Sus scrofa GN=HIST1H1B PE=1 SV=1	20312.9	5|5|5	42|56|54	1.872	3.802	1.757	2.48	1.149	0.4	0.001	0.001	0.001	Down
tr|F1SDR7|F1SDR7_PIG	Uncharacterized protein OS=Sus scrofa GN=YWHAB PE=1 SV=1	28190.9	5|5|5	19|25|37	1.219	1.307	1.119	1.22	0.094	0.82	0.015	0.001	0.009	Down
tr|F1S4V5|F1S4V5_PIG	Uncharacterized protein OS=Sus scrofa GN=ABLIM1 PE=1 SV=2	91498.8	7|5|5	9|6|5	1.297	2.391	1.086	1.59	0.701	0.63	0.004	0.005	0.655	Down
tr|I3LH91|I3LH91_PIG	Uncharacterized protein OS=Sus scrofa PE=1 SV=1	30947.1	5|4|4	8|10|9	1.249	1.455	1.312	1.34	0.106	0.75	0.038	0.004	0.003	Down
tr|F1RL80|F1RL80_PIG	Branched-chain-amino-acid aminotransferase OS=Sus scrofa GN=BCAT2 PE=1 SV=2	45108.1	8|7|6	10|12|8	1.862	1.402	1.288	1.52	0.304	0.66	0.001	0.009	0.051	Down
tr|F1RUX1|F1RUX1_PIG	Coronin OS=Sus scrofa GN=CORO1B PE=1 SV=2	55749	12|11|12	41|31|30	1.643	1.85	1.727	1.74	0.104	0.57	0.001	0.001	0.001	Down
tr|K7GS06|K7GS06_PIG	Uncharacterized protein OS=Sus scrofa GN=FHL1 PE=1 SV=1	33897.6	10|12|11	22|24|23	1.516	1.964	1.254	1.58	0.359	0.63	0.001	0.001	0.001	Down
tr|F2Z5Q2|F2Z5Q2_PIG	Uncharacterized protein OS=Sus scrofa GN=RPL24 PE=1 SV=2	17924	8|6|6	24|26|37	1.295	2.527	1.209	1.68	0.737	0.6	0.002	0.001	0.001	Down
tr|F1SDX9|F1SDX9_PIG	Peroxiredoxin 2 OS=Sus scrofa GN=PRDX2 PE=1 SV=2	22019.2	11|10|-	51|61|-	1.375	2.592	-	1.98	-	0.51	0.001	0.001	-	Down
tr|F1S021|F1S021_PIG	Uncharacterized protein OS=Sus scrofa GN=COL5A1 PE=1 SV=2	182899	8|7|9	8|15|15	1.414	3.464	1.656	2.18	1.12	0.46	0.002	0.001	0.001	Down
tr|F1RYJ8|F1RYJ8_PIG	Uncharacterized protein OS=Sus scrofa GN=CSRP2 PE=1 SV=1	21830.2	3|4|4	6|6|8	1.915	1.825	0.989	1.58	0.511	0.63	0.001	0.003	0.964	Down
tr|F1SPG1|F1SPG1_PIG	Uncharacterized protein OS=Sus scrofa GN=H1FX PE=1 SV=1	22492.6	7|7|7	34|37|26	1.502	2.99	1.333	1.94	0.912	0.52	0.001	0.001	0.001	Down
tr|F1RNW4|F1RNW4_PIG	Uncharacterized protein OS=Sus scrofa GN=LOC100739263 PE=1 SV=2	28919.9	7|7|8	25|24|29	1.812	1.439	2.133	1.79	0.347	0.56	0.002	0.002	0.001	Down
tr|F1S1R4|F1S1R4_PIG	SH3 domain-binding glutamic acid-rich-like protein OS=Sus scrofa GN=SH3BGRL PE=1 SV=2	11512.8	5|6|5	12|18|18	1.341	2.746	1.402	1.83	0.794	0.55	0.001	0.001	0.001	Down
tr|D3GGD0|D3GGD0_PIG	Actinin-associated LIM protein 2 OS=Sus scrofa PE=2 SV=1	34973.5	7|8|11	12|14|18	1.201	1.76	1.246	1.4	0.311	0.71	0.026	0.001	0.01	Down
tr|F2Z5Q6|F2Z5Q6_PIG	40S ribosomal protein S6 OS=Sus scrofa GN=RPS6 PE=1 SV=2	28556.9	10|10|10	29|49|39	1.408	2.251	1.177	1.61	0.565	0.62	0.001	0.001	0.002	Down
tr|I3LDF4|I3LDF4_PIG	Uncharacterized protein OS=Sus scrofa GN=ADA PE=1 SV=1	41022.7	11|11|11	36|28|29	1.385	1.786	1.832	1.67	0.246	0.6	0.001	0.001	0.001	Down
tr|F1SCF1|F1SCF1_PIG	Uncharacterized protein OS=Sus scrofa GN=SERPINA6 PE=3 SV=2	45242	6|3|4	6|7|6	1.606	5.192	2.216	3	1.919	0.33	0.013	0.001	0.001	Down
sp|P80276|ALDR_PIG	Aldose reductase OS=Sus scrofa GN=AKR1B1 PE=1 SV=2	36169.5	13|13|14	30|43|35	1.587	2.102	1.658	1.78	0.279	0.56	0.001	0.001	0.001	Down
tr|F1S340|F1S340_PIG	Uncharacterized protein OS=Sus scrofa GN=SRI PE=1 SV=1	21986.5	11|8|9	27|29|32	1.264	1.826	1.248	1.45	0.329	0.69	0.002	0.001	0.001	Down
tr|I3LS12|I3LS12_PIG	Uncharacterized protein OS=Sus scrofa GN=SNX2 PE=1 SV=1	58690.6	18|18|19	39|41|45	1.326	1.265	1.329	1.31	0.036	0.76	0.001	0.001	0.001	Down
tr|F1SJB5|F1SJB5_PIG	Annexin OS=Sus scrofa GN=ANXA1 PE=1 SV=2	38973.2	4|3|3	29|22|20	1.488	1.684	1.491	1.55	0.112	0.65	0.001	0.001	0.001	Down
tr|J9T9K7|J9T9K7_PIG	CD163 protein OS=Sus scrofa GN=CD163 PE=2 SV=1	124126	24|21|23	67|43|67	1.565	1.395	1.621	1.53	0.118	0.65	0.001	0.001	0.001	Down
sp|P00172|CYB5_PIG	Cytochrome b5 OS=Sus scrofa GN=CYB5A PE=1 SV=3	15282.5	4|4|4	14|15|18	1.245	4.17	1.21	2.21	1.699	0.45	0.005	0.001	0.035	Down
tr|I3LIN8|I3LIN8_PIG	Core histone macro-H2A OS=Sus scrofa GN=H2AFY PE=1 SV=1	39230.1	14|10|15	39|31|53	1.95	1.346	1.355	1.55	0.346	0.65	0.001	0.001	0.001	Down
tr|F1SFA7|F1SFA7_PIG	Uncharacterized protein OS=Sus scrofa GN=COL1A2 PE=1 SV=1	129576	17|22|20	41|67|57	1.764	6.989	2.029	3.59	2.943	0.28	0.001	0.001	0.001	Down
tr|B2CNZ7|B2CNZ7_PIG	Cathepsin B OS=Sus scrofa GN=CTSB PE=3 SV=1	37854.9	12|12|13	54|53|46	1.395	1.666	1.077	1.38	0.295	0.72	0.001	0.001	0.165	Down
sp|Q2EN75|S10A6_PIG	Protein S100-A6 OS=Sus scrofa GN=S100A6 PE=3 SV=1	10092.2	4|3|1	8|5|2	1.532	3.159	1.623	2.11	0.914	0.47	0.011	0.001	0.004	Down
tr|F1SG00|F1SG00_PIG	Uncharacterized protein OS=Sus scrofa GN=TPM2 PE=1 SV=1	32994.6	5|6|2	25|29|10	1.84	2.248	1.125	1.74	0.568	0.57	0.001	0.001	0.464	Down
tr|F1RKK1|F1RKK1_PIG	Uncharacterized protein OS=Sus scrofa GN=FBN2 PE=1 SV=2	281536	4|10|7	5|14|8	1.332	2.405	1.358	1.7	0.612	0.59	0.015	0.001	0.006	Down
tr|B8XY19|B8XY19_PIG	Acyl-CoA synthetase short-chain family member 2 OS=Sus scrofa GN=ACSS2 PE=2 SV=1	79769.7	13|16|15	21|23|25	1.46	2.204	1.245	1.64	0.503	0.61	0.001	0.001	0.001	Down
tr|K7GRX3|K7GRX3_PIG	Uncharacterized protein OS=Sus scrofa GN=RBMX PE=1 SV=1	33309.3	7|8|8	24|33|24	1.207	1.998	1.171	1.46	0.467	0.68	0.002	0.001	0.004	Down
tr|F1SJS8|F1SJS8_PIG	Transgelin OS=Sus scrofa GN=TAGLN PE=1 SV=2	22605.5	13|13|13	80|101|91	1.905	1.512	0.904	1.44	0.504	0.69	0.001	0.001	0.001	Down
tr|F1SJ07|F1SJ07_PIG	Pleckstrin OS=Sus scrofa GN=PLEK PE=1 SV=2	40422.5	8|5|3	11|11|5	1.316	1.436	1.655	1.47	0.172	0.68	0.007	0.002	0.003	Down
tr|I3LT81|I3LT81_PIG	Uncharacterized protein OS=Sus scrofa GN=RPL17 PE=1 SV=1	21584.4	8|8|8	31|29|28	1.368	2.583	1.341	1.76	0.709	0.57	0.001	0.001	0.001	Down
tr|K7GRU7|K7GRU7_PIG	Uncharacterized protein OS=Sus scrofa GN=ACE PE=1 SV=1	151140	1|1|-	1|1|-	1.421	1.33	-	1.38	-	0.72	0.001	0.016	-	Down
tr|C3W331|C3W331_PIG	Truncated sirtuin 2 OS=Sus scrofa GN=SIRT2 PE=2 SV=1	39995.2	6|3|6	9|7|11	1.295	1.288	1.2	1.26	0.053	0.79	0.031	0.033	0.007	Down
sp|P00571|KAD1_PIG	Adenylate kinase isoenzyme 1 OS=Sus scrofa GN=AK1 PE=1 SV=1	21721.3	5|7|6	7|9|6	1.386	2.711	1.677	1.92	0.696	0.52	0.003	0.001	0.001	Down
tr|K7GMM3|K7GMM3_PIG	Protein S100-A10 OS=Sus scrofa GN=S100A10 PE=1 SV=1	9428.62	4|4|5	15|15|26	1.314	3.228	1.227	1.92	1.131	0.52	0.015	0.001	0.001	Down
tr|I3LEE6|I3LEE6_PIG	Uncharacterized protein OS=Sus scrofa GN=PCOLCE PE=1 SV=1	50739.2	8|7|7	17|15|21	1.399	1.492	1.751	1.55	0.182	0.65	0.003	0.004	0.001	Down
tr|I3LNZ2|I3LNZ2_PIG	Uncharacterized protein OS=Sus scrofa GN=LOC100510904 PE=1 SV=1	20860.2	3|2|3	7|15|19	2.649	2.27	1.622	2.18	0.519	0.46	0.001	0.004	0.001	Down
tr|I3LN42|I3LN42_PIG	Uncharacterized protein OS=Sus scrofa GN=GC PE=1 SV=1	55012.6	14|15|7	37|44|20	1.32	4.478	0.88	2.23	1.963	0.45	0.001	0.001	0.009	Down
sp|Q29073|PTGR1_PIG	Prostaglandin reductase 1 OS=Sus scrofa GN=PTGR1 PE=1 SV=1	36062.6	6|6|7	11|8|8	1.301	1.528	1.199	1.34	0.168	0.75	0.002	0.044	0.046	Down
tr|A5Z221|A5Z221_PIG	Acetyl-CoA carboxylase alpha (Fragment) OS=Sus scrofa GN=ACACA PE=2 SV=1	266195	23|39|26	28|58|36	1.305	2.813	1.04	1.72	0.956	0.58	0.001	0.001	0.468	Down
tr|F2Z596|F2Z596_PIG	Uncharacterized protein OS=Sus scrofa GN=SNX12 PE=1 SV=1	18968.8	7|6|6	15|15|14	1.241	1.746	1.448	1.48	0.254	0.68	0.013	0.001	0.007	Down
tr|F1RU17|F1RU17_PIG	Sorting nexin OS=Sus scrofa GN=SNX32 PE=1 SV=2	46487.9	4|4|3	9|7|7	1.464	1.606	1.261	1.44	0.173	0.69	0.003	0.004	0.011	Down
tr|I3L7T6|I3L7T6_PIG	Histone H2A OS=Sus scrofa GN=H2AFX PE=1 SV=1	15101.4	4|3|5	13|15|8	1.435	1.454	1.391	1.43	0.032	0.7	0.014	0.003	0.022	Down
tr|F1RUN2|F1RUN2_PIG	Serum albumin OS=Sus scrofa GN=ALB PE=1 SV=1	71602.8	47|43|46	1316|1381|1330	1.275	1.54	1.113	1.31	0.216	0.76	0.001	0.001	0.001	Down
tr|F1SHR3|F1SHR3_PIG	V-type proton ATPase subunit E 1 OS=Sus scrofa GN=ATP6V1E1 PE=1 SV=1	26145.9	5|7|7	15|20|17	1.268	1.21	1.306	1.26	0.048	0.79	0.001	0.001	0.003	Down
tr|D5KJI2|D5KJI2_PIG	High mobility group AT-hook protein 1 OS=Sus scrofa GN=HMGA1 PE=4 SV=1	11621.1	1|1|1	20|7|1	3.376	1.654	1.589	2.21	1.013	0.45	0.001	0.001	0.342	Down
tr|I3LLU0|I3LLU0_PIG	Glycerol-3-phosphate dehydrogenase [NAD(+)] OS=Sus scrofa GN=GPD1L PE=1 SV=1	38809.1	14|13|16	40|32|36	2.892	1.217	2.471	2.19	0.871	0.46	0.001	0.014	0.001	Down
tr|G8ENL4|G8ENL4_PIG	FUS OS=Sus scrofa GN=FUS PE=1 SV=1	52701.6	7|7|7	28|32|38	1.233	1.817	1.259	1.44	0.33	0.69	0.016	0.001	0.001	Down
tr|F1SR94|F1SR94_PIG	Uncharacterized protein OS=Sus scrofa PE=3 SV=2	28867.8	2|3|2	4|5|4	2.2	4.332	1.384	2.64	1.522	0.38	0.006	0.001	0.095	Down
tr|I3LQH7|I3LQH7_PIG	Uncharacterized protein OS=Sus scrofa GN=BLVRB PE=1 SV=1	22382.5	10|8|9	34|26|29	1.293	1.451	1.36	1.37	0.079	0.73	0.001	0.001	0.001	Down
tr|I3LJ05|I3LJ05_PIG	Uncharacterized protein OS=Sus scrofa GN=C13H21orf33 PE=1 SV=1	29180.3	9|5|6	23|15|19	1.249	2.567	1.037	1.62	0.829	0.62	0.004	0.001	0.471	Down
tr|K9J6K5|K9J6K5_PIG	Growth arrest-specific protein 7 isoform c OS=Sus scrofa GN=GAS7 PE=2 SV=1	54637.4	2|5|5	3|7|6	1.574	2.012	1.418	1.67	0.308	0.6	0.016	0.003	0.092	Down
tr|A0A173G6G6|A0A173G6G6_PIG	Septin 11 OS=Sus scrofa PE=2 SV=1	49607.3	4|3|7	15|7|15	1.261	1.352	1.055	1.22	0.152	0.82	0.007	0.039	0.71	Down
tr|F1S2I8|F1S2I8_PIG	Uncharacterized protein OS=Sus scrofa GN=TPPP3 PE=1 SV=1	19174.8	6|7|6	11|15|8	1.448	3.733	1.582	2.25	1.282	0.44	0.001	0.001	0.004	Down
tr|F2Z5B6|F2Z5B6_PIG	Tropomyosin alpha-1 chain OS=Sus scrofa GN=TPM1 PE=1 SV=1	32713.7	10|11|9	51|67|44	1.589	2.407	1.266	1.75	0.588	0.57	0.001	0.001	0.001	Down
tr|F1RVS9|F1RVS9_PIG	Uncharacterized protein OS=Sus scrofa GN=PI16 PE=1 SV=1	49869.5	4|8|7	6|15|10	1.472	4.905	1.135	2.5	2.086	0.4	0.022	0.001	0.164	Down
sp|Q7M329|RNT2_PIG	Ribonuclease T2 OS=Sus scrofa GN=RNASET2 PE=1 SV=1	23558.7	7|7|6	15|15|13	1.4	1.471	1.422	1.43	0.036	0.7	0.001	0.002	0.007	Down
tr|F1SRK3|F1SRK3_PIG	Uncharacterized protein OS=Sus scrofa PE=4 SV=2	50976.8	6|9|8	10|13|15	1.34	1.397	1.56	1.43	0.114	0.7	0.023	0.001	0.001	Down
tr|F1SBB3|F1SBB3_PIG	Uncharacterized protein OS=Sus scrofa GN=LOC106504078 PE=4 SV=2	192905	22|10|23	31|14|32	1.445	1.489	1.451	1.46	0.024	0.68	0.001	0.002	0.001	Down
tr|F1SVB2|F1SVB2_PIG	All-trans-retinol 13,14-reductase OS=Sus scrofa GN=RETSAT PE=1 SV=1	67602.5	7|12|14	14|26|23	1.345	2.208	0.945	1.5	0.645	0.67	0.001	0.001	0.615	Down
tr|Q66LN4|Q66LN4_PIG	Enoyl-Coenzyme A hydratase/3-hydroxyacyl Coenzyme A (Fragment) OS=Sus scrofa PE=2 SV=1	35901.7	4|6|3	5|12|3	1.448	1.387	1.393	1.41	0.034	0.71	0.034	0.001	0.057	Down
tr|K7GM47|K7GM47_PIG	Methyl-CpG-binding protein 2 OS=Sus scrofa GN=MECP2 PE=1 SV=1	51798.3	11|12|14	16|14|20	1.247	2.205	1.31	1.59	0.536	0.63	0.005	0.001	0.001	Down
tr|F1RT25|F1RT25_PIG	Uncharacterized protein OS=Sus scrofa GN=SNX3 PE=1 SV=2	13653.1	6|6|6	14|19|15	1.308	1.788	1.518	1.54	0.241	0.65	0.002	0.001	0.001	Down
tr|F1SJJ5|F1SJJ5_PIG	60S ribosomal protein L4 OS=Sus scrofa GN=RPL4 PE=1 SV=2	48155.7	19|16|21	55|52|65	1.219	2.261	1.411	1.63	0.555	0.61	0.001	0.001	0.001	Down
tr|F1SF64|F1SF64_PIG	Adseverin OS=Sus scrofa GN=SCIN PE=1 SV=2	80948.2	19|20|24	43|34|46	1.518	2.035	2.041	1.86	0.3	0.54	0.001	0.001	0.001	Down
tr|F1RGC0|F1RGC0_PIG	60S ribosomal protein L27a OS=Sus scrofa GN=RPL27A PE=1 SV=2	16674.1	7|7|9	21|21|30	1.301	1.953	1.2	1.48	0.409	0.68	0.002	0.001	0.001	Down
tr|F2Z5I9|F2Z5I9_PIG	Destrin OS=Sus scrofa GN=DSTN PE=3 SV=1	18800.6	9|8|6	17|12|10	1.551	2.091	1.398	1.68	0.364	0.6	0.001	0.002	0.004	Down
tr|F1RQZ0|F1RQZ0_PIG	Uncharacterized protein OS=Sus scrofa GN=GRN PE=1 SV=1	67907.6	7|9|7	8|12|7	1.252	1.886	1.346	1.49	0.342	0.67	0.009	0.001	0.09	Down
tr|K9IVW4|K9IVW4_PIG	Myotrophin OS=Sus scrofa GN=MTPN PE=2 SV=1	13039.7	4|3|3	10|8|8	1.208	1.739	1.112	1.35	0.338	0.74	0.042	0.026	0.425	Down
tr|Q6QAS1|Q6QAS1_PIG	Glutaredoxin (Fragment) OS=Sus scrofa PE=2 SV=1	9646.93	5|4|5	17|16|22	1.258	1.641	1.091	1.33	0.282	0.75	0.001	0.002	0.581	Down
tr|F1SF45|F1SF45_PIG	Uncharacterized protein OS=Sus scrofa PE=4 SV=2	106399	10|13|11	11|14|14	1.654	1.787	1.338	1.59	0.231	0.63	0.005	0.002	0.001	Down
tr|I3LL97|I3LL97_PIG	Uncharacterized protein OS=Sus scrofa GN=CSRP1 PE=1 SV=1	21468.1	9|10|9	22|19|23	1.641	1.678	1.657	1.66	0.019	0.6	0.002	0.001	0.001	Down
tr|I3L9I6|I3L9I6_PIG	Uncharacterized protein OS=Sus scrofa GN=BCAM PE=1 SV=1	68020.8	15|13|14	27|26|25	1.359	3.081	1.396	1.95	0.984	0.51	0.001	0.001	0.001	Down
tr|F1S6B4|F1S6B4_PIG	Uncharacterized protein OS=Sus scrofa GN=PRELP PE=1 SV=2	43397	13|12|13	37|49|44	1.817	2.502	1.443	1.92	0.537	0.52	0.001	0.001	0.001	Down
tr|Q76KI5|Q76KI5_PIG	Pro-interleukin-16 (Fragment) OS=Sus scrofa GN=IL16 PE=2 SV=1	60236.8	15|17|17	30|34|34	1.335	1.668	1.139	1.38	0.267	0.72	0.001	0.001	0.002	Down
tr|I3LLS0|I3LLS0_PIG	Uncharacterized protein OS=Sus scrofa PE=1 SV=1	24528.4	4|4|4	8|11|11	1.287	1.397	1.116	1.27	0.142	0.79	0.017	0.001	0.308	Down
tr|B8R2Z9|B8R2Z9_PIG	LSECtin OS=Sus scrofa GN=CLEC4G PE=2 SV=1	33073.4	8|5|7	18|16|18	6.678	2.654	8.79	6.04	3.117	0.17	0.001	0.001	0.002	Down
tr|F1SMJ4|F1SMJ4_PIG	Uncharacterized protein OS=Sus scrofa GN=DAB2 PE=1 SV=1	82477.2	7|8|11	13|12|18	1.257	3.062	1.976	2.1	0.909	0.48	0.035	0.001	0.001	Down
tr|F1RT96|F1RT96_PIG	Uncharacterized protein OS=Sus scrofa GN=ACSF2 PE=1 SV=2	68158.2	17|17|16	47|30|37	1.517	1.246	1.534	1.43	0.162	0.7	0.001	0.009	0.001	Down
sp|Q29551|SCOT1_PIG	Succinyl-CoA:3-ketoacid coenzyme A transferase 1, mitochondrial OS=Sus scrofa GN=OXCT1 PE=1 SV=2	56683.3	18|16|16	50|48|40	1.217	3.399	1.338	1.98	1.226	0.51	0.001	0.001	0.001	Down
sp|Q9XSD9|PGS2_PIG	Decorin OS=Sus scrofa GN=DCN PE=2 SV=1	40198.1	15|16|15	52|83|52	1.47	4.208	1.311	2.33	1.629	0.43	0.001	0.001	0.001	Down
tr|F1SU06|F1SU06_PIG	Uncharacterized protein OS=Sus scrofa GN=HP1BP3 PE=1 SV=1	61263.3	10|13|10	27|36|28	1.679	2.192	1.483	1.78	0.366	0.56	0.001	0.001	0.001	Down
sp|P17741|HMGB2_PIG	High mobility group protein B2 OS=Sus scrofa GN=HMGB2 PE=1 SV=2	24270.8	1|1|3	3|1|3	1.222	1.894	1.225	1.45	0.387	0.69	0.001	0.001	0.001	Down
sp|P32394|HMOX1_PIG	Heme oxygenase 1 OS=Sus scrofa GN=HMOX1 PE=2 SV=1	33035	8|7|8	23|26|23	1.249	1.387	1.675	1.44	0.217	0.69	0.026	0.001	0.001	Down
tr|A7E1T5|A7E1T5_PIG	Putative uncharacterized protein (Fragment) OS=Sus scrofa PE=2 SV=1	22253.1	10|11|13	65|72|69	1.591	2.483	1.311	1.79	0.612	0.56	0.001	0.001	0.001	Down
tr|F1SQ09|F1SQ09_PIG	Uncharacterized protein OS=Sus scrofa GN=LUM PE=1 SV=1	39079	13|14|13	69|116|101	1.555	3.105	1.261	1.97	0.991	0.51	0.001	0.001	0.001	Down
tr|I3LK33|I3LK33_PIG	Ribosomal protein L15 OS=Sus scrofa GN=LOC100620439 PE=1 SV=1	24227.1	6|6|7	13|42|48	1.224	1.457	1.148	1.28	0.161	0.78	0.002	0.001	0.008	Down
tr|F1RKG8|F1RKG8_PIG	Uncharacterized protein OS=Sus scrofa GN=PEBP1 PE=1 SV=1	21054.7	16|15|16	80|93|87	1.22	2.571	1.114	1.63	0.812	0.61	0.001	0.001	0.002	Down
tr|I3LC84|I3LC84_PIG	Sulfotransferase OS=Sus scrofa GN=SULT1C4 PE=1 SV=1	36448	10|6|6	18|11|12	1.518	1.818	1.619	1.65	0.153	0.61	0.003	0.002	0.004	Down
tr|F1SSR4|F1SSR4_PIG	Uncharacterized protein OS=Sus scrofa GN=IVD PE=1 SV=1	47114.9	8|11|11	17|22|18	1.343	1.605	1.194	1.38	0.208	0.72	0.001	0.001	0.004	Down
tr|F1ST01|F1ST01_PIG	Uncharacterized protein OS=Sus scrofa GN=SELENBP1 PE=1 SV=1	53166.7	25|21|23	69|64|67	1.359	1.514	1.254	1.38	0.131	0.72	0.001	0.001	0.001	Down
tr|F1SBI1|F1SBI1_PIG	Sorting nexin OS=Sus scrofa GN=SNX5 PE=1 SV=2	48116.8	16|16|18	47|36|44	1.252	1.35	1.439	1.35	0.094	0.74	0.001	0.001	0.001	Down
tr|I3LRS5|I3LRS5_PIG	Uncharacterized protein OS=Sus scrofa PE=1 SV=1	23188.8	4|2|3	7|5|9	1.348	2.276	1.385	1.67	0.525	0.6	0.013	0.012	0.004	Down
tr|F1RTW7|F1RTW7_PIG	Uncharacterized protein OS=Sus scrofa PE=1 SV=2	37653.4	6|5|4	8|6|6	1.237	2.04	1.345	1.54	0.436	0.65	0.017	0.001	0.01	Down
tr|F2Z5G3|F2Z5G3_PIG	Uncharacterized protein OS=Sus scrofa GN=CALM2 PE=1 SV=1	16808.8	7|7|7	48|63|53	1.286	2.634	1.229	1.72	0.795	0.58	0.001	0.001	0.001	Down
tr|I3LD72|I3LD72_PIG	Uncharacterized protein OS=Sus scrofa GN=EHD2 PE=1 SV=1	61343.8	27|25|25	53|75|62	1.253	1.634	1.051	1.31	0.296	0.76	0.001	0.001	0.163	Down
tr|F1RS37|F1RS37_PIG	Uncharacterized protein OS=Sus scrofa GN=POSTN PE=1 SV=1	93729.4	3|4|3	5|6|6	1.571	3.735	2.322	2.54	1.099	0.39	0.005	0.001	0.001	Down
sp|P10668|COF1_PIG	Cofilin-1 OS=Sus scrofa GN=CFL1 PE=1 SV=3	18773.7	11|9|9	59|54|58	1.279	1.961	1.227	1.49	0.41	0.67	0.001	0.001	0.001	Down
tr|F1SFI5|F1SFI5_PIG	Uncharacterized protein OS=Sus scrofa GN=HRG PE=1 SV=2	62221.3	14|14|13	38|56|47	1.261	10	2.651	4.64	4.696	0.22	0.001	0.001	0.001	Down
tr|K7GNM1|K7GNM1_PIG	Uncharacterized protein (Fragment) OS=Sus scrofa GN=LOC100739773 PE=3 SV=1	27476.5	2|2|-	44|106|-	1.222	1.642	-	1.43	-	0.7	0.001	0.001	-	Down
tr|F1S3J0|F1S3J0_PIG	Uncharacterized protein OS=Sus scrofa GN=ACOT6 PE=1 SV=2	46988	3|4|3	8|9|10	1.264	2.176	1.027	1.49	0.607	0.67	0.043	0.005	0.752	Down
tr|F1RHN3|F1RHN3_PIG	Catechol O-methyltransferase OS=Sus scrofa GN=COMT PE=1 SV=1	30404.9	15|11|12	35|23|30	1.454	1.22	1.105	1.26	0.178	0.79	0.001	0.017	0.083	Down
tr|F1SS93|F1SS93_PIG	Uncharacterized protein OS=Sus scrofa GN=CTSS PE=1 SV=1	39189.9	9|7|8	25|17|17	1.489	1.439	1.184	1.37	0.164	0.73	0.001	0.001	0.002	Down
tr|I3LSV6|I3LSV6_PIG	Uncharacterized protein OS=Sus scrofa GN=COL2A1 PE=1 SV=1	130784	2|2|1	3|3|2	1.807	4.108	2.773	2.9	1.155	0.34	0.003	0.032	0.003	Down
sp|A1XQU3|RL14_PIG	60S ribosomal protein L14 OS=Sus scrofa GN=RPL14 PE=1 SV=1	23411.1	1|5|7	3|26|24	1.222	1.418	1.279	1.31	0.101	0.76	0.04	0.003	0.001	Down
tr|F1RTJ9|F1RTJ9_PIG	60S ribosomal protein L21 OS=Sus scrofa GN=RPL21 PE=1 SV=2	18592.1	4|6|6	12|21|12	1.319	1.605	1.304	1.41	0.17	0.71	0.001	0.001	0.003	Down
tr|F1RVC9|F1RVC9_PIG	Uncharacterized protein OS=Sus scrofa PE=1 SV=1	23111.2	4|5|8	16|25|27	1.411	1.633	1.274	1.44	0.181	0.69	0.001	0.001	0.001	Down
tr|F1S416|F1S416_PIG	Uncharacterized protein OS=Sus scrofa GN=RGS10 PE=4 SV=1	21191.6	3|5|5	7|11|12	1.479	1.996	1.442	1.64	0.31	0.61	0.001	0.002	0.002	Down
tr|F1SUE4|F1SUE4_PIG	Uncharacterized protein OS=Sus scrofa GN=ASPN PE=1 SV=1	42800.4	10|10|11	21|24|26	1.364	1.903	1.232	1.5	0.355	0.67	0.002	0.001	0.001	Down
sp|P04178|SODC_PIG	Superoxide dismutase [Cu-Zn] OS=Sus scrofa GN=SOD1 PE=2 SV=1	16035	10|9|8	58|68|59	1.339	2.546	0.963	1.62	0.827	0.62	0.001	0.001	0.314	Down
tr|B6DZ39|B6DZ39_PIG	APPL2 OS=Sus scrofa GN=appl2 PE=1 SV=1	74610.5	11|9|12	13|9|16	1.253	1.729	1.367	1.45	0.249	0.69	0.002	0.001	0.001	Down
tr|A0A173G6F9|A0A173G6F9_PIG	Septin 2 OS=Sus scrofa PE=2 SV=1	41795.4	13|13|16	34|36|35	1.215	1.254	1.206	1.23	0.026	0.81	0.001	0.001	0.001	Down
tr|F1SUW3|F1SUW3_PIG	Uncharacterized protein OS=Sus scrofa GN=EFHD2 PE=1 SV=1	26607.5	13|11|12	47|41|36	1.201	1.84	1.426	1.49	0.324	0.67	0.001	0.001	0.001	Down
tr|A0A0C3SG01|A0A0C3SG01_PIG	Apolipoprotein A-I OS=Sus scrofa GN=APOA1 PE=3 SV=1	30293.7	29|25|26	95|130|103	1.295	2.316	0.941	1.52	0.714	0.66	0.001	0.001	0.02	Down
tr|Q53J08|Q53J08_PIG	Cellular retinol binding protein 1 OS=Sus scrofa GN=CRBP1 PE=2 SV=1	15922.9	2|3|3	5|4|5	1.577	2.834	1.419	1.94	0.775	0.52	0.005	0.03	0.016	Down
tr|I3LUL5|I3LUL5_PIG	Uncharacterized protein OS=Sus scrofa GN=LOC100624689 PE=1 SV=1	63540.6	3|4|5	7|9|6	1.27	1.83	1.204	1.43	0.344	0.7	0.041	0.001	0.041	Down
sp|P29269|MYL9_PIG	Myosin regulatory light polypeptide 9 OS=Sus scrofa GN=MYL9 PE=1 SV=2	19853.5	5|5|4	9|14|9	1.321	2.322	1.325	1.66	0.577	0.6	0.018	0.001	0.001	Down
tr|I3LAL9|I3LAL9_PIG	Uncharacterized protein OS=Sus scrofa GN=MPPE1 PE=4 SV=1	45962.6	1|1|2	4|4|4	3.253	10	10	7.75	3.895	0.13	0.021	0.001	0.001	Down
tr|F1S6G4|F1S6G4_PIG	Uncharacterized protein OS=Sus scrofa GN=TXNDC12 PE=1 SV=2	19956.7	4|5|4	10|14|8	1.241	2.402	1.199	1.61	0.683	0.62	0.015	0.001	0.094	Down
tr|F2Z567|F2Z567_PIG	Uncharacterized protein OS=Sus scrofa GN=RPL8 PE=1 SV=1	28217.4	8|5|4	23|20|17	1.408	1.681	1.408	1.5	0.158	0.67	0.001	0.001	0.001	Down
tr|F1RJT3|F1RJT3_PIG	Uncharacterized protein OS=Sus scrofa GN=LOC100525453 PE=1 SV=2	53947.9	17|16|14	56|38|39	1.203	1.578	1.229	1.34	0.209	0.75	0.001	0.001	0.001	Down
tr|F1RRU7|F1RRU7_PIG	Uncharacterized protein (Fragment) OS=Sus scrofa GN=MRC2 PE=1 SV=2	164846	12|11|9	16|15|13	1.46	1.826	1.948	1.74	0.254	0.57	0.002	0.001	0.001	Down
tr|I3LN84|I3LN84_PIG	Uncharacterized protein OS=Sus scrofa GN=LXN PE=1 SV=1	25741.8	7|5|5	20|18|13	1.298	2.188	1.277	1.59	0.52	0.63	0.002	0.001	0.004	Down
tr|F1SEY1|F1SEY1_PIG	Alpha-mannosidase OS=Sus scrofa GN=MAN2B1 PE=1 SV=1	114446	27|19|21	51|47|42	1.46	1.747	1.547	1.58	0.147	0.63	0.001	0.001	0.001	Down
tr|F1S2X3|F1S2X3_PIG	Uncharacterized protein OS=Sus scrofa GN=ECHDC1 PE=1 SV=2	33881.5	8|11|9	12|23|16	1.482	2.564	1.038	1.7	0.785	0.59	0.001	0.001	0.735	Down
tr|I3LV13|I3LV13_PIG	Uncharacterized protein OS=Sus scrofa GN=PTMA PE=1 SV=1	10638.3	4|3|3	51|53|48	1.26	2.355	1.198	1.6	0.651	0.63	0.001	0.001	0.001	Down
tr|D0G0B3|D0G0B3_PIG	Acetyl-Coenzyme A acyltransferase 2 OS=Sus scrofa GN=ACAA2 PE=1 SV=1	42341.9	12|12|11	20|23|16	1.279	2.203	1.193	1.56	0.56	0.64	0.002	0.001	0.001	Down
tr|F2Z522|F2Z522_PIG	Uncharacterized protein OS=Sus scrofa GN=LOC100623805 PE=1 SV=1	17666.1	13|13|14	41|35|45	1.324	2.769	1.193	1.76	0.875	0.57	0.001	0.001	0.001	Down
tr|I3L638|I3L638_PIG	Vitronectin OS=Sus scrofa GN=VTN PE=1 SV=1	53110.8	9|10|11	28|51|55	1.288	1.738	1.017	1.35	0.364	0.74	0.001	0.001	0.696	Down
tr|F1S285|F1S285_PIG	Uncharacterized protein OS=Sus scrofa GN=COL14A1 PE=1 SV=2	193765	4|3|3	11|11|12	1.629	2.363	1.689	1.89	0.408	0.53	0.009	0.001	0.001	Down
tr|F1RKM1|F1RKM1_PIG	Uncharacterized protein OS=Sus scrofa GN=ALDH7A1 PE=1 SV=2	47480.4	13|10|12	30|19|24	1.752	1.24	1.237	1.41	0.296	0.71	0.001	0.041	0.001	Down
sp|P12026|ACBP_PIG	Acyl-CoA-binding protein OS=Sus scrofa GN=DBI PE=1 SV=2	9872.07	5|7|6	36|74|47	1.324	10	1.269	4.2	5.025	0.24	0.001	0.001	0.001	Down
tr|I3LCU9|I3LCU9_PIG	Uncharacterized protein OS=Sus scrofa GN=CARHSP1 PE=1 SV=1	17181.6	3|2|4	6|7|6	1.571	1.95	1.152	1.56	0.399	0.64	0.005	0.013	0.217	Down
tr|F1SHK2|F1SHK2_PIG	Uncharacterized protein OS=Sus scrofa GN=MBIP PE=4 SV=1	39201.1	1|2|-	1|3|-	4.381	2.33	-	3.36	-	0.3	0.032	0.026	-	Down
tr|F1RMM0|F1RMM0_PIG	Uncharacterized protein OS=Sus scrofa GN=PRKCDBP PE=1 SV=2	27317.4	6|6|7	8|9|12	1.242	2.18	1.124	1.52	0.579	0.66	0.033	0.001	0.057	Down
sp|Q95274|TYB4_PIG	Thymosin beta-4 OS=Sus scrofa GN=TMSB4X PE=4 SV=1	5031.51	5|5|4	34|33|26	1.608	2.689	0.976	1.76	0.866	0.57	0.001	0.001	0.952	Down
tr|I3LDC7|I3LDC7_PIG	Isocitrate dehydrogenase [NADP] OS=Sus scrofa GN=IDH1 PE=1 SV=1	48738.4	16|16|21	39|87|53	1.353	4.783	1.269	2.47	2.005	0.4	0.001	0.001	0.001	Down
tr|K7GP55|K7GP55_PIG	Biglycan OS=Sus scrofa GN=BGN PE=1 SV=1	41830.8	14|12|14	57|62|58	1.343	1.849	1.294	1.5	0.307	0.67	0.001	0.001	0.001	Down
sp|Q6RVA9|CAV1_PIG	Caveolin-1 OS=Sus scrofa GN=CAV1 PE=2 SV=1	20764.5	5|6|5	13|18|22	1.337	1.718	1.148	1.4	0.29	0.71	0.003	0.001	0.002	Down
tr|G9F6X9|G9F6X9_PIG	Dihydropyrimidinase-like 2 OS=Sus scrofa PE=2 SV=1	62664.7	20|21|20	85|93|76	1.465	1.943	1.354	1.59	0.313	0.63	0.001	0.001	0.001	Down
tr|I3LR43|I3LR43_PIG	Uncharacterized protein OS=Sus scrofa PE=1 SV=1	18986.1	7|7|8	45|40|49	1.883	1.824	2.064	1.92	0.125	0.52	0.001	0.001	0.001	Down
tr|F5XVC2|F5XVC2_PIG	von Willebrand factor OS=Sus scrofa GN=VWF PE=2 SV=1	321119	21|22|19	32|34|28	1.298	1.558	1.48	1.45	0.133	0.69	0.001	0.001	0.001	Down
sp|Q95281|RL29_PIG	60S ribosomal protein L29 OS=Sus scrofa GN=RPL29 PE=1 SV=4	17525.8	3|3|3	23|21|26	1.319	3.329	1.389	2.01	1.141	0.5	0.001	0.001	0.001	Down
tr|Q6Y0X5|Q6Y0X5_PIG	Sulfotransferase OS=Sus scrofa PE=2 SV=1	34542.4	6|4|-	8|6|-	2.465	1.307	-	1.89	-	0.53	0.001	0.006	-	Down
tr|F1SQW8|F1SQW8_PIG	Uncharacterized protein OS=Sus scrofa GN=ARHGDIB PE=1 SV=2	22873.4	16|14|16	72|69|72	1.419	1.392	1.474	1.43	0.042	0.7	0.001	0.001	0.001	Down
tr|K7GL26|K7GL26_PIG	Interleukin-18 OS=Sus scrofa GN=IL18 PE=3 SV=1	19446.5	7|2|5	13|3|9	1.569	2.725	1.781	2.03	0.615	0.49	0.001	0.006	0.002	Down
tr|F1SC49|F1SC49_PIG	Uncharacterized protein OS=Sus scrofa PE=1 SV=2	144166	13|16|16	20|33|30	1.288	1.897	1.062	1.42	0.432	0.7	0.002	0.001	0.197	Down
tr|I3LJW4|I3LJW4_PIG	Aconitate hydratase OS=Sus scrofa GN=ACO1 PE=1 SV=1	99779.1	29|27|28	62|62|58	1.409	2.036	1.492	1.65	0.341	0.61	0.001	0.001	0.001	Down
sp|Q9TSX9|PRDX6_PIG	Peroxiredoxin-6 OS=Sus scrofa GN=PRDX6 PE=2 SV=3	25060.1	13|11|11	31|28|33	1.37	1.919	1.051	1.45	0.439	0.69	0.001	0.001	0.36	Down
tr|A5YV76|A5YV76_PIG	Fatty acid synthase OS=Sus scrofa GN=FASN PE=1 SV=1	274797	34|2|3	99|5|6	1.643	2.755	1.293	1.9	0.763	0.53	0.001	0.02	0.068	Down
tr|F1S4S1|F1S4S1_PIG	Uncharacterized protein OS=Sus scrofa GN=SHTN1 PE=1 SV=1	71850.7	7|6|3	9|6|3	1.226	2.536	1.601	1.79	0.675	0.56	0.031	0.001	0.011	Down
sp|Q5ISC6|HEBP1_PIG	Heme-binding protein 1 OS=Sus scrofa GN=HEBP1 PE=2 SV=1	21209.5	5|4|5	11|12|16	1.538	2.21	2.55	2.1	0.515	0.48	0.001	0.001	0.001	Down
tr|I3LVI8|I3LVI8_PIG	Uncharacterized protein OS=Sus scrofa GN=LOC100525692 PE=1 SV=1	30235.2	11|11|11	27|29|26	1.24	1.655	1.255	1.38	0.235	0.72	0.002	0.001	0.001	Down
sp|Q29558|MAOX_PIG	NADP-dependent malic enzyme (Fragment) OS=Sus scrofa GN=ME1 PE=2 SV=1	62462.2	2|3|2	6|9|5	2.734	5.675	0.771	3.06	2.468	0.33	0.011	0.001	0.062	Down
tr|I3LME4|I3LME4_PIG	Uncharacterized protein OS=Sus scrofa GN=LOC100624264 PE=4 SV=1	122118	7|4|4	8|4|5	2.139	2.196	1.317	1.88	0.492	0.53	0.003	0.023	0.266	Down
tr|A0A0D5CDB2|A0A0D5CDB2_PIG	N(G),N(G)-dimethylarginine dimethylaminohydrolase 2 OS=Sus scrofa GN=DDAH2 PE=2 SV=1	29963.6	6|8|8	18|26|25	1.413	2.216	1.375	1.67	0.475	0.6	0.001	0.001	0.001	Down
tr|A0A0H5ANC0|A0A0H5ANC0_PIG	Osteoglycin/mimecan OS=Sus scrofa GN=OGN PE=2 SV=1	34289.1	15|14|15	60|78|58	1.461	4.375	1.075	2.3	1.804	0.43	0.001	0.001	0.019	Down
tr|I3L5D5|I3L5D5_PIG	Uncharacterized protein OS=Sus scrofa GN=AHNAK PE=1 SV=1	135910	55|59|66	167|196|184	1.281	3.288	1.488	2.02	1.104	0.5	0.001	0.001	0.001	Down
tr|F1S940|F1S940_PIG	Glycosyltransferase 25 domain containing 1 OS=Sus scrofa GN=COLGALT1 PE=1 SV=1	72026.8	16|13|16	23|24|30	1.336	1.017	1.458	1.27	0.228	0.79	0.001	0.93	0.001	Down
tr|F1SKI0|F1SKI0_PIG	Uncharacterized protein OS=Sus scrofa PE=1 SV=2	89053	17|11|16	56|54|63	1.836	0.743	1.305	1.29	0.547	0.78	0.001	0.001	0.001	Down
tr|K9IVR2|K9IVR2_PIG	Vacuolar protein sorting-associated protein 13C isoform 2B OS=Sus scrofa GN=VPS13C PE=2 SV=1	419825	30|19|24	31|20|29	1.365	0.843	1.436	1.21	0.324	0.83	0.001	0.037	0.001	Down
tr|A5D9L1|A5D9L1_PIG	Major histocompatibility complex, class II, DM alpha (Fragment) OS=Sus scrofa GN=SLA-DMA PE=4 SV=1	18132.2	2|1|1	4|2|2	1.768	0.987	1.789	1.51	0.457	0.66	0.003	0.988	0.046	Down
tr|F1S4D5|F1S4D5_PIG	Uncharacterized protein OS=Sus scrofa GN=KYAT3 PE=1 SV=2	48868.8	9|8|7	16|11|10	1.213	1.178	1.297	1.23	0.061	0.81	0.002	0.155	0.001	Down
tr|K9J6M1|K9J6M1_PIG	Ras GTPase-activating-like protein IQGAP2 OS=Sus scrofa GN=IQGAP2 PE=2 SV=1	181289	34|25|34	50|43|51	1.377	1.002	1.603	1.33	0.304	0.75	0.001	0.99	0.001	Down
sp|Q56P28|PRAF3_PIG	PRA1 family protein 3 OS=Sus scrofa GN=ARL6IP5 PE=2 SV=1	21508.4	5|4|4	12|6|10	1.311	0.954	1.528	1.26	0.29	0.79	0.009	0.82	0.001	Down
sp|P83686|NB5R3_PIG	NADH-cytochrome b5 reductase 3 (Fragment) OS=Sus scrofa GN=CYB5R3 PE=1 SV=1	31021	13|9|11	38|29|37	1.442	0.92	1.329	1.23	0.275	0.81	0.001	0.065	0.001	Down
tr|I3LHC8|I3LHC8_PIG	Uncharacterized protein OS=Sus scrofa GN=LOC100522692 PE=1 SV=1	26967.9	8|6|7	23|16|15	1.269	1.133	1.419	1.27	0.143	0.79	0.002	0.329	0.001	Down
tr|F1RQQ8|F1RQQ8_PIG	Alpha-1,4 glucan phosphorylase OS=Sus scrofa GN=PYGM PE=1 SV=2	97646.8	4|10|3	5|17|4	1.452	0.841	1.821	1.37	0.495	0.73	0.032	0.077	0.002	Down
tr|K9J6K8|K9J6K8_PIG	AP-2 complex subunit alpha-2 isoform 1 OS=Sus scrofa GN=AP2A2 PE=2 SV=1	104162	25|7|24	40|13|45	1.419	1.031	1.554	1.34	0.272	0.75	0.001	0.896	0.001	Down
tr|I3LJ42|I3LJ42_PIG	Guanine nucleotide-binding protein subunit gamma OS=Sus scrofa GN=GNG2 PE=1 SV=1	10231.2	3|3|4	7|12|13	2.249	0.837	1.639	1.58	0.708	0.63	0.007	0.095	0.001	Down
tr|K9IVS4|K9IVS4_PIG	Macrophage colony-stimulating factor 1 receptor OS=Sus scrofa GN=CSF1R PE=2 SV=1	107940	5|2|5	8|2|5	1.572	2.13	1.351	1.68	0.401	0.6	0.015	0.419	0.03	Down
tr|I3LER3|I3LER3_PIG	Uncharacterized protein OS=Sus scrofa PE=1 SV=1	14953.2	7|9|11	24|25|30	2.347	0.81	1.409	1.52	0.775	0.66	0.001	0.002	0.001	Down
tr|Q06AT6|Q06AT6_PIG	RHOG OS=Sus scrofa PE=2 SV=1	21735.1	7|9|9	31|32|25	1.31	0.861	1.597	1.26	0.371	0.79	0.001	0.035	0.001	Down
tr|F1SS19|F1SS19_PIG	Uncharacterized protein OS=Sus scrofa GN=XRCC5 PE=1 SV=2	83993.4	7|6|8	9|8|10	1.304	1.128	1.296	1.24	0.099	0.81	0.034	0.52	0.003	Down
tr|F1SUN0|F1SUN0_PIG	Uncharacterized protein OS=Sus scrofa GN=ARRB1 PE=1 SV=2	46938.3	9|11|10	23|25|20	1.441	1.167	1.413	1.34	0.151	0.75	0.001	0.058	0.001	Down
tr|F1SD45|F1SD45_PIG	cAMP-dependent protein kinase catalytic subunit alpha OS=Sus scrofa GN=PRKACA PE=3 SV=1	40671	3|2|4	6|5|10	1.345	0.961	1.458	1.25	0.261	0.8	0.005	0.88	0.001	Down
tr|F1SC56|F1SC56_PIG	Uncharacterized protein OS=Sus scrofa GN=MMP9 PE=3 SV=2	80062	8|1|3	10|1|3	2.121	1.181	2.336	1.88	0.614	0.53	0.002	0.9	0.002	Down
tr|F1RHV7|F1RHV7_PIG	Uncharacterized protein OS=Sus scrofa GN=FCGRT PE=1 SV=2	39240	4|-|4	12|-|10	1.987	-	1.817	1.9	-	0.53	0.001	-	0.029	Down
tr|A0PA01|A0PA01_PIG	Serine protease inhibitor 9 OS=Sus scrofa GN=PI-9 PE=2 SV=1	42847.8	20|18|22	86|60|83	1.762	1.062	1.656	1.49	0.377	0.67	0.001	0.406	0.001	Down
tr|F1S9V1|F1S9V1_PIG	Uncharacterized protein OS=Sus scrofa GN=PLD4 PE=4 SV=1	56947.1	10|2|6	15|4|9	1.478	0.584	2.175	1.41	0.798	0.71	0.001	0.097	0.001	Down
tr|A0A173G6G7|A0A173G6G7_PIG	Septin 10 OS=Sus scrofa PE=2 SV=1	53038.7	6|8|6	8|9|9	1.207	1.197	1.225	1.21	0.014	0.83	0.035	0.573	0.044	Down
tr|F1SEQ7|F1SEQ7_PIG	Uncharacterized protein OS=Sus scrofa GN=FAM213A PE=1 SV=1	25694.5	12|11|12	42|32|45	1.363	1.035	1.405	1.27	0.203	0.79	0.001	0.729	0.001	Down
tr|Q001C6|Q001C6_PIG	NDRG2 OS=Sus scrofa PE=2 SV=1	39461.5	8|6|6	13|8|13	1.505	1.091	1.302	1.3	0.207	0.77	0.001	0.599	0.025	Down
tr|Q0Z8R0|Q0Z8R0_PIG	Cystatin OS=Sus scrofa GN=CST3 PE=1 SV=1	15934.2	4|2|2	11|3|7	2.014	1.244	2.216	1.82	0.513	0.55	0.001	0.6	0.002	Down
sp|Q9BEC7|NPL_PIG	N-acetylneuraminate lyase OS=Sus scrofa GN=NPL PE=1 SV=1	35250.3	10|6|13	13|7|22	2.046	1.148	2.551	1.92	0.711	0.52	0.003	0.332	0.001	Down
sp|Q06AU7|RAB1B_PIG	Ras-related protein Rab-1B OS=Sus scrofa GN=RAB1B PE=2 SV=1	22251.2	4|5|5	19|15|16	1.226	1.099	1.276	1.2	0.091	0.83	0.002	0.332	0.002	Down
tr|F1SJ46|F1SJ46_PIG	Secretory carrier-associated membrane protein OS=Sus scrofa GN=SCAMP2 PE=1 SV=1	37126.7	3|4|3	8|10|3	1.227	0.885	1.512	1.21	0.314	0.83	0.014	0.44	0.029	Down
tr|G9K122|G9K122_PIG	Macrophage mannose receptor C type-1 OS=Sus scrofa GN=MRC1 PE=2 SV=1	168481	5|41|53	13|88|133	1.718	1.095	2.002	1.61	0.464	0.62	0.003	0.019	0.001	Down
tr|F1STS4|F1STS4_PIG	Uncharacterized protein OS=Sus scrofa GN=ME3 PE=1 SV=2	61565.5	9|12|13	14|19|21	1.464	0.926	1.302	1.23	0.276	0.81	0.001	0.393	0.001	Down
tr|F2Z578|F2Z578_PIG	Histone H2B OS=Sus scrofa GN=LOC100512420 PE=3 SV=1	13863.6	1|1|1	1|1|2	1.461	1.003	1.204	1.22	0.23	0.82	0.001	0.965	0.001	Down
tr|I3LIQ9|I3LIQ9_PIG	Uncharacterized protein OS=Sus scrofa PE=1 SV=1	27435.9	10|9|11	32|47|42	1.701	0.894	1.263	1.29	0.404	0.78	0.001	0.022	0.001	Down
tr|K7GQA1|K7GQA1_PIG	Uncharacterized protein OS=Sus scrofa GN=F11R PE=1 SV=1	27262.8	4|6|5	8|8|9	1.353	1.066	1.38	1.27	0.174	0.79	0.006	0.812	0.009	Down
tr|M3V836|M3V836_PIG	Glutathione S-transferase pi 1 OS=Sus scrofa GN=GSTP1 PE=2 SV=1	23837.2	11|-|10	83|-|70	1.329	-	1.3	1.31	-	0.76	0.001	-	0.001	Down
tr|F1SKM6|F1SKM6_PIG	Uncharacterized protein OS=Sus scrofa PE=3 SV=1	19152	1|1|1	2|2|2	1.925	1.011	1.708	1.55	0.478	0.65	0.031	0.991	0.005	Down
tr|F2Z5L0|F2Z5L0_PIG	Histone H2B OS=Sus scrofa GN=HIST2H2BE PE=3 SV=1	13893.6	2|2|2	46|67|67	1.478	1.114	1.324	1.31	0.183	0.76	0.001	0.001	0.001	Down
sp|P17560|RENBP_PIG	N-acylglucosamine 2-epimerase OS=Sus scrofa GN=RENBP PE=1 SV=2	46981.1	4|-|6	4|-|9	2.199	-	1.404	1.8	-	0.56	0.004	-	0.008	Down
tr|F1RV25|F1RV25_PIG	Uncharacterized protein OS=Sus scrofa GN=ABCA9 PE=1 SV=1	184924	10|6|11	13|6|18	1.287	1.119	1.396	1.27	0.14	0.79	0.027	0.447	0.002	Down
tr|A8D737|A8D737_PIG	T-cadherin OS=Sus scrofa PE=2 SV=1	78559.9	6|8|8	12|15|13	1.249	1.243	1.336	1.28	0.052	0.78	0.016	0.092	0.002	Down
tr|I3LCX2|I3LCX2_PIG	Uncharacterized protein OS=Sus scrofa PE=1 SV=1	50369.8	15|19|18	56|60|61	1.986	0.923	1.481	1.46	0.532	0.68	0.001	0.02	0.001	Down
tr|F1RRX1|F1RRX1_PIG	Uncharacterized protein OS=Sus scrofa GN=LCN2 PE=1 SV=1	22527.8	11|4|6	26|6|10	2.225	0.737	1.826	1.6	0.77	0.63	0.001	0.21	0.001	Down
tr|F1SR25|F1SR25_PIG	Thromboxane-A synthase OS=Sus scrofa GN=TBXAS1 PE=3 SV=2	59297.9	6|6|5	10|8|8	1.509	1.151	2.429	1.7	0.659	0.59	0.034	0.321	0.001	Down
tr|I3LK97|I3LK97_PIG	Uncharacterized protein OS=Sus scrofa GN=CR2 PE=1 SV=1	167575	14|7|16	18|12|17	2.236	1.234	1.617	1.7	0.506	0.59	0.001	0.346	0.001	Down
tr|A0A140TAK6|A0A140TAK6_PIG	Azurocidin OS=Sus scrofa GN=AZU1 PE=4 SV=1	24609.9	1|1|1	6|5|7	2.235	0.424	1.378	1.35	0.906	0.74	0.001	0.001	0.005	Down
tr|F1SSA6|F1SSA6_PIG	Uncharacterized protein OS=Sus scrofa GN=MYH10 PE=1 SV=2	216911	34|26|56	79|59|129	1.386	1.024	1.344	1.25	0.198	0.8	0.001	0.717	0.001	Down
tr|F1SSF5|F1SSF5_PIG	Biliverdin reductase A OS=Sus scrofa GN=BLVRA PE=1 SV=1	33754.6	12|8|11	16|13|17	1.216	1.185	1.368	1.26	0.098	0.79	0.014	0.307	0.002	Down
tr|K9IVM1|K9IVM1_PIG	Tyrosine-protein kinase OS=Sus scrofa GN=HCK_tv1 PE=2 SV=1	57866	14|10|11	24|17|18	1.237	1.099	1.76	1.37	0.349	0.73	0.002	0.141	0.001	Down
tr|F1RFN9|F1RFN9_PIG	Fascin OS=Sus scrofa GN=FSCN1 PE=1 SV=2	55216.2	19|17|19	52|70|66	1.524	1.048	1.381	1.32	0.244	0.76	0.001	0.377	0.001	Down
tr|F1SMC0|F1SMC0_PIG	Adenylyl cyclase-associated protein OS=Sus scrofa GN=CAP1 PE=1 SV=1	41148.4	14|11|12	41|34|39	1.252	1.114	1.298	1.22	0.096	0.82	0.001	0.223	0.001	Down
tr|F1SRE0|F1SRE0_PIG	Uncharacterized protein OS=Sus scrofa GN=XRCC6 PE=1 SV=1	69837.7	11|7|10	15|10|17	1.354	1.347	1.282	1.33	0.04	0.75	0.001	0.056	0.002	Down
tr|F8T0U2|F8T0U2_PIG	Phosphatidylinositol-binding clathrin assembly protein OS=Sus scrofa GN=PICALM PE=2 SV=1	71809.5	3|2|3	5|3|6	1.556	0.861	1.537	1.32	0.396	0.76	0.001	0.28	0.001	Down
tr|H2F098|H2F098_PIG	Macrophage receptor OS=Sus scrofa GN=MARCO PE=2 SV=1	40889.3	2|2|3	6|4|8	3.72	3.517	2.389	3.21	0.717	0.31	0.001	0.16	0.006	Down
tr|F1SJP9|F1SJP9_PIG	Uncharacterized protein OS=Sus scrofa GN=NAGA PE=1 SV=1	46984.4	6|6|9	16|16|28	1.974	1.074	1.768	1.61	0.472	0.62	0.001	0.382	0.001	Down
tr|I3LQ79|I3LQ79_PIG	Uncharacterized protein OS=Sus scrofa GN=MVP PE=1 SV=1	99954.6	29|27|31	73|77|88	1.215	1.111	1.387	1.24	0.139	0.81	0.001	0.002	0.001	Down
tr|F1RP79|F1RP79_PIG	Uncharacterized protein OS=Sus scrofa GN=CLN5 PE=1 SV=1	41449.6	5|4|7	5|4|10	1.686	0.853	1.361	1.3	0.42	0.77	0.014	0.74	0.001	Down
tr|Q6IG15|Q6IG15_PIG	Reticulon (Fragment) OS=Sus scrofa GN=RTN4 PE=4 SV=1	20992.5	2|3|2	8|9|12	1.198	1.348	1.227	1.26	0.08	0.79	0.034	0.034	0.002	Down
tr|I3LJX2|I3LJX2_PIG	Uncharacterized protein OS=Sus scrofa PE=1 SV=1	20368	1|3|3	4|6|6	1.309	4.854	1.515	2.56	1.99	0.39	0.165	0.001	0.011	Down
tr|F1SPE8|F1SPE8_PIG	Uncharacterized protein OS=Sus scrofa GN=HCLS1 PE=1 SV=1	54891.3	14|13|15	29|23|23	1.048	1.905	1.203	1.39	0.457	0.72	0.357	0.001	0.002	Down
tr|F1SRK1|F1SRK1_PIG	Uncharacterized protein OS=Sus scrofa GN=STAB2 PE=4 SV=2	159434	12|16|16	14|24|24	1.198	1.376	1.798	1.46	0.308	0.68	0.025	0.001	0.001	Down
tr|A0A165DE67|A0A165DE67_PIG	CRIP2 OS=Sus scrofa GN=CRIP2 PE=2 SV=1	23395.3	4|4|5	7|5|6	1.307	2.64	1.316	1.75	0.767	0.57	0.299	0.001	0.013	Down
sp|Q5PXT2|LMCD1_PIG	LIM and cysteine-rich domains protein 1 OS=Sus scrofa GN=LMCD1 PE=2 SV=1	41755.4	6|8|6	9|12|10	1.288	2.593	1.203	1.69	0.779	0.59	0.065	0.001	0.036	Down
tr|F1SM86|F1SM86_PIG	Uncharacterized protein OS=Sus scrofa GN=EPB41L3 PE=1 SV=1	90718.9	6|10|10	9|12|17	1.416	1.61	1.602	1.54	0.11	0.65	0.052	0.004	0.001	Down
tr|I3LEI8|I3LEI8_PIG	1,2-dihydroxy-3-keto-5-methylthiopentene dioxygenase OS=Sus scrofa GN=ADI1 PE=1 SV=1	21602.7	9|9|8	22|31|14	1.119	2.034	1.317	1.49	0.481	0.67	0.072	0.001	0.001	Down
tr|F2Z5K6|F2Z5K6_PIG	60S ribosomal protein L36 OS=Sus scrofa GN=RPL36 PE=1 SV=1	12284.9	4|5|5	20|20|21	1.037	2.109	1.204	1.45	0.577	0.69	0.801	0.001	0.005	Down
tr|F1SFI6|F1SFI6_PIG	Uncharacterized protein OS=Sus scrofa GN=FETUB PE=1 SV=2	43543	6|6|6	11|17|10	1.03	2.396	1.584	1.67	0.687	0.6	0.867	0.001	0.012	Down
tr|F1SCM9|F1SCM9_PIG	Uncharacterized protein OS=Sus scrofa GN=TRIP10 PE=1 SV=1	68544.3	14|13|12	15|20|16	1	1.662	1.218	1.29	0.337	0.78	0.999	0.001	0.011	Down
sp|P79280|MYLK_PIG	Myosin light chain kinase, smooth muscle (Fragment) OS=Sus scrofa GN=MYLK PE=2 SV=1	15257.8	3|2|3	9|8|13	1.172	1.293	1.217	1.23	0.061	0.81	0.042	0.031	0.001	Down
tr|Q0QEV2|Q0QEV2_PIG	Ribosomal protein L18 (Fragment) OS=Sus scrofa GN=RPL18 PE=2 SV=1	18973.7	-|5|4	-|19|20	-	1.217	1.301	1.26	-	0.79	-	0.005	0.001	Down
sp|Q6Q2C2|HYES_PIG	Bifunctional epoxide hydrolase 2 OS=Sus scrofa GN=EPHX2 PE=2 SV=1	63336.1	1|12|10	1|16|15	2.251	3.234	1.697	2.39	0.778	0.42	0.127	0.001	0.001	Down
sp|P60662|MYL6_PIG	Myosin light polypeptide 6 OS=Sus scrofa GN=MYL6 PE=1 SV=2	17072.2	7|9|7	61|93|86	1.116	2.34	1.211	1.56	0.681	0.64	0.009	0.001	0.001	Down
tr|I3LMK8|I3LMK8_PIG	Uncharacterized protein OS=Sus scrofa PE=4 SV=1	23137.4	1|1|1	2|4|3	1.299	7.119	1.62	3.35	3.271	0.3	0.445	0.001	0.01	Down
tr|F2Z5B9|F2Z5B9_PIG	60S ribosomal protein L34 OS=Sus scrofa GN=RPL34 PE=1 SV=1	13494.5	4|4|4	9|13|12	1.297	3.447	1.374	2.04	1.22	0.49	0.086	0.001	0.017	Down
sp|P62802|H4_PIG	Histone H4 OS=Sus scrofa PE=1 SV=2	11342.4	10|14|12	540|632|735	1.162	1.665	1.286	1.37	0.262	0.73	0.001	0.001	0.001	Down
tr|K7GQI7|K7GQI7_PIG	Apoptosis-associated speck-like protein containing a CARD OS=Sus scrofa GN=LOC100522011 PE=1 SV=1	22011.7	4|5|5	6|10|10	1.1	1.991	1.54	1.54	0.446	0.65	0.776	0.004	0.001	Down
sp|Q29361|RL35_PIG	60S ribosomal protein L35 OS=Sus scrofa GN=RPL35 PE=1 SV=3	14522.6	5|4|6	12|22|16	1.261	4.091	1.66	2.34	1.532	0.43	0.061	0.001	0.001	Down
tr|F1S7K4|F1S7K4_PIG	Uncharacterized protein OS=Sus scrofa GN=PLIN4 PE=1 SV=2	141277	9|19|13	14|41|20	1.145	2.15	1.6	1.63	0.503	0.61	0.09	0.001	0.001	Down
tr|Q6J267|Q6J267_PIG	Galectin (Fragment) OS=Sus scrofa PE=2 SV=1	14914.3	6|6|6	42|76|52	1.151	3.222	1.212	1.86	1.178	0.54	0.006	0.001	0.001	Down
tr|Q0PM28|Q0PM28_PIG	Pigment epithelium-derived factor OS=Sus scrofa PE=2 SV=1	45695.1	10|7|9	24|24|23	1.156	1.706	1.23	1.36	0.298	0.74	0.009	0.001	0.001	Down
tr|B5LX40|B5LX40_PIG	Adaptor protein phosphotyrosine interaction PH domain and leucine zipper containing 1 OS=Sus scrofa GN=APPL1 PE=2 SV=1	80021.7	15|15|14	22|20|21	1.049	1.413	1.207	1.22	0.183	0.82	0.556	0.001	0.001	Down
tr|F1SM81|F1SM81_PIG	Uncharacterized protein OS=Sus scrofa GN=TTC38 PE=1 SV=1	52888.5	10|10|9	12|19|15	1.056	1.782	1.249	1.36	0.376	0.74	0.62	0.001	0.008	Down
tr|K9IVL7|K9IVL7_PIG	Prolow-density lipoprotein receptor-related protein 1 OS=Sus scrofa GN=LRP1 PE=2 SV=1	523489	52|45|52	85|81|89	1.103	1.828	1.281	1.4	0.378	0.71	0.001	0.001	0.001	Down
tr|I3LRT6|I3LRT6_PIG	FK506-binding protein OS=Sus scrofa GN=FKBP9 PE=1 SV=1	51393.7	8|7|8	17|14|14	1.038	1.551	1.324	1.3	0.257	0.77	0.791	0.002	0.002	Down
tr|F1SA96|F1SA96_PIG	Uncharacterized protein OS=Sus scrofa GN=IAH1 PE=1 SV=2	27529.9	7|4|7	9|6|11	1.123	2.041	1.364	1.51	0.476	0.66	0.208	0.001	0.002	Down
tr|F1S7L8|F1S7L8_PIG	Uncharacterized protein OS=Sus scrofa GN=SH3GL1 PE=1 SV=1	41741.1	8|8|11	14|22|19	1.088	2.498	1.369	1.65	0.746	0.61	0.064	0.001	0.001	Down
tr|F1S306|F1S306_PIG	Uncharacterized protein OS=Sus scrofa PE=1 SV=2	46420.7	4|5|5	6|7|8	1.252	1.362	1.477	1.36	0.113	0.74	0.236	0.013	0.002	Down
tr|Z4YP82|Z4YP82_PIG	SPARC OS=Sus scrofa GN=SPARC PE=4 SV=1	35004.7	-|5|5	-|9|7	-	2.863	1.72	2.29	-	0.44	-	0.002	0.047	Down
tr|G8ENL5|G8ENL5_PIG	EWS OS=Sus scrofa GN=EWS PE=2 SV=1	68673.7	6|5|6	12|7|9	1.156	1.862	1.25	1.42	0.383	0.7	0.104	0.001	0.004	Down
tr|F1S0M9|F1S0M9_PIG	Peptidylprolyl isomerase OS=Sus scrofa PE=1 SV=2	34434.6	7|9|8	13|15|14	1.101	1.787	1.36	1.42	0.346	0.7	0.284	0.001	0.004	Down
tr|F1RFP8|F1RFP8_PIG	Uncharacterized protein OS=Sus scrofa GN=AACS PE=4 SV=2	75716.1	4|6|8	5|8|10	1.116	2.044	1.251	1.47	0.501	0.68	0.515	0.006	0.019	Down
tr|F1SMR3|F1SMR3_PIG	Uncharacterized protein OS=Sus scrofa GN=PSIP1 PE=1 SV=2	37850.2	7|6|7	7|8|14	1.195	2.2	1.205	1.53	0.577	0.65	0.2	0.001	0.003	Down
sp|P51779|CFAD_PIG	Complement factor D OS=Sus scrofa GN=CFD PE=2 SV=1	28241.2	7|6|6	13|13|8	0.985	1.432	1.212	1.21	0.224	0.83	0.9	0.001	0.007	Down
tr|I3LJM0|I3LJM0_PIG	Uncharacterized protein OS=Sus scrofa PE=1 SV=1	11383.1	1|1|2	1|3|5	1.557	3.436	1.361	2.12	1.146	0.47	0.375	0.044	0.005	Down
tr|I3LR17|I3LR17_PIG	Uncharacterized protein OS=Sus scrofa GN=CORO1A PE=1 SV=1	44091.3	3|4|5	17|15|18	1.048	1.476	1.229	1.25	0.215	0.8	0.801	0.001	0.041	Down
tr|F1S8D2|F1S8D2_PIG	Uncharacterized protein OS=Sus scrofa GN=HOMER3 PE=1 SV=2	35679.2	2|5|3	2|6|3	1.544	2.206	1.469	1.74	0.406	0.57	0.144	0.004	0.008	Down
tr|F1RIB4|F1RIB4_PIG	Uncharacterized protein OS=Sus scrofa PE=1 SV=2	19333.3	1|2|2	2|4|7	1.383	3.103	1.234	1.91	1.039	0.52	0.308	0.002	0.025	Down
tr|F1S3P8|F1S3P8_PIG	Uncharacterized protein OS=Sus scrofa GN=STX7 PE=1 SV=1	29999.4	7|7|7	18|18|16	1.137	1.409	1.378	1.31	0.149	0.76	0.146	0.001	0.001	Down
tr|F1RF28|F1RF28_PIG	Uncharacterized protein OS=Sus scrofa PE=1 SV=2	106329	2|4|5	2|5|5	1.153	1.794	2.477	1.81	0.662	0.55	0.412	0.046	0.001	Down
tr|F2Z5P1|F2Z5P1_PIG	Histone H2A OS=Sus scrofa GN=LOC100512448 PE=1 SV=1	13351.5	1|1|2	22|22|30	1.195	1.425	1.441	1.35	0.138	0.74	0.01	0.004	0.001	Down
tr|F1RZ25|F1RZ25_PIG	Uncharacterized protein OS=Sus scrofa GN=MPP1 PE=1 SV=1	52069.4	12|11|8	16|16|13	1.192	2.051	1.31	1.52	0.466	0.66	0.001	0.001	0.003	Down
tr|Q4TTS4|Q4TTS4_PIG	Histone H1.2-like protein OS=Sus scrofa PE=3 SV=1	21368.7	-|4|5	-|125|93	-	1.614	2.001	1.81	-	0.55	-	0.001	0.001	Down
tr|F1SFV7|F1SFV7_PIG	Protein S100 OS=Sus scrofa GN=S100A4 PE=1 SV=1	11933.8	5|4|4	14|9|16	1.185	2.125	2.09	1.8	0.533	0.56	0.05	0.001	0.001	Down
tr|I3L650|I3L650_PIG	Uncharacterized protein OS=Sus scrofa GN=CALD1 PE=1 SV=1	90168.8	-|21|20	-|51|49	-	2.284	1.27	1.78	-	0.56	-	0.001	0.001	Down
tr|I3LPN0|I3LPN0_PIG	Tryptase OS=Sus scrofa GN=MCT7 PE=3 SV=1	30858.4	-|4|4	-|10|16	-	1.796	2.197	2	-	0.5	-	0.005	0.001	Down
sp|P20305|GELS_PIG	Gelsolin (Fragment) OS=Sus scrofa GN=GSN PE=1 SV=1	85046.9	13|11|26	68|61|116	1.194	1.952	1.253	1.47	0.422	0.68	0.001	0.001	0.001	Down
tr|B5ATG0|B5ATG0_PIG	Clathrin light chain (Fragment) OS=Sus scrofa PE=2 SV=1	18268.9	3|3|3	18|14|10	1.001	2.659	1.437	1.7	0.859	0.59	0.998	0.001	0.001	Down
tr|F1S6B5|F1S6B5_PIG	Fibromodulin OS=Sus scrofa GN=FMOD PE=1 SV=2	43943.8	6|5|5	14|16|16	1.203	1.399	1.225	1.28	0.107	0.78	0.092	0.002	0.002	Down
sp|P83884|RL36A_PIG	60S ribosomal protein L36a OS=Sus scrofa GN=RPL36A PE=1 SV=2	12699.9	4|4|3	14|8|11	1.186	3.638	1.644	2.16	1.304	0.46	0.368	0.002	0.004	Down
tr|F1RX99|F1RX99_PIG	Uncharacterized protein OS=Sus scrofa GN=TPD52 PE=1 SV=2	19900.2	7|8|8	14|16|17	1.047	1.908	1.206	1.39	0.458	0.72	0.779	0.001	0.002	Down
sp|P80272|HMGN2_PIG	Non-histone chromosomal protein HMG-17 OS=Sus scrofa GN=HMGN2 PE=1 SV=2	9355.03	2|2|3	3|4|6	0.906	3.464	1.518	1.96	1.336	0.51	0.74	0.001	0.002	Down
tr|F1SRC8|F1SRC8_PIG	Uncharacterized protein OS=Sus scrofa GN=CLEC3B PE=1 SV=1	22557.3	6|9|6	19|23|22	1.146	3.709	1.303	2.05	1.437	0.49	0.152	0.001	0.001	Down
tr|I3L7Y1|I3L7Y1_PIG	Uncharacterized protein OS=Sus scrofa GN=RPL26 PE=1 SV=1	17229.5	-|1|1	-|4|1	-	3.352	1.39	2.37	-	0.42	-	0.001	0.001	Down
sp|P37111|ACY1_PIG	Aminoacylase-1 OS=Sus scrofa GN=ACY1 PE=1 SV=2	45585.9	11|10|7	21|17|17	1.091	1.601	1.232	1.31	0.263	0.76	0.22	0.005	0.001	Down
tr|I3L7K2|I3L7K2_PIG	Phosphoinositide phospholipase C OS=Sus scrofa GN=PLCD1 PE=1 SV=1	86749.6	10|6|10	11|7|17	1.168	1.433	1.238	1.28	0.137	0.78	0.027	0.02	0.002	Down
tr|F1SLC4|F1SLC4_PIG	Annexin OS=Sus scrofa GN=ANXA4 PE=3 SV=1	35988.2	16|15|17	38|46|41	1.084	1.359	1.338	1.26	0.153	0.79	0.043	0.001	0.001	Down
tr|F1RX84|F1RX84_PIG	Uncharacterized protein OS=Sus scrofa GN=PROSC PE=1 SV=1	30584.7	8|8|6	11|13|8	1.041	1.428	1.261	1.24	0.194	0.81	0.791	0.001	0.005	Down
tr|I3LDM1|I3LDM1_PIG	Uncharacterized protein OS=Sus scrofa GN=POSTN PE=1 SV=1	87673	3|3|2	3|8|4	0.974	3.488	1.805	2.09	1.281	0.48	0.988	0.002	0.013	Down
tr|F2Z5F5|F2Z5F5_PIG	40S ribosomal protein S8 OS=Sus scrofa GN=RPS8 PE=1 SV=2	24425.3	10|11|11	43|54|45	1.174	3.208	1.221	1.87	1.161	0.53	0.002	0.001	0.001	Down
tr|F1SUM3|F1SUM3_PIG	Uncharacterized protein OS=Sus scrofa PE=1 SV=1	24374.6	13|11|14	79|65|103	0.988	1.743	1.23	1.32	0.386	0.76	0.816	0.001	0.001	Down
tr|F1RT90|F1RT90_PIG	Uncharacterized protein OS=Sus scrofa GN=ASPH PE=1 SV=2	62857.1	3|3|2	8|5|3	1.114	2.097	1.544	1.59	0.493	0.63	0.272	0.002	0.016	Down
tr|I3LSD3|I3LSD3_PIG	60S ribosomal protein L13 OS=Sus scrofa GN=RPL13 PE=1 SV=1	24386.5	6|7|7	23|33|31	1.163	2.368	1.218	1.58	0.68	0.63	0.005	0.001	0.002	Down
tr|F1RRW8|F1RRW8_PIG	Uncharacterized protein OS=Sus scrofa GN=DNM1 PE=1 SV=2	97648.1	8|8|12	12|12|16	1.181	1.559	1.313	1.35	0.192	0.74	0.007	0.004	0.025	Down
tr|F1STN6|F1STN6_PIG	Uncharacterized protein OS=Sus scrofa GN=WASF2 PE=1 SV=2	54208.1	5|4|5	12|7|12	1.038	2.237	1.332	1.54	0.625	0.65	0.648	0.002	0.001	Down
sp|P07802|KAP0_PIG	cAMP-dependent protein kinase type I-alpha regulatory subunit OS=Sus scrofa GN=PRKAR1A PE=1 SV=2	43105	17|13|14	47|33|33	1.169	2.216	1.319	1.57	0.566	0.64	0.001	0.001	0.001	Down
tr|I3LEB7|I3LEB7_PIG	Uncharacterized protein OS=Sus scrofa GN=PODN PE=1 SV=1	72642.5	3|7|6	4|7|7	1.248	1.334	1.203	1.26	0.067	0.79	0.124	0.025	0.041	Down
tr|I3LQ57|I3LQ57_PIG	Uncharacterized protein OS=Sus scrofa GN=PTER PE=1 SV=1	39438.2	4|3|10	4|5|13	1.241	1.8	1.223	1.42	0.328	0.7	0.334	0.019	0.01	Down
tr|F1SJR5|F1SJR5_PIG	Uncharacterized protein OS=Sus scrofa GN=PACSIN2 PE=1 SV=1	55878.1	14|16|15	31|30|36	1.13	2.088	1.244	1.49	0.523	0.67	0.003	0.001	0.001	Down
tr|F1RLL9|F1RLL9_PIG	Uncharacterized protein OS=Sus scrofa GN=COL4A2 PE=1 SV=2	162067	7|6|7	11|10|9	1.085	1.677	1.279	1.35	0.302	0.74	0.452	0.007	0.002	Down
tr|F2Z546|F2Z546_PIG	Ribosomal protein L19 OS=Sus scrofa GN=RPL19 PE=1 SV=2	23579.3	4|6|7	7|9|18	1.124	1.923	1.497	1.51	0.4	0.66	0.487	0.004	0.001	Down
sp|Q8MJ49|OSTF1_PIG	Osteoclast-stimulating factor 1 OS=Sus scrofa GN=OSTF1 PE=2 SV=1	23877.9	8|8|8	21|32|21	1.195	1.356	1.258	1.27	0.081	0.79	0.002	0.002	0.001	Down
tr|F1RKC0|F1RKC0_PIG	Uncharacterized protein OS=Sus scrofa GN=HIP1 PE=1 SV=1	113057	17|15|20	27|30|34	1.187	1.205	1.477	1.29	0.162	0.78	0.002	0.001	0.001	Down
tr|F2Z5L5|F2Z5L5_PIG	Histone H2A OS=Sus scrofa GN=HIST2H2AC PE=1 SV=1	13961.8	3|1|1	11|1|4	0.992	1.677	1.805	1.49	0.437	0.67	0.987	0.001	0.006	Down
tr|I3LKZ4|I3LKZ4_PIG	Uncharacterized protein OS=Sus scrofa GN=HNRNPR PE=1 SV=1	67661.7	16|17|18	52|52|52	1.129	1.581	1.265	1.32	0.232	0.76	0.005	0.001	0.001	Down
sp|A5GFS8|VAPB_PIG	Vesicle-associated membrane protein-associated protein B OS=Sus scrofa GN=VAPB PE=3 SV=1	27246.1	4|5|4	17|16|10	1.131	1.364	1.202	1.23	0.119	0.81	0.013	0.001	0.001	Down
tr|I3LUM2|I3LUM2_PIG	Uncharacterized protein OS=Sus scrofa PE=4 SV=1	15672.8	2|3|1	5|11|16	4.605	10	2.027	5.54	4.069	0.18	0.095	0.007	0.001	Down
tr|I3LIP6|I3LIP6_PIG	Uncharacterized protein OS=Sus scrofa PE=1 SV=1	37443	7|7|7	11|19|13	1.033	1.455	1.254	1.25	0.211	0.8	0.815	0.001	0.001	Down
tr|I3LPW3|I3LPW3_PIG	Uncharacterized protein OS=Sus scrofa PE=1 SV=1	10466.8	2|2|2	4|3|5	1.516	4.178	2.142	2.61	1.392	0.38	0.206	0.046	0.001	Down
sp|Q5G6V9|COF2_PIG	CFL2b variant 1 OS=Sus scrofa GN=CFL2b PE=2 SV=1	18820.9	6|5|4	12|10|7	1.133	3.069	1.242	1.82	1.088	0.55	0.015	0.001	0.008	Down

## Sheet: LW-DEPs
Protein_ID	Description	Mass	Uniq_Pep_Num	Uniq_Spec_Num	Ratio1_LW_Control/LW_Infection	Ratio2_LW_Control/LW_Infection	Ratio3_LW_Control/LW_Infection	Mean_Ratio_LW_Control/LW_Infection	SD	Mean_Ratio_LW_Infection/LW_Control	Qvalue1	Qvalue2	Qvalue3	Trend
tr|F1RM44|F1RM44_PIG	Uncharacterized protein OS=Sus scrofa GN=TOMM40 PE=1 SV=2	33219.7	8|6|7	11|12|10	0.615	0.691	0.868	0.72	0.13	1.39	0.011	0.005	0.086	Up
tr|I3LDE1|I3LDE1_PIG	Uncharacterized protein OS=Sus scrofa GN=LOC100521234 PE=1 SV=1	15372.7	5|4|4	17|19|14	0.817	0.633	0.841	0.76	0.114	1.32	0.001	0.001	0.001	Up
tr|I3LVR9|I3LVR9_PIG	Uncharacterized protein OS=Sus scrofa GN=CMPK2 PE=1 SV=1	47184.2	15|12|17	28|28|37	0.438	0.43	0.452	0.44	0.011	2.27	0.001	0.001	0.001	Up
tr|F1SSL4|F1SSL4_PIG	Uncharacterized protein OS=Sus scrofa GN=ABCF2 PE=1 SV=2	66103.9	7|8|9	10|13|13	0.69	0.627	0.574	0.63	0.058	1.59	0.001	0.001	0.001	Up
tr|F1SAD9|F1SAD9_PIG	Protein disulfide-isomerase OS=Sus scrofa GN=PDIA4 PE=1 SV=1	73245.1	38|33|40	155|153|173	0.64	0.521	0.493	0.55	0.078	1.82	0.001	0.001	0.001	Up
tr|I3LRN0|I3LRN0_PIG	Uncharacterized protein OS=Sus scrofa GN=DTX3L PE=4 SV=1	79940.4	8|6|7	8|8|8	0.656	0.774	0.739	0.72	0.061	1.39	0.014	0.024	0.01	Up
tr|F1S0A2|F1S0A2_PIG	Peptidyl-prolyl cis-trans isomerase OS=Sus scrofa PE=1 SV=1	19328.2	3|3|3	21|19|23	0.797	0.706	0.793	0.77	0.051	1.3	0.001	0.001	0.028	Up
tr|F1SDV7|F1SDV7_PIG	Uncharacterized protein OS=Sus scrofa GN=TOP1 PE=1 SV=1	91378.4	21|22|23	34|37|40	0.807	0.816	0.385	0.67	0.246	1.49	0.001	0.001	0.001	Up
tr|K7GP58|K7GP58_PIG	Uncharacterized protein OS=Sus scrofa GN=AIFM1 PE=1 SV=1	66401.8	13|12|13	25|27|33	0.733	0.722	0.788	0.75	0.035	1.33	0.001	0.001	0.001	Up
tr|F1RST0|F1RST0_PIG	Uncharacterized protein OS=Sus scrofa GN=HSPH1 PE=1 SV=1	97531.7	29|28|29	87|67|81	0.472	0.429	0.377	0.43	0.048	2.33	0.001	0.001	0.001	Up
tr|Q1ACV5|Q1ACV5_PIG	Transporter associated with antigen processing 1 OS=Sus scrofa PE=2 SV=1	80003.4	15|15|16	37|40|40	0.608	0.688	0.738	0.68	0.066	1.47	0.001	0.001	0.001	Up
tr|F1RPE5|F1RPE5_PIG	Pescadillo homolog OS=Sus scrofa GN=PES1 PE=3 SV=2	69393.8	9|5|7	13|7|10	0.767	0.738	0.693	0.73	0.037	1.37	0.001	0.011	0.003	Up
tr|F1SCV9|F1SCV9_PIG	Uncharacterized protein OS=Sus scrofa PE=1 SV=2	125107	9|6|7	10|9|11	0.575	0.593	0.516	0.56	0.04	1.79	0.001	0.001	0.001	Up
tr|I3LTV3|I3LTV3_PIG	Uncharacterized protein OS=Sus scrofa GN=FNDC3A PE=1 SV=1	93782.3	5|7|7	5|9|8	0.781	0.831	0.771	0.79	0.032	1.27	0.043	0.049	0.005	Up
sp|Q863Z0|PSME2_PIG	Proteasome activator complex subunit 2 OS=Sus scrofa GN=PSME2 PE=2 SV=3	27431.3	11|9|10	33|20|32	0.822	0.674	0.817	0.77	0.084	1.3	0.001	0.001	0.001	Up
tr|F1STC3|F1STC3_PIG	Uncharacterized protein OS=Sus scrofa PE=1 SV=2	12400.4	1|1|1	3|5|2	0.611	0.624	1.031	0.76	0.239	1.32	0.014	0.034	0.968	Up
tr|I3LLA8|I3LLA8_PIG	FACT complex subunit SSRP1 OS=Sus scrofa GN=SSRP1 PE=1 SV=1	81350.5	20|15|19	37|34|45	0.796	0.779	0.784	0.79	0.009	1.27	0.001	0.001	0.001	Up
tr|E1CAJ6|E1CAJ6_PIG	Protein disulfide isomerase P5 OS=Sus scrofa GN=pdi-p5 PE=1 SV=1	48425.4	17|16|16	54|63|66	0.818	0.637	0.768	0.74	0.093	1.35	0.001	0.001	0.001	Up
tr|I3L9C9|I3L9C9_PIG	Uncharacterized protein OS=Sus scrofa GN=SON PE=1 SV=1	262490	15|16|16	21|23|27	0.829	0.791	0.784	0.8	0.024	1.25	0.001	0.001	0.001	Up
tr|F1RS63|F1RS63_PIG	DNA-binding protein SATB OS=Sus scrofa GN=SATB1 PE=3 SV=1	85457.4	5|3|3	6|3|3	0.787	0.538	0.928	0.75	0.197	1.33	0.024	0.007	0.886	Up
tr|A0A1D8MMA5|A0A1D8MMA5_PIG	DEAD-box helicase 21 OS=Sus scrofa GN=DDX21 PE=2 SV=1	87693.5	20|16|23	38|37|42	0.738	0.721	0.62	0.69	0.064	1.45	0.001	0.001	0.001	Up
tr|F1SCC7|F1SCC7_PIG	Uncharacterized protein OS=Sus scrofa GN=LOC100156325 PE=1 SV=1	46800.6	8|12|6	34|47|33	0.438	0.125	0.545	0.37	0.218	2.7	0.001	0.001	0.001	Up
sp|Q29549|CLUS_PIG	Clusterin OS=Sus scrofa GN=CLU PE=1 SV=1	52293.6	13|14|12	25|62|41	0.773	0.63	0.4	0.6	0.188	1.67	0.001	0.001	0.001	Up
tr|F1RXR2|F1RXR2_PIG	Uncharacterized protein OS=Sus scrofa GN=CRELD2 PE=4 SV=1	40528.7	6|8|4	8|9|5	0.548	0.297	0.318	0.39	0.139	2.56	0.002	0.001	0.001	Up
tr|F1SV88|F1SV88_PIG	Uncharacterized protein OS=Sus scrofa GN=LOC100628001 PE=1 SV=1	20067.5	1|1|1	6|4|4	0.657	0.71	0.584	0.65	0.063	1.54	0.002	0.044	0.005	Up
tr|F1SIQ0|F1SIQ0_PIG	Uncharacterized protein OS=Sus scrofa GN=PNN PE=1 SV=1	83210.5	8|9|6	12|10|7	0.81	0.728	0.891	0.81	0.082	1.23	0.025	0.001	0.38	Up
tr|Q6JHY5|Q6JHY5_PIG	MHC class II antigen (Fragment) OS=Sus scrofa GN=SLA-DQB1 PE=2 SV=1	29361	1|1|1	1|1|2	0.1	0.1	0.205	0.14	0.061	7.14	0.002	0.016	0.001	Up
tr|F1SLE3|F1SLE3_PIG	Uncharacterized protein OS=Sus scrofa GN=NAGK PE=1 SV=2	38985.5	9|8|10	23|31|25	0.544	0.764	0.838	0.72	0.153	1.39	0.001	0.001	0.001	Up
tr|F1RL99|F1RL99_PIG	DNA ligase OS=Sus scrofa GN=LIG1 PE=3 SV=1	101253	14|10|7	18|13|8	0.777	0.719	0.567	0.69	0.108	1.45	0.001	0.003	0.001	Up
tr|F1SJY7|F1SJY7_PIG	Uncharacterized protein OS=Sus scrofa GN=BNIP1 PE=1 SV=2	26269.9	5|6|5	10|8|6	0.776	0.711	0.712	0.73	0.037	1.37	0.014	0.007	0.034	Up
tr|F1SPG4|F1SPG4_PIG	Uncharacterized protein OS=Sus scrofa GN=NUP210 PE=1 SV=2	205869	37|24|31	66|47|60	0.815	0.757	0.847	0.81	0.046	1.23	0.001	0.001	0.001	Up
tr|F1SPN1|F1SPN1_PIG	Peptidylprolyl isomerase OS=Sus scrofa GN=FKBP11 PE=1 SV=1	22469.3	5|5|5	13|17|19	0.746	0.45	0.803	0.67	0.19	1.49	0.001	0.001	0.096	Up
tr|Q865A4|Q865A4_PIG	Double stranded RNA-dependent protein kinase OS=Sus scrofa GN=PKR PE=2 SV=1	61475.1	6|5|6	10|10|14	0.559	0.408	0.461	0.48	0.077	2.08	0.001	0.001	0.001	Up
tr|F1RGG8|F1RGG8_PIG	Uncharacterized protein OS=Sus scrofa GN=MZB1 PE=1 SV=1	20944.3	6|5|6	25|37|25	0.468	0.296	0.276	0.35	0.106	2.86	0.001	0.001	0.001	Up
tr|F2Z5E6|F2Z5E6_PIG	Uncharacterized protein OS=Sus scrofa GN=RPS5 PE=1 SV=1	23015.1	7|9|8	19|18|20	0.772	0.723	0.669	0.72	0.052	1.39	0.018	0.001	0.001	Up
tr|A0A075B7H9|A0A075B7H9_PIG	Uncharacterized protein (Fragment) OS=Sus scrofa PE=4 SV=5	12155	1|1|1	19|18|16	0.777	0.414	0.492	0.56	0.191	1.79	0.001	0.001	0.001	Up
tr|I3LEW5|I3LEW5_PIG	Uncharacterized protein OS=Sus scrofa GN=PSMD2 PE=1 SV=1	100901	35|27|26	72|56|56	0.824	0.76	0.821	0.8	0.036	1.25	0.001	0.001	0.001	Up
tr|F1STR6|F1STR6_PIG	Uncharacterized protein OS=Sus scrofa GN=NUDC PE=1 SV=1	38137.2	19|19|17	48|50|51	0.729	0.63	0.584	0.65	0.074	1.54	0.001	0.001	0.001	Up
tr|I3LB04|I3LB04_PIG	Uncharacterized protein OS=Sus scrofa GN=ISG20 PE=4 SV=1	20021.3	7|8|6	11|10|7	0.336	0.232	0.25	0.27	0.056	3.7	0.001	0.002	0.001	Up
sp|Q29092|ENPL_PIG	Endoplasmin OS=Sus scrofa GN=HSP90B1 PE=2 SV=3	92680.3	52|4|58	265|8|291	0.619	0.5	0.53	0.55	0.062	1.82	0.001	0.001	0.001	Up
tr|I3LGQ1|I3LGQ1_PIG	Phospholipid scramblase OS=Sus scrofa PE=1 SV=1	29463.2	3|3|3	4|6|3	0.423	0.469	0.674	0.52	0.134	1.92	0.001	0.001	0.13	Up
tr|F8SIP3|F8SIP3_PIG	Polyribonucleotide nucleotidyltransferase 1 OS=Sus scrofa GN=PNPT1 PE=2 SV=1	86638	7|15|9	10|19|11	0.828	0.807	0.776	0.8	0.026	1.25	0.001	0.002	0.001	Up
tr|F1SFJ8|F1SFJ8_PIG	Uncharacterized protein OS=Sus scrofa GN=DNAJB11 PE=1 SV=1	40739.7	7|4|5	14|10|11	0.757	0.617	0.451	0.61	0.153	1.64	0.005	0.001	0.001	Up
sp|Q9MZU4|RSAD2_PIG	Radical S-adenosyl methionine domain-containing protein 2 OS=Sus scrofa GN=RSAD2 PE=2 SV=1	42332.4	7|6|6	9|8|6	0.316	0.295	0.282	0.3	0.017	3.33	0.002	0.007	0.002	Up
tr|F4ZS17|F4ZS17_PIG	Interferon-inducible microtubular aggregate protein 44 OS=Sus scrofa GN=MATP44 PE=2 SV=1	49113.1	2|2|3	5|4|8	0.33	0.153	0.52	0.33	0.184	3.03	0.011	0.001	0.049	Up
sp|Q19S50|STAT3_PIG	Signal transducer and activator of transcription OS=Sus scrofa GN=stat3 PE=2 SV=1	88790.6	27|20|25	57|34|51	0.709	0.683	0.732	0.71	0.025	1.41	0.001	0.001	0.001	Up
tr|M3V7X9|M3V7X9_PIG	Lectin, galactoside-binding, soluble, 3 binding protein OS=Sus scrofa GN=LGALS3BP PE=2 SV=1	61903.5	14|13|11	41|31|35	0.333	0.324	0.529	0.4	0.116	2.5	0.001	0.001	0.001	Up
tr|F1RR06|F1RR06_PIG	Glycylpeptide N-tetradecanoyltransferase OS=Sus scrofa GN=NMT1 PE=1 SV=2	57040	8|8|7	13|15|14	0.819	0.791	0.755	0.79	0.032	1.27	0.002	0.004	0.042	Up
tr|C0SW08|C0SW08_PIG	Cell division cycle 2 OS=Sus scrofa GN=CDC2 PE=1 SV=1	34096.9	4|5|4	6|6|5	0.684	0.457	0.735	0.63	0.148	1.59	0.027	0.001	0.165	Up
sp|A7VK00|MX2_PIG	Interferon-induced GTP-binding protein MX2 OS=Sus scrofa GN=Mx2 PE=2 SV=1	80772.1	1|1|1	5|10|3	0.236	0.288	0.179	0.23	0.055	4.35	0.001	0.001	0.001	Up
tr|I3LAF9|I3LAF9_PIG	Uncharacterized protein OS=Sus scrofa GN=PARP9 PE=4 SV=1	92627.9	10|8|10	11|9|14	0.669	0.589	0.748	0.67	0.08	1.49	0.002	0.001	0.001	Up
tr|G9BFU0|G9BFU0_PIG	Signal transducer and activator of transcription OS=Sus scrofa GN=STAT1 PE=2 SV=1	88810	20|2|4	71|8|8	0.476	0.513	0.64	0.54	0.086	1.85	0.001	0.01	0.028	Up
tr|F1S8D4|F1S8D4_PIG	Uncharacterized protein OS=Sus scrofa GN=WDR77 PE=1 SV=2	37575.4	8|7|7	9|10|10	0.817	0.682	0.828	0.78	0.081	1.28	0.015	0.001	0.072	Up
sp|Q4LE85|RB27A_PIG	Ras-related protein Rab-27A OS=Sus scrofa GN=RAB27A PE=2 SV=1	25140.4	7|4|5	9|6|6	0.615	0.626	0.822	0.69	0.116	1.45	0.001	0.043	0.089	Up
tr|B8XTR7|B8XTR7_PIG	Granzyme B OS=Sus scrofa GN=gzmB PE=1 SV=1	27835.5	3|4|-	4|4|-	0.436	0.344	-	0.39	-	2.56	0.025	0.001	-	Up
tr|F1S0P6|F1S0P6_PIG	Uncharacterized protein OS=Sus scrofa GN=DHX58 PE=4 SV=1	78078.4	10|8|9	13|12|15	0.631	0.451	0.561	0.55	0.091	1.82	0.001	0.001	0.001	Up
tr|F1SCY1|F1SCY1_PIG	Uncharacterized protein OS=Sus scrofa GN=IFIT1 PE=1 SV=2	55568.3	20|20|20	31|34|35	0.397	0.286	0.44	0.37	0.079	2.7	0.001	0.001	0.001	Up
tr|F1S9W5|F1S9W5_PIG	Uncharacterized protein OS=Sus scrofa GN=CALR3 PE=3 SV=1	45172.1	1|1|1	5|9|7	0.656	0.753	0.738	0.72	0.052	1.39	0.024	0.003	0.007	Up
tr|K9J6K1|K9J6K1_PIG	Tapasin OS=Sus scrofa GN=TAPBP PE=2 SV=1	48296.1	8|7|7	41|27|30	0.725	0.825	0.867	0.81	0.073	1.23	0.001	0.01	0.001	Up
tr|A7LCX1|A7LCX1_PIG	Melanoma differentiation associated protein-5 OS=Sus scrofa GN=MDA5 PE=1 SV=1	117137	6|9|11	6|11|11	0.536	0.52	0.638	0.56	0.064	1.79	0.002	0.001	0.001	Up
tr|Q9TU68|Q9TU68_PIG	Ubiquitin-specific protease OS=Sus scrofa GN=UBP PE=2 SV=1	37954.8	2|3|2	3|4|3	0.368	0.379	0.402	0.38	0.017	2.63	0.002	0.006	0.003	Up
tr|F1SN58|F1SN58_PIG	Uncharacterized protein OS=Sus scrofa GN=LOC100152170 PE=1 SV=2	50377.9	22|15|5	47|29|9	0.631	0.824	0.739	0.73	0.097	1.37	0.001	0.001	0.007	Up
tr|F1S8T1|F1S8T1_PIG	Uncharacterized protein OS=Sus scrofa GN=NOLC1 PE=1 SV=1	74030.6	6|7|6	13|31|16	0.805	0.83	0.574	0.74	0.141	1.35	0.002	0.029	0.001	Up
sp|A5A779|PGTA_PIG	Geranylgeranyl transferase type-2 subunit alpha OS=Sus scrofa GN=RABGGTA PE=2 SV=1	65925.7	5|8|7	9|11|8	0.806	0.761	0.829	0.8	0.035	1.25	0.005	0.001	0.114	Up
tr|Q000H9|Q000H9_PIG	Glutathione S-transferase mu 2 OS=Sus scrofa PE=2 SV=1	25900	8|8|8	17|20|16	0.699	0.768	0.653	0.71	0.058	1.41	0.001	0.001	0.001	Up
tr|F1SQ36|F1SQ36_PIG	Poly [ADP-ribose] polymerase OS=Sus scrofa GN=PARP14 PE=1 SV=2	193973	17|16|24	24|19|28	0.676	0.678	0.665	0.67	0.007	1.49	0.001	0.001	0.001	Up
tr|F1SAS2|F1SAS2_PIG	Acetyl-coenzyme A synthetase OS=Sus scrofa GN=ACSS1 PE=1 SV=2	74428.8	15|11|14	27|29|30	0.822	0.772	0.832	0.81	0.032	1.23	0.001	0.002	0.001	Up
tr|K9IWD4|K9IWD4_PIG	Hypoxia up-regulated protein 1 OS=Sus scrofa GN=HYOU1_tv1 PE=2 SV=1	111537	32|33|30	92|102|84	0.68	0.531	0.585	0.6	0.075	1.67	0.001	0.001	0.001	Up
tr|F1RM55|F1RM55_PIG	Alpha-mannosidase OS=Sus scrofa GN=MAN2A1 PE=1 SV=1	131994	20|16|12	25|20|18	0.77	0.705	0.733	0.74	0.033	1.35	0.001	0.001	0.001	Up
tr|F1RQU2|F1RQU2_PIG	Uncharacterized protein OS=Sus scrofa GN=HSP90AB1 PE=1 SV=1	83525.2	29|24|28	163|131|159	0.618	0.493	0.503	0.54	0.069	1.85	0.001	0.001	0.001	Up
tr|F1SP18|F1SP18_PIG	Uncharacterized protein OS=Sus scrofa GN=TARS PE=1 SV=2	72884.5	17|16|20	38|39|46	0.706	0.651	0.651	0.67	0.032	1.49	0.001	0.001	0.001	Up
sp|A5D9M6|BAG6_PIG	Large proline-rich protein BAG6 OS=Sus scrofa GN=BAG6 PE=2 SV=1	118991	7|8|10	9|14|16	0.821	0.762	0.818	0.8	0.033	1.25	0.016	0.001	0.001	Up
tr|F2Z5S7|F2Z5S7_PIG	Uncharacterized protein OS=Sus scrofa GN=COPZ1 PE=1 SV=1	20224.5	4|4|4	9|9|11	0.779	0.728	0.622	0.71	0.08	1.41	0.006	0.001	0.001	Up
tr|F1RTY6|F1RTY6_PIG	Uncharacterized protein OS=Sus scrofa GN=PPID PE=1 SV=1	41162.9	16|12|15	38|33|32	0.72	0.691	0.587	0.67	0.07	1.49	0.001	0.001	0.001	Up
tr|K7ZRK0|K7ZRK0_PIG	IgA heavy chian constant region (Fragment) OS=Sus scrofa GN=IGHA PE=4 SV=1	37427.8	13|10|10	39|45|36	0.678	0.501	0.447	0.54	0.121	1.85	0.001	0.001	0.001	Up
tr|F1SRP0|F1SRP0_PIG	Structural maintenance of chromosomes protein OS=Sus scrofa GN=LOC100517138 PE=3 SV=2	135425	13|2|14	17|2|17	0.662	0.481	0.703	0.62	0.118	1.61	0.001	0.041	0.001	Up
tr|F1S4E0|F1S4E0_PIG	Uncharacterized protein OS=Sus scrofa PE=1 SV=3	57514.5	18|15|19	26|27|34	0.587	0.665	0.773	0.68	0.093	1.47	0.001	0.001	0.001	Up
tr|F1S9F3|F1S9F3_PIG	Uncharacterized protein OS=Sus scrofa GN=LETM1 PE=1 SV=2	81443.2	11|9|9	18|16|16	0.827	0.8	0.806	0.81	0.014	1.23	0.001	0.001	0.001	Up
tr|F1RZA4|F1RZA4_PIG	Uncharacterized protein OS=Sus scrofa PE=1 SV=2	171147	32|24|32	53|35|49	0.688	0.619	0.671	0.66	0.036	1.52	0.001	0.001	0.001	Up
tr|M3TYJ4|M3TYJ4_PIG	DNA helicase OS=Sus scrofa GN=MCM6 PE=2 SV=1	93923.5	18|18|17	29|30|40	0.761	0.587	0.718	0.69	0.091	1.45	0.001	0.001	0.001	Up
tr|I3L6L6|I3L6L6_PIG	Uncharacterized protein OS=Sus scrofa GN=AKNA PE=4 SV=1	154646	3|4|3	4|4|3	0.675	0.6	0.619	0.63	0.039	1.59	0.007	0.022	0.038	Up
tr|F1SDQ3|F1SDQ3_PIG	Uncharacterized protein OS=Sus scrofa GN=TMEM214 PE=1 SV=1	77514.4	6|5|6	6|8|8	0.823	0.66	0.714	0.73	0.083	1.37	0.028	0.001	0.001	Up
tr|F1SPF3|F1SPF3_PIG	DNA helicase OS=Sus scrofa GN=MCM2 PE=1 SV=2	102131	21|22|24	42|42|39	0.757	0.646	0.739	0.71	0.06	1.41	0.001	0.001	0.001	Up
tr|F1RP44|F1RP44_PIG	Uncharacterized protein OS=Sus scrofa GN=IPO5 PE=1 SV=1	121740	27|22|27	53|44|49	0.708	0.703	0.835	0.75	0.075	1.33	0.001	0.001	0.001	Up
tr|F1S754|F1S754_PIG	Signal recognition particle receptor subunit alpha OS=Sus scrofa GN=SRPRA PE=1 SV=1	69951.3	9|10|10	19|24|27	0.531	0.424	0.497	0.48	0.055	2.08	0.001	0.001	0.001	Up
tr|F2Z5I2|F2Z5I2_PIG	Uncharacterized protein OS=Sus scrofa GN=RBM39 PE=1 SV=2	58958.5	12|10|11	32|29|28	0.783	0.746	0.701	0.74	0.041	1.35	0.001	0.001	0.001	Up
tr|I3LGC2|I3LGC2_PIG	Uncharacterized protein OS=Sus scrofa PE=1 SV=1	161807	31|39|39	86|130|100	0.774	0.528	0.546	0.62	0.137	1.61	0.001	0.001	0.001	Up
tr|F1SFI3|F1SFI3_PIG	Uncharacterized protein OS=Sus scrofa GN=RFC4 PE=1 SV=2	40583.1	8|9|9	11|12|14	0.818	0.676	0.781	0.76	0.074	1.32	0.015	0.001	0.005	Up
tr|K7GLE2|K7GLE2_PIG	Uncharacterized protein OS=Sus scrofa GN=CD44 PE=1 SV=1	24479.4	3|4|4	13|15|14	0.748	0.782	0.796	0.78	0.025	1.28	0.001	0.001	0.001	Up
tr|F1RZA6|F1RZA6_PIG	Uncharacterized protein OS=Sus scrofa PE=1 SV=1	373466	84|75|79	163|118|141	0.622	0.56	0.68	0.62	0.06	1.61	0.001	0.001	0.001	Up
tr|F1S7T0|F1S7T0_PIG	Uncharacterized protein OS=Sus scrofa GN=MYOC PE=1 SV=2	55264.5	3|5|-	3|7|-	0.635	0.742	-	0.69	-	1.45	0.015	0.028	-	Up
tr|F1SM61|F1SM61_PIG	Fibulin-1 OS=Sus scrofa GN=FBLN1 PE=1 SV=1	81837	8|6|9	16|9|16	0.539	0.796	0.691	0.68	0.129	1.47	0.001	0.022	0.001	Up
tr|Q1ACV4|Q1ACV4_PIG	Transporter associated with antigen processing 2 (Fragment) OS=Sus scrofa PE=2 SV=1	71791.4	10|8|10	16|13|18	0.694	0.737	0.741	0.72	0.026	1.39	0.001	0.04	0.001	Up
tr|I3LCG6|I3LCG6_PIG	Uncharacterized protein OS=Sus scrofa GN=RRP15 PE=4 SV=1	31604	3|3|1	6|4|1	0.796	0.654	0.583	0.68	0.108	1.47	0.015	0.013	0.386	Up
tr|A0SEG9|A0SEG9_PIG	Complement component C9 OS=Sus scrofa PE=2 SV=1	63251.3	7|5|10	14|15|21	0.481	0.563	0.564	0.54	0.048	1.85	0.001	0.001	0.001	Up
tr|L8B0V2|L8B0V2_PIG	IgG heavy chain OS=Sus scrofa GN=IGHG PE=2 SV=1	53311.5	1|1|-	4|3|-	0.751	0.554	-	0.65	-	1.54	0.001	0.001	-	Up
tr|F1S8E9|F1S8E9_PIG	Nicalin OS=Sus scrofa GN=NCLN PE=1 SV=1	63266.6	9|6|10	13|11|18	0.82	0.814	0.838	0.82	0.012	1.22	0.002	0.003	0.017	Up
tr|F1SMS8|F1SMS8_PIG	Uncharacterized protein OS=Sus scrofa GN=LMAN1 PE=1 SV=1	58461.2	11|13|12	27|31|27	0.762	0.497	0.655	0.64	0.133	1.56	0.001	0.001	0.001	Up
tr|Q56VQ1|Q56VQ1_PIG	2'-5' oligoadenylate synthetase 2 OS=Sus scrofa GN=Oas2 PE=2 SV=1	81922.9	18|10|15	34|19|35	0.422	0.486	0.427	0.44	0.036	2.27	0.001	0.001	0.001	Up
tr|F1RN76|F1RN76_PIG	Uncharacterized protein OS=Sus scrofa GN=CD5L PE=1 SV=2	62924.2	6|5|4	7|7|11	0.334	0.768	0.519	0.54	0.218	1.85	0.001	0.014	0.001	Up
tr|F1SB81|F1SB81_PIG	Plasminogen OS=Sus scrofa GN=PLG PE=1 SV=1	93338.3	4|24|3	6|50|6	0.66	0.761	0.785	0.74	0.066	1.35	0.008	0.001	0.721	Up
tr|I3LVE4|I3LVE4_PIG	Uncharacterized protein OS=Sus scrofa PE=1 SV=1	62676.4	6|4|4	9|6|5	0.747	0.726	0.698	0.72	0.025	1.39	0.001	0.001	0.001	Up
tr|F1RJM2|F1RJM2_PIG	Endoplasmic reticulum resident protein 29 OS=Sus scrofa GN=ERP29 PE=1 SV=1	29406.3	11|12|11	40|45|53	0.812	0.658	0.763	0.74	0.079	1.35	0.001	0.001	0.001	Up
tr|F1RG44|F1RG44_PIG	Polypeptide N-acetylgalactosaminyltransferase OS=Sus scrofa GN=GALNT2 PE=1 SV=2	62683.3	8|8|13	12|13|17	0.753	0.802	0.813	0.79	0.032	1.27	0.001	0.001	0.001	Up
tr|F1S4P6|F1S4P6_PIG	Eukaryotic translation initiation factor 3 subunit A OS=Sus scrofa GN=EIF3A PE=1 SV=1	166566	35|37|36	73|61|67	0.781	0.693	0.707	0.73	0.047	1.37	0.001	0.001	0.001	Up
tr|K9IVI6|K9IVI6_PIG	Tripartite motif containing 21 OS=Sus scrofa GN=TRIM21 PE=2 SV=1	54487.2	7|5|7	11|8|10	0.775	0.733	0.842	0.78	0.055	1.28	0.002	0.036	0.017	Up
tr|F1S6S9|F1S6S9_PIG	Uncharacterized protein OS=Sus scrofa GN=PRTN3 PE=1 SV=2	28279.5	5|3|4	13|6|8	0.771	0.545	0.786	0.7	0.135	1.43	0.007	0.021	0.038	Up
tr|F1RRA6|F1RRA6_PIG	Uncharacterized protein OS=Sus scrofa GN=SLC25A31 PE=3 SV=1	36057.9	2|1|1	6|3|3	0.689	0.555	0.591	0.61	0.069	1.64	0.01	0.01	0.024	Up
tr|F1RRA7|F1RRA7_PIG	Uncharacterized protein OS=Sus scrofa GN=HSPA4L PE=1 SV=2	98733.7	7|3|4	13|6|9	0.798	0.703	0.667	0.72	0.068	1.39	0.004	0.007	0.003	Up
tr|F1SII4|F1SII4_PIG	Uncharacterized protein OS=Sus scrofa GN=GARS PE=1 SV=1	83929.9	21|17|18	37|33|32	0.745	0.71	0.744	0.73	0.02	1.37	0.001	0.001	0.001	Up
tr|F1RHC7|F1RHC7_PIG	Uncharacterized protein OS=Sus scrofa GN=SEC24A PE=1 SV=2	125773	7|6|9	9|9|11	0.722	0.721	0.674	0.71	0.027	1.41	0.001	0.009	0.001	Up
tr|F1SBF9|F1SBF9_PIG	Transmembrane 9 superfamily member OS=Sus scrofa GN=TM9SF3 PE=1 SV=1	73836.2	5|4|5	11|9|11	0.791	0.781	0.88	0.82	0.055	1.22	0.006	0.007	0.048	Up
tr|K7GS73|K7GS73_PIG	Uncharacterized protein OS=Sus scrofa GN=HK3 PE=1 SV=1	100696	15|13|-	32|27|-	0.617	0.617	-	0.62	-	1.61	0.001	0.001	-	Up
tr|F1S7H6|F1S7H6_PIG	Uncharacterized protein OS=Sus scrofa PE=4 SV=2	40473.2	3|3|4	6|10|10	0.516	0.48	0.7	0.57	0.118	1.75	0.001	0.001	0.034	Up
tr|I3LM93|I3LM93_PIG	Uncharacterized protein OS=Sus scrofa GN=TNPO1 PE=1 SV=1	103080	13|8|9	22|14|17	0.745	0.734	0.737	0.74	0.006	1.35	0.001	0.001	0.001	Up
tr|I3LS73|I3LS73_PIG	Uncharacterized protein OS=Sus scrofa GN=TIMM13 PE=1 SV=1	10733.1	3|4|3	9|9|4	0.806	0.708	0.756	0.76	0.049	1.32	0.048	0.001	0.123	Up
tr|F2Z5J6|F2Z5J6_PIG	Uncharacterized protein OS=Sus scrofa GN=GTF2B PE=1 SV=2	35390.9	3|7|4	5|7|5	0.678	0.668	0.83	0.73	0.091	1.37	0.006	0.002	0.279	Up
tr|F1RX36|F1RX36_PIG	Uncharacterized protein OS=Sus scrofa GN=LOC102158263 PE=1 SV=2	32508.7	8|7|7	28|26|35	0.725	0.598	0.77	0.7	0.089	1.43	0.001	0.001	0.001	Up
tr|F1RYA3|F1RYA3_PIG	Uncharacterized protein OS=Sus scrofa GN=CARS PE=1 SV=2	94583.8	20|20|17	26|25|23	0.769	0.616	0.779	0.72	0.091	1.39	0.001	0.001	0.002	Up
tr|F1RWX6|F1RWX6_PIG	Uncharacterized protein OS=Sus scrofa GN=RBM10 PE=1 SV=2	86666.1	6|7|8	11|9|14	0.809	0.693	0.803	0.77	0.065	1.3	0.004	0.001	0.004	Up
tr|F1SSM7|F1SSM7_PIG	Uncharacterized protein OS=Sus scrofa GN=NUB1 PE=1 SV=2	64847.2	12|13|15	26|23|30	0.68	0.795	0.639	0.7	0.081	1.43	0.001	0.001	0.001	Up
tr|F1S5C5|F1S5C5_PIG	Uncharacterized protein OS=Sus scrofa GN=NCAPG PE=4 SV=2	114900	8|10|8	10|12|9	0.589	0.606	0.589	0.59	0.01	1.69	0.002	0.001	0.001	Up
tr|F1SBH2|F1SBH2_PIG	Uncharacterized protein OS=Sus scrofa GN=SEC23B PE=1 SV=1	87369.9	12|9|11	20|15|21	0.724	0.615	0.74	0.69	0.068	1.45	0.001	0.001	0.001	Up
tr|I3LT48|I3LT48_PIG	Uncharacterized protein OS=Sus scrofa PE=1 SV=1	18116.6	4|3|4	6|4|7	0.626	0.593	0.702	0.64	0.056	1.56	0.002	0.013	0.003	Up
tr|F1SCD0|F1SCD0_PIG	Uncharacterized protein OS=Sus scrofa GN=LOC396685 PE=1 SV=1	46764.2	9|8|10	49|45|45	0.827	0.429	0.996	0.75	0.291	1.33	0.001	0.001	0.951	Up
tr|K7GQL2|K7GQL2_PIG	Coagulation factor XIII, A1 polypeptide OS=Sus scrofa GN=LOC100153504 PE=1 SV=1	83786.9	19|22|21	43|41|49	0.549	0.379	0.606	0.51	0.118	1.96	0.001	0.001	0.001	Up
tr|F1SU53|F1SU53_PIG	Uncharacterized protein OS=Sus scrofa GN=SEC24C PE=1 SV=1	118825	17|12|11	26|22|20	0.777	0.764	0.83	0.79	0.035	1.27	0.001	0.001	0.001	Up
tr|F2Z5Q7|F2Z5Q7_PIG	Uncharacterized protein OS=Sus scrofa GN=NAA50 PE=1 SV=1	19596.1	4|6|8	8|7|9	0.825	0.746	0.785	0.79	0.04	1.27	0.03	0.039	0.015	Up
sp|O02705|HS90A_PIG	Heat shock protein HSP 90-alpha OS=Sus scrofa GN=HSP90AA1 PE=2 SV=3	85102.8	34|27|33	273|224|274	0.584	0.531	0.513	0.54	0.037	1.85	0.001	0.001	0.001	Up
tr|F1SKD5|F1SKD5_PIG	Uncharacterized protein OS=Sus scrofa GN=USP15 PE=3 SV=2	113692	16|19|17	25|28|26	0.703	0.663	0.71	0.69	0.025	1.45	0.001	0.001	0.001	Up
tr|F1S8K5|F1S8K5_PIG	Uncharacterized protein OS=Sus scrofa GN=SUPT16H PE=1 SV=1	120537	19|16|22	36|30|37	0.821	0.674	0.769	0.75	0.075	1.33	0.001	0.001	0.001	Up
tr|I3LFF0|I3LFF0_PIG	Phosphoinositide phospholipase C OS=Sus scrofa GN=PLCH1 PE=1 SV=1	191896	1|1|1	7|17|10	0.536	0.373	0.561	0.49	0.102	2.04	0.002	0.001	0.001	Up
tr|F1S133|F1S133_PIG	Uncharacterized protein OS=Sus scrofa GN=CFI PE=1 SV=2	67924.6	7|8|5	9|11|10	0.775	0.72	0.809	0.77	0.045	1.3	0.004	0.004	0.065	Up
tr|F1SLF6|F1SLF6_PIG	Uncharacterized protein OS=Sus scrofa GN=CCT7 PE=1 SV=2	59928.1	32|24|30	109|94|99	0.756	0.721	0.716	0.73	0.022	1.37	0.001	0.001	0.001	Up
tr|I3LNG8|I3LNG8_PIG	Uncharacterized protein OS=Sus scrofa GN=STIP1 PE=1 SV=1	48230.2	23|20|26	76|64|78	0.714	0.64	0.528	0.63	0.094	1.59	0.001	0.001	0.001	Up
sp|O02668|ITIH2_PIG	Inter-alpha-trypsin inhibitor heavy chain H2 OS=Sus scrofa GN=ITIH2 PE=2 SV=1	104994	16|12|14	26|22|19	0.716	0.826	0.81	0.78	0.059	1.28	0.001	0.001	0.001	Up
tr|F1S5J1|F1S5J1_PIG	Uncharacterized protein OS=Sus scrofa GN=LRPPRC PE=1 SV=1	159836	41|34|43	70|58|69	0.787	0.672	0.747	0.74	0.058	1.35	0.001	0.001	0.001	Up
tr|I3LGI4|I3LGI4_PIG	Uncharacterized protein OS=Sus scrofa GN=IFI35 PE=4 SV=1	32026	5|5|7	9|12|14	0.627	0.638	0.651	0.64	0.012	1.56	0.007	0.01	0.001	Up
tr|F1SJY1|F1SJY1_PIG	Uncharacterized protein OS=Sus scrofa GN=ERGIC1 PE=1 SV=2	32998.6	7|7|5	10|9|9	0.813	0.722	0.671	0.74	0.072	1.35	0.008	0.001	0.001	Up
tr|I3LMG2|I3LMG2_PIG	Uncharacterized protein OS=Sus scrofa GN=IFI44L PE=1 SV=1	50235.7	18|16|14	31|39|25	0.464	0.327	0.451	0.41	0.076	2.44	0.001	0.001	0.001	Up
tr|I3LFK7|I3LFK7_PIG	Uncharacterized protein OS=Sus scrofa PE=4 SV=1	105524	10|3|8	18|4|13	0.648	0.427	0.572	0.55	0.112	1.82	0.001	0.001	0.001	Up
sp|B6CVD7|ERO1A_PIG	ERO1-like protein alpha OS=Sus scrofa GN=ERO1A PE=2 SV=1	55083.4	12|12|13	23|19|21	0.715	0.8	0.697	0.74	0.055	1.35	0.001	0.019	0.001	Up
tr|I3LFC2|I3LFC2_PIG	Uncharacterized protein OS=Sus scrofa PE=1 SV=1	8257.14	2|2|2	5|4|3	0.519	0.348	0.403	0.42	0.087	2.38	0.001	0.002	0.001	Up
tr|A0A0F6TNY5|A0A0F6TNY5_PIG	APOB OS=Sus scrofa GN=APOB PE=2 SV=1	439800	41|39|41	60|52|55	0.6	0.558	0.51	0.56	0.045	1.79	0.001	0.001	0.001	Up
tr|F1S4Y8|F1S4Y8_PIG	Uncharacterized protein OS=Sus scrofa GN=EIF2S2 PE=1 SV=1	38054.3	11|8|12	23|16|27	0.799	0.696	0.709	0.73	0.056	1.37	0.001	0.001	0.001	Up
tr|F1SMJ1|F1SMJ1_PIG	Complement component C7 OS=Sus scrofa GN=C7 PE=1 SV=2	96174.6	9|10|8	12|14|12	0.787	0.6	0.667	0.68	0.095	1.47	0.004	0.001	0.001	Up
tr|L8B0U8|L8B0U8_PIG	IgG heavy chain OS=Sus scrofa GN=IGHG PE=2 SV=1	51551.7	1|1|-	3|3|-	0.62	0.391	-	0.51	-	1.96	0.012	0.001	-	Up
sp|P01846|LAC_PIG	Ig lambda chain C region OS=Sus scrofa PE=1 SV=1	11149.5	3|4|3	57|90|70	0.452	0.298	0.464	0.4	0.093	2.5	0.001	0.001	0.001	Up
sp|Q07717|B2MG_PIG	Beta-2-microglobulin OS=Sus scrofa GN=B2m PE=2 SV=1	13449.9	3|2|2	15|13|13	0.693	0.67	0.667	0.68	0.014	1.47	0.001	0.002	0.001	Up
tr|Q95JG9|Q95JG9_PIG	Carnitine palmitoyltransferase I OS=Sus scrofa GN=CPT1A PE=2 SV=1	88774.8	9|4|6	12|5|11	0.561	0.575	0.631	0.59	0.037	1.69	0.002	0.001	0.005	Up
tr|F1SLY7|F1SLY7_PIG	Uncharacterized protein OS=Sus scrofa GN=CNPY2 PE=1 SV=1	20976.3	5|5|5	8|12|9	0.776	0.753	0.734	0.75	0.021	1.33	0.004	0.001	0.003	Up
sp|Q29036|DAD1_PIG	Dolichyl-diphosphooligosaccharide--protein glycosyltransferase subunit DAD1 OS=Sus scrofa GN=DAD1 PE=3 SV=3	12655.6	3|3|3	13|11|9	0.73	0.624	0.808	0.72	0.092	1.39	0.001	0.001	0.063	Up
tr|F1RJ33|F1RJ33_PIG	Galectin OS=Sus scrofa GN=LGALS9 PE=1 SV=2	39862.1	3|1|2	4|1|3	0.443	0.623	0.65	0.57	0.113	1.75	0.001	0.02	0.001	Up
tr|F1SE06|F1SE06_PIG	Uncharacterized protein OS=Sus scrofa GN=AHSA1 PE=1 SV=1	38459.3	9|7|9	14|11|21	0.579	0.661	0.51	0.58	0.076	1.72	0.001	0.018	0.001	Up
tr|I3LUM8|I3LUM8_PIG	Uncharacterized protein OS=Sus scrofa GN=LOC100626089 PE=1 SV=1	13749.2	6|5|6	9|11|14	0.802	0.791	0.885	0.83	0.051	1.2	0.006	0.003	0.006	Up
sp|P27917|APOC3_PIG	Apolipoprotein C-III OS=Sus scrofa GN=APOC3 PE=1 SV=2	10736.4	5|4|4	13|14|16	0.546	0.472	0.435	0.48	0.057	2.08	0.001	0.001	0.001	Up
tr|F1SC98|F1SC98_PIG	Uncharacterized protein OS=Sus scrofa GN=IDE PE=1 SV=2	115330	19|20|16	25|29|26	0.768	0.709	0.77	0.75	0.035	1.33	0.001	0.001	0.001	Up
sp|P54613|2AAB_PIG	Serine/threonine-protein phosphatase 2A 65 kDa regulatory subunit A beta isoform (Fragment) OS=Sus scrofa GN=PPP2R1B PE=2 SV=1	66894.8	7|6|6	11|7|6	0.774	0.587	0.645	0.67	0.096	1.49	0.001	0.001	0.036	Up
tr|A8CYB8|A8CYB8_PIG	DEAD/H (Asp-Glu-Ala-Asp/His) box polypeptide OS=Sus scrofa GN=RIG-I PE=2 SV=1	109461	29|26|1	69|59|3	0.407	0.363	0.535	0.44	0.089	2.27	0.001	0.001	0.081	Up
tr|I3LR86|I3LR86_PIG	Uncharacterized protein OS=Sus scrofa PE=1 SV=1	54428.3	8|6|8	14|14|16	0.805	0.667	0.666	0.71	0.08	1.41	0.004	0.001	0.001	Up
tr|F1S2J4|F1S2J4_PIG	Uncharacterized protein OS=Sus scrofa GN=EDC4 PE=4 SV=2	153213	19|16|18	32|22|32	0.798	0.757	0.792	0.78	0.022	1.28	0.001	0.001	0.001	Up
tr|L8AXK3|L8AXK3_PIG	IgG heavy chain OS=Sus scrofa GN=IGHG PE=2 SV=1	52021.8	1|1|2	10|8|10	0.788	0.501	0.646	0.65	0.144	1.54	0.01	0.011	0.017	Up
tr|F1RUW3|F1RUW3_PIG	Uncharacterized protein OS=Sus scrofa GN=TOMM6 PE=1 SV=1	7978.02	1|1|1	2|3|4	0.44	0.623	0.716	0.59	0.14	1.69	0.01	0.033	0.058	Up
tr|F1RR73|F1RR73_PIG	Uncharacterized protein OS=Sus scrofa GN=NUDCD2 PE=1 SV=1	17787.8	4|4|4	6|9|9	0.739	0.722	0.758	0.74	0.018	1.35	0.025	0.003	0.015	Up
tr|F1RJW5|F1RJW5_PIG	Uncharacterized protein OS=Sus scrofa GN=IGSF8 PE=1 SV=1	65171.6	7|4|9	10|8|10	0.632	0.324	0.589	0.52	0.167	1.92	0.008	0.001	0.001	Up
tr|F1SCH5|F1SCH5_PIG	Uncharacterized protein OS=Sus scrofa GN=XAB2 PE=1 SV=1	100695	9|5|6	10|7|10	0.812	0.766	0.845	0.81	0.04	1.23	0.015	0.022	0.021	Up
tr|F1S0P3|F1S0P3_PIG	2',3'-cyclic-nucleotide 3'-phosphodiesterase OS=Sus scrofa GN=CNP PE=1 SV=1	47608.5	23|17|22	59|45|63	0.697	0.572	0.642	0.64	0.063	1.56	0.001	0.001	0.001	Up
tr|K9J4R6|K9J4R6_PIG	ATP-dependent 6-phosphofructokinase OS=Sus scrofa GN=PFKP_tv1 PE=2 SV=1	86939.1	23|18|21	45|45|53	0.827	0.779	0.835	0.81	0.03	1.23	0.001	0.001	0.001	Up
tr|F1S870|F1S870_PIG	Uncharacterized protein OS=Sus scrofa GN=PSMF1 PE=1 SV=1	29751.8	4|4|6	6|7|9	0.676	0.632	0.715	0.67	0.042	1.49	0.002	0.015	0.004	Up
tr|I3LG15|I3LG15_PIG	Uncharacterized protein OS=Sus scrofa PE=1 SV=1	54174	6|5|6	10|8|10	0.699	0.541	0.762	0.67	0.114	1.49	0.001	0.001	0.003	Up
tr|I3LTR9|I3LTR9_PIG	Uncharacterized protein OS=Sus scrofa PE=1 SV=1	14001	8|8|8	47|51|36	0.499	0.614	0.625	0.58	0.07	1.72	0.001	0.001	0.001	Up
tr|K7GPQ7|K7GPQ7_PIG	Uncharacterized protein (Fragment) OS=Sus scrofa PE=1 SV=1	21653.4	6|4|3	9|9|6	0.801	0.476	1.134	0.8	0.329	1.25	0.015	0.001	0.33	Up
sp|Q29214|RLA0_PIG	60S acidic ribosomal protein P0 OS=Sus scrofa GN=RPLP0 PE=1 SV=2	34489.9	18|16|16	74|65|72	0.825	0.645	0.76	0.74	0.091	1.35	0.001	0.001	0.001	Up
tr|F1SUE3|F1SUE3_PIG	Uncharacterized protein OS=Sus scrofa GN=PPA1 PE=1 SV=2	33207.3	17|15|19	46|32|47	0.535	0.442	0.575	0.52	0.068	1.92	0.001	0.001	0.001	Up
tr|F1RQW2|F1RQW2_PIG	Uncharacterized protein OS=Sus scrofa GN=C4A PE=1 SV=2	194008	46|45|49	84|96|102	0.582	0.539	0.549	0.56	0.023	1.79	0.001	0.001	0.001	Up
tr|K9J4M6|K9J4M6_PIG	Adenosine deaminase, RNA-specific OS=Sus scrofa GN=ADAR PE=2 SV=1	128531	17|14|-	25|21|-	0.747	0.648	-	0.7	-	1.43	0.001	0.001	-	Up
tr|F1SKU5|F1SKU5_PIG	Uncharacterized protein OS=Sus scrofa GN=STRBP PE=1 SV=2	75088	4|4|3	16|15|10	0.7	0.702	0.741	0.71	0.023	1.41	0.001	0.001	0.001	Up
sp|Q29387|EF1G_PIG	Elongation factor 1-gamma (Fragment) OS=Sus scrofa GN=EEF1G PE=2 SV=2	49917	20|15|18	61|62|59	0.81	0.612	0.718	0.71	0.099	1.41	0.001	0.001	0.001	Up
tr|F1RI15|F1RI15_PIG	Uncharacterized protein OS=Sus scrofa GN=HSPA4 PE=1 SV=1	95273.8	31|30|34	87|79|102	0.791	0.761	0.712	0.75	0.04	1.33	0.001	0.001	0.001	Up
tr|F1SE73|F1SE73_PIG	Uncharacterized protein OS=Sus scrofa GN=DNAJA1 PE=1 SV=1	45562.7	9|5|8	17|17|20	0.732	0.641	0.435	0.6	0.152	1.67	0.001	0.001	0.001	Up
tr|I3LPX9|I3LPX9_PIG	Uncharacterized protein OS=Sus scrofa GN=LOC106510677 PE=1 SV=1	116314	17|19|17	30|30|36	0.722	0.742	0.709	0.72	0.017	1.39	0.001	0.001	0.001	Up
tr|F1SH51|F1SH51_PIG	Structural maintenance of chromosomes protein OS=Sus scrofa GN=SMC4 PE=1 SV=1	147788	13|9|13	16|11|15	0.777	0.705	0.719	0.73	0.038	1.37	0.001	0.004	0.001	Up
tr|F1RSE7|F1RSE7_PIG	Uncharacterized protein OS=Sus scrofa GN=MCM4 PE=1 SV=2	94746	17|19|20	35|28|37	0.769	0.634	0.693	0.7	0.068	1.43	0.001	0.001	0.001	Up
tr|F1SCY2|F1SCY2_PIG	Uncharacterized protein OS=Sus scrofa GN=IFIT3 PE=1 SV=2	58297.8	10|7|9	16|14|18	0.333	0.33	0.488	0.38	0.09	2.63	0.001	0.001	0.001	Up
tr|F1SL99|F1SL99_PIG	Uncharacterized protein OS=Sus scrofa GN=PTGES3 PE=1 SV=3	18952.5	5|6|5	14|14|9	0.804	0.71	0.783	0.77	0.049	1.3	0.001	0.001	0.028	Up
tr|I3L8K4|I3L8K4_PIG	Uncharacterized protein OS=Sus scrofa GN=EIF5B PE=1 SV=1	138323	26|20|21	45|27|34	0.787	0.767	0.68	0.74	0.057	1.35	0.001	0.001	0.001	Up
tr|F1RQB6|F1RQB6_PIG	Uncharacterized protein OS=Sus scrofa GN=G3BP1 PE=1 SV=2	51917.1	8|9|9	26|22|18	0.825	0.72	0.728	0.76	0.058	1.32	0.001	0.001	0.001	Up
tr|I3LVJ7|I3LVJ7_PIG	Proteasome endopeptidase complex OS=Sus scrofa GN=PSMA7 PE=1 SV=1	24294.7	6|6|8	14|13|17	0.7	0.777	0.893	0.79	0.097	1.27	0.004	0.024	0.356	Up
sp|P0C5I2|GMPPB_PIG	Mannose-1-phosphate guanyltransferase beta OS=Sus scrofa GN=GMPPB PE=1 SV=1	40410.7	6|8|-	10|14|-	0.783	0.712	-	0.75	-	1.33	0.007	0.001	-	Up
tr|K9J6I5|K9J6I5_PIG	Aminopeptidase OS=Sus scrofa GN=ERAP1 PE=2 SV=1	108072	30|16|27	48|27|52	0.706	0.789	0.883	0.79	0.089	1.27	0.001	0.001	0.001	Up
tr|I3L813|I3L813_PIG	Proliferating cell nuclear antigen OS=Sus scrofa GN=PCNA PE=1 SV=1	29084.4	13|13|12	37|32|43	0.661	0.466	0.661	0.6	0.113	1.67	0.001	0.001	0.001	Up
tr|F1S5D9|F1S5D9_PIG	Uncharacterized protein OS=Sus scrofa GN=CD38 PE=1 SV=2	32826.5	9|11|11	14|17|19	0.786	0.766	0.675	0.74	0.059	1.35	0.001	0.001	0.001	Up
tr|Q9TR69|Q9TR69_PIG	PI2 I alpha-protease inhibitor (Fragment) OS=Sus scrofa PE=1 SV=1	3421.81	1|1|1	4|1|3	0.469	0.1	0.171	0.25	0.196	4	0.023	0.013	0.056	Up
tr|F1RUQ0|F1RUQ0_PIG	Uncharacterized protein OS=Sus scrofa GN=JCHAIN PE=1 SV=1	18427.9	4|5|4	7|12|7	0.404	0.24	0.448	0.36	0.11	2.78	0.01	0.001	0.159	Up
tr|F4ZS20|F4ZS20_PIG	Ubiquitin-conjugating enzyme E2L 6 OS=Sus scrofa GN=UBE2L6 PE=1 SV=1	17763.2	7|4|3	14|26|21	0.419	0.351	0.751	0.51	0.214	1.96	0.001	0.001	0.016	Up
tr|F1SGX2|F1SGX2_PIG	Uncharacterized protein OS=Sus scrofa GN=MORC3 PE=4 SV=1	108026	4|6|5	4|6|7	0.491	0.52	0.542	0.52	0.026	1.92	0.002	0.002	0.036	Up
tr|C6K7I0|C6K7I0_PIG	Importin subunit alpha OS=Sus scrofa PE=2 SV=1	58236	12|10|7	16|18|11	0.527	0.441	0.459	0.48	0.045	2.08	0.001	0.001	0.001	Up
tr|F1RJ74|F1RJ74_PIG	Uncharacterized protein OS=Sus scrofa GN=SUGT1 PE=1 SV=1	38604.3	12|11|10	28|19|18	0.736	0.719	0.708	0.72	0.014	1.39	0.001	0.001	0.001	Up
sp|O46374|TOP2A_PIG	DNA topoisomerase 2-alpha OS=Sus scrofa GN=TOP2A PE=2 SV=1	174978	12|8|15	17|17|23	0.67	0.57	0.414	0.55	0.129	1.82	0.001	0.001	0.001	Up
tr|F1S538|F1S538_PIG	Uncharacterized protein OS=Sus scrofa GN=GCLM PE=1 SV=1	30794.8	4|3|3	6|4|4	0.663	0.651	0.809	0.71	0.088	1.41	0.043	0.012	0.257	Up
tr|F1RNP2|F1RNP2_PIG	Uncharacterized protein OS=Sus scrofa GN=AZGP1 PE=1 SV=1	34696.2	5|11|7	10|24|12	0.65	0.691	0.834	0.73	0.097	1.37	0.015	0.001	0.184	Up
tr|F1S0J2|F1S0J2_PIG	Uncharacterized protein OS=Sus scrofa GN=C4BPA PE=1 SV=2	69357.4	9|8|7	14|13|12	0.697	0.738	0.623	0.69	0.058	1.45	0.001	0.001	0.004	Up
tr|F1RGP1|F1RGP1_PIG	Uncharacterized protein OS=Sus scrofa GN=MYBBP1A PE=1 SV=1	152566	33|23|28	65|47|65	0.757	0.714	0.751	0.74	0.023	1.35	0.001	0.001	0.001	Up
tr|I3LKY5|I3LKY5_PIG	Uncharacterized protein OS=Sus scrofa GN=NMI PE=4 SV=1	35696.9	9|9|8	19|19|11	0.645	0.559	0.662	0.62	0.055	1.61	0.001	0.001	0.016	Up
tr|F1S4D7|F1S4D7_PIG	Uncharacterized protein OS=Sus scrofa GN=GBP1 PE=1 SV=2	68060.9	20|19|22	54|41|55	0.631	0.719	0.785	0.71	0.077	1.41	0.001	0.001	0.001	Up
tr|F1S105|F1S105_PIG	Uncharacterized protein OS=Sus scrofa GN=UBE2D3 PE=3 SV=2	16798.4	3|1|-	7|4|-	0.605	0.497	-	0.55	-	1.82	0.015	0.009	-	Up
tr|I3LQ17|I3LQ17_PIG	Uncharacterized protein OS=Sus scrofa PE=1 SV=1	168933	42|38|46	82|83|88	0.581	0.55	0.782	0.64	0.126	1.56	0.001	0.001	0.001	Up
tr|I3LBA6|I3LBA6_PIG	Uncharacterized protein OS=Sus scrofa PE=4 SV=1	8850.7	2|3|2	4|7|5	0.552	0.348	0.623	0.51	0.143	1.96	0.004	0.002	0.009	Up
tr|I3LHX6|I3LHX6_PIG	Uncharacterized protein OS=Sus scrofa GN=RFC2 PE=1 SV=1	33092.3	8|3|6	12|7|8	0.816	0.668	0.748	0.74	0.074	1.35	0.001	0.002	0.008	Up
tr|I3LJS6|I3LJS6_PIG	Uncharacterized protein OS=Sus scrofa PE=1 SV=1	26752	8|8|9	18|16|17	0.803	0.825	0.86	0.83	0.029	1.2	0.001	0.003	0.001	Up
tr|F1SB60|F1SB60_PIG	Superoxide dismutase OS=Sus scrofa GN=SOD2 PE=1 SV=1	24904.7	3|3|3	11|10|16	0.785	0.533	0.693	0.67	0.128	1.49	0.001	0.001	0.001	Up
tr|F1RZY2|F1RZY2_PIG	Uncharacterized protein OS=Sus scrofa GN=IER3IP1 PE=1 SV=2	9001.95	2|2|2	3|8|5	0.669	0.801	0.843	0.77	0.091	1.3	0.03	0.026	0.381	Up
tr|E1CAJ5|E1CAJ5_PIG	Protein disulfide-isomerase OS=Sus scrofa GN=grp-58 PE=1 SV=1	57261	39|36|40	251|236|279	0.815	0.808	0.791	0.8	0.012	1.25	0.001	0.001	0.001	Up
tr|F1SJ92|F1SJ92_PIG	Uncharacterized protein OS=Sus scrofa GN=PSTPIP1 PE=4 SV=2	47871.7	6|5|5	7|6|6	0.822	0.641	0.741	0.73	0.091	1.37	0.045	0.002	0.125	Up
tr|F1SH92|F1SH92_PIG	Inter-alpha-trypsin inhibitor heavy chain H4 OS=Sus scrofa GN=ITIH4 PE=1 SV=2	80454.5	6|5|5	29|21|17	0.526	0.295	0.376	0.4	0.117	2.5	0.001	0.001	0.001	Up
tr|F1S458|F1S458_PIG	Lysine--tRNA ligase OS=Sus scrofa GN=KARS PE=1 SV=2	71823.7	20|18|18	49|42|42	0.824	0.766	0.787	0.79	0.029	1.27	0.001	0.001	0.001	Up
tr|I3LKG9|I3LKG9_PIG	Nucleolar GTP-binding protein 2 OS=Sus scrofa GN=GNL2 PE=3 SV=1	83165.3	6|5|3	9|6|3	0.792	0.759	0.825	0.79	0.033	1.27	0.036	0.039	0.85	Up
tr|K9IVV5|K9IVV5_PIG	Tryptophan--tRNA ligase, cytoplasmic isoform a OS=Sus scrofa GN=WARS PE=2 SV=1	54037	21|19|22	49|42|59	0.564	0.639	0.538	0.58	0.052	1.72	0.001	0.001	0.001	Up
tr|F1SB47|F1SB47_PIG	Uncharacterized protein OS=Sus scrofa PE=4 SV=1	13978.2	1|1|1	4|3|4	0.517	0.349	0.335	0.4	0.101	2.5	0.001	0.001	0.001	Up
tr|F1SPM7|F1SPM7_PIG	Uncharacterized protein OS=Sus scrofa GN=GFPT1 PE=1 SV=1	77426.6	14|2|19	27|11|39	0.666	0.688	0.751	0.7	0.044	1.43	0.001	0.001	0.001	Up
tr|I3LU39|I3LU39_PIG	Uncharacterized protein OS=Sus scrofa GN=ISG15 PE=1 SV=1	18632.4	7|5|6	30|32|40	0.1	0.15	0.162	0.14	0.033	7.14	0.001	0.001	0.001	Up
tr|I3LD43|I3LD43_PIG	Uncharacterized protein OS=Sus scrofa PE=1 SV=1	25563.2	10|11|11	70|47|61	0.623	0.728	0.684	0.68	0.053	1.47	0.001	0.001	0.001	Up
tr|F1SM67|F1SM67_PIG	Uncharacterized protein OS=Sus scrofa GN=ZW10 PE=1 SV=2	90040.5	7|4|4	8|6|5	0.701	0.737	0.843	0.76	0.074	1.32	0.012	0.011	0.381	Up
tr|K7GSR6|K7GSR6_PIG	Uncharacterized protein OS=Sus scrofa GN=NT5E PE=1 SV=1	63393.4	10|4|7	13|5|13	0.749	0.542	1.181	0.82	0.326	1.22	0.001	0.003	0.065	Up
tr|I3LII3|I3LII3_PIG	Uncharacterized protein OS=Sus scrofa GN=EEF2 PE=1 SV=1	96244.3	43|39|43	215|201|223	0.832	0.74	0.829	0.8	0.052	1.25	0.001	0.001	0.001	Up
tr|F1RGX3|F1RGX3_PIG	Uncharacterized protein OS=Sus scrofa GN=LUC7L PE=1 SV=1	44051.4	4|4|5	7|5|6	0.713	0.607	0.509	0.61	0.102	1.64	0.005	0.003	0.001	Up
tr|K9IW91|K9IW91_PIG	GCN1 general control of amino-acid synthesis 1-like 1 OS=Sus scrofa GN=GCN1L1 PE=2 SV=1	295161	57|48|46	91|73|71	0.801	0.713	0.786	0.77	0.047	1.3	0.001	0.001	0.001	Up
tr|F1S9Q3|F1S9Q3_PIG	Uncharacterized protein OS=Sus scrofa PE=1 SV=2	71660.4	20|22|24	210|241|289	0.759	0.641	0.586	0.66	0.088	1.52	0.001	0.001	0.001	Up
sp|Q8SPS7|HPT_PIG	Haptoglobin OS=Sus scrofa GN=HP PE=1 SV=1	39009.5	20|20|20	115|157|94	0.454	0.307	0.368	0.38	0.074	2.63	0.001	0.001	0.001	Up
sp|Q29075|NKL_PIG	Antimicrobial peptide NK-lysin (Fragment) OS=Sus scrofa GN=NKL PE=1 SV=1	14745.6	2|3|1	2|3|1	0.285	0.213	0.556	0.35	0.181	2.86	0.002	0.026	0.347	Up
tr|F1SLV6|F1SLV6_PIG	Uncharacterized protein OS=Sus scrofa GN=C1R PE=1 SV=2	81052.1	5|5|5	6|5|9	0.546	0.518	0.722	0.6	0.111	1.67	0.002	0.005	0.015	Up
tr|F2Z5H2|F2Z5H2_PIG	Uncharacterized protein OS=Sus scrofa GN=ATAD1 PE=1 SV=2	41441.4	6|2|5	10|5|6	0.614	0.595	0.747	0.65	0.083	1.54	0.001	0.018	0.042	Up
tr|I3L7E5|I3L7E5_PIG	DNA helicase OS=Sus scrofa GN=MCM3 PE=1 SV=1	95149.1	19|15|23	33|27|45	0.723	0.681	0.773	0.73	0.046	1.37	0.001	0.001	0.001	Up
tr|F1S6V4|F1S6V4_PIG	Uncharacterized protein OS=Sus scrofa GN=EIF4G2 PE=1 SV=2	106086	18|14|14	31|22|23	0.745	0.722	0.746	0.74	0.014	1.35	0.001	0.001	0.001	Up
tr|F1RQW6|F1RQW6_PIG	Complement factor B OS=Sus scrofa GN=CFB PE=1 SV=1	87174.7	1|1|1	3|2|2	0.794	0.521	0.81	0.71	0.162	1.41	0.001	0.001	0.696	Up
tr|F1RL85|F1RL85_PIG	Uncharacterized protein OS=Sus scrofa GN=GRWD1 PE=4 SV=1	49601.3	9|7|6	15|10|9	0.78	0.691	0.703	0.72	0.048	1.39	0.001	0.011	0.001	Up
tr|F2Z5C8|F2Z5C8_PIG	Uncharacterized protein OS=Sus scrofa GN=SPCS3 PE=1 SV=1	20339.5	2|3|2	5|8|6	0.762	0.567	0.726	0.68	0.104	1.47	0.042	0.009	0.028	Up
tr|A0A1C9J6F0|A0A1C9J6F0_PIG	MHC class I antigen OS=Sus scrofa GN=SLA-2 PE=2 SV=1	40854.2	3|3|-	13|10|-	0.1	0.634	-	0.37	-	2.7	0.001	0.001	-	Up
tr|F1S710|F1S710_PIG	Uncharacterized protein OS=Sus scrofa GN=CACYBP PE=1 SV=1	26574.8	10|8|8	22|18|17	0.694	0.645	0.449	0.6	0.13	1.67	0.001	0.001	0.001	Up
tr|F1RRD3|F1RRD3_PIG	Uncharacterized protein OS=Sus scrofa GN=NAA15 PE=1 SV=2	102703	18|17|20	29|33|30	0.791	0.736	0.727	0.75	0.035	1.33	0.001	0.001	0.001	Up
tr|F1SJW8|F1SJW8_PIG	Uncharacterized protein OS=Sus scrofa GN=SERPING1 PE=1 SV=1	54701.3	12|13|12	23|27|23	0.574	0.461	0.563	0.53	0.062	1.89	0.001	0.001	0.001	Up
tr|D0G0C6|D0G0C6_PIG	Asparagine synthetase OS=Sus scrofa GN=ASNS PE=1 SV=1	64884.9	18|15|13	27|25|20	0.525	0.438	0.482	0.48	0.044	2.08	0.001	0.001	0.001	Up
tr|F8TEL5|F8TEL5_PIG	Eukaryotic translation initiation factor 4 gamma 1 OS=Sus scrofa GN=EIF4G1 PE=2 SV=1	176597	21|18|19	29|33|35	0.768	0.606	0.638	0.67	0.086	1.49	0.001	0.001	0.001	Up
sp|Q6QRN9|ADT3_PIG	ADP/ATP translocase 3 OS=Sus scrofa GN=SLC25A6 PE=2 SV=3	33099.3	5|7|7	20|25|21	0.715	0.615	0.62	0.65	0.056	1.54	0.001	0.001	0.001	Up
sp|P61291|PSME3_PIG	Proteasome activator complex subunit 3 OS=Sus scrofa GN=PSME3 PE=2 SV=1	29583.6	9|8|11	12|16|12	0.821	0.728	0.928	0.83	0.1	1.2	0.006	0.002	0.706	Up
sp|Q0Z8U2|RS3_PIG	40S ribosomal protein S3 OS=Sus scrofa GN=RPS3 PE=1 SV=1	26824.5	17|5|18	73|25|78	0.745	0.656	0.687	0.7	0.045	1.43	0.001	0.001	0.001	Up
tr|A0A075B7J0|A0A075B7J0_PIG	Uncharacterized protein (Fragment) OS=Sus scrofa PE=4 SV=5	12104.9	1|1|1	2|5|2	0.295	0.236	0.616	0.38	0.205	2.63	0.003	0.003	0.198	Up
tr|F1RJE4|F1RJE4_PIG	Uncharacterized protein OS=Sus scrofa GN=LOC100525876 PE=1 SV=2	66589.7	15|11|12	25|22|23	0.808	0.702	0.825	0.78	0.067	1.28	0.001	0.001	0.001	Up
tr|F1SB63|F1SB63_PIG	Uncharacterized protein OS=Sus scrofa GN=TCP1 PE=1 SV=1	60811.8	25|20|25	76|63|82	0.822	0.744	0.781	0.78	0.039	1.28	0.001	0.001	0.001	Up
tr|A0A023VTS2|A0A023VTS2_PIG	SAM domain and HD domain-containing protein 1 OS=Sus scrofa GN=SAMHD1 PE=2 SV=1	72698.9	22|24|31	47|51|65	0.7	0.797	0.766	0.75	0.05	1.33	0.001	0.001	0.001	Up
tr|F1S9T2|F1S9T2_PIG	Uncharacterized protein OS=Sus scrofa GN=IFI44 PE=1 SV=1	49101.1	1|1|1	3|4|1	0.355	0.272	0.403	0.34	0.066	2.94	0.028	0.003	0.183	Up
tr|F1SID1|F1SID1_PIG	Promyelocytic leukemia OS=Sus scrofa GN=PML PE=1 SV=1	98628.8	23|23|23	60|58|55	0.581	0.493	0.608	0.56	0.06	1.79	0.001	0.001	0.001	Up
tr|C3RZ98|C3RZ98_PIG	Protein arginine N-methyltransferase 5 OS=Sus scrofa GN=PRMT5 PE=1 SV=1	73233.7	14|15|15	31|27|29	0.828	0.72	0.76	0.77	0.055	1.3	0.001	0.001	0.001	Up
tr|E0YLM4|E0YLM4_PIG	Mesencephalic astrocyte-derived neurotrophic factor OS=Sus scrofa GN=MANF PE=1 SV=1	20784.8	10|10|11	27|20|30	0.747	0.558	0.502	0.6	0.128	1.67	0.001	0.001	0.001	Up
tr|I3LVG4|I3LVG4_PIG	GrpE protein homolog OS=Sus scrofa GN=GRPEL1 PE=1 SV=1	24539.9	7|8|8	10|16|17	0.779	0.61	0.679	0.69	0.085	1.45	0.001	0.001	0.001	Up
sp|P18650|APOE_PIG	Apolipoprotein E OS=Sus scrofa GN=APOE PE=1 SV=2	36615.8	15|11|-	29|33|-	0.798	0.542	-	0.67	-	1.49	0.001	0.001	-	Up
tr|F1RPB7|F1RPB7_PIG	Uncharacterized protein OS=Sus scrofa GN=DRG1 PE=1 SV=2	39892.4	7|7|9	15|12|17	0.663	0.817	0.792	0.76	0.083	1.32	0.001	0.019	0.003	Up
tr|F1RGJ3|F1RGJ3_PIG	Stress-70 protein, mitochondrial OS=Sus scrofa GN=HSPA9 PE=1 SV=2	73871.8	31|27|30	118|113|120	0.74	0.576	0.634	0.65	0.083	1.54	0.001	0.001	0.001	Up
tr|I3LAE9|I3LAE9_PIG	Uncharacterized protein OS=Sus scrofa PE=1 SV=1	19548.9	3|3|3	11|16|18	0.825	0.813	0.734	0.79	0.049	1.27	0.006	0.001	0.001	Up
tr|K7N7E7|K7N7E7_PIG	Uncharacterized protein OS=Sus scrofa GN=MOGS PE=1 SV=1	92637.9	17|17|19	31|30|35	0.732	0.825	0.698	0.75	0.066	1.33	0.001	0.001	0.001	Up
sp|A9YUB1|CHRD1_PIG	Cysteine and histidine-rich domain-containing protein 1 OS=Sus scrofa GN=CHORDC1 PE=2 SV=1	38049.8	10|11|12	18|16|24	0.605	0.554	0.48	0.55	0.063	1.82	0.001	0.001	0.001	Up
sp|Q767L0|ABCF1_PIG	ATP-binding cassette sub-family F member 1 OS=Sus scrofa GN=ABCF1 PE=3 SV=1	92018.4	13|10|14	25|18|27	0.733	0.804	0.688	0.74	0.058	1.35	0.001	0.008	0.001	Up
tr|F2Z5P0|F2Z5P0_PIG	Protein transport protein Sec61 subunit beta OS=Sus scrofa GN=SEC61B PE=1 SV=1	10007.1	2|2|2	5|7|6	0.767	0.736	0.617	0.71	0.079	1.41	0.036	0.033	0.001	Up
tr|F1SCC6|F1SCC6_PIG	Uncharacterized protein OS=Sus scrofa GN=LOC100153899 PE=1 SV=2	47177.7	9|10|10	63|50|67	0.545	0.413	0.499	0.49	0.067	2.04	0.001	0.001	0.001	Up
tr|I3L6W6|I3L6W6_PIG	Uncharacterized protein OS=Sus scrofa GN=DNAJC1 PE=4 SV=1	63206.2	4|5|6	4|5|7	0.629	0.653	0.703	0.66	0.038	1.52	0.014	0.007	0.053	Up
tr|I3LCA2|I3LCA2_PIG	Uncharacterized protein OS=Sus scrofa GN=CCT8 PE=1 SV=1	60112.6	31|27|31	107|94|114	0.802	0.681	0.749	0.74	0.061	1.35	0.001	0.001	0.001	Up
tr|F1SH94|F1SH94_PIG	Uncharacterized protein OS=Sus scrofa GN=ITIH3 PE=1 SV=1	99501.5	9|6|7	14|9|10	0.667	0.72	0.913	0.77	0.129	1.3	0.001	0.01	0.422	Up
tr|F1SM56|F1SM56_PIG	Signal peptidase complex catalytic subunit SEC11 OS=Sus scrofa GN=SEC11C PE=1 SV=1	21584.5	4|4|4	9|15|10	0.681	0.327	0.464	0.49	0.179	2.04	0.018	0.001	0.005	Up
tr|B3GMU8|B3GMU8_PIG	Visfatin variant 1 OS=Sus scrofa PE=2 SV=1	55544.7	13|12|9	16|18|16	0.792	0.703	0.806	0.77	0.056	1.3	0.001	0.001	0.001	Up
tr|F1SUZ5|F1SUZ5_PIG	Uncharacterized protein OS=Sus scrofa GN=RRM1 PE=1 SV=2	91459.9	16|9|16	26|14|20	0.668	0.602	0.793	0.69	0.097	1.45	0.001	0.001	0.001	Up
tr|F1S0P4|F1S0P4_PIG	Uncharacterized protein OS=Sus scrofa GN=DNAJC7 PE=1 SV=1	57079	10|11|13	15|17|17	0.736	0.633	0.523	0.63	0.107	1.59	0.001	0.001	0.001	Up
tr|F1SGR0|F1SGR0_PIG	Eukaryotic translation initiation factor 3 subunit M OS=Sus scrofa GN=EIF3M PE=1 SV=1	42927	9|7|7	20|14|16	0.786	0.653	0.766	0.74	0.072	1.35	0.001	0.001	0.001	Up
tr|I3VKE6|I3VKE6_PIG	Ceruloplasmin OS=Sus scrofa PE=2 SV=1	126302	33|35|29	78|88|65	0.814	0.615	0.806	0.75	0.113	1.33	0.001	0.001	0.001	Up
tr|F1RS36|F1RS36_PIG	78 kDa glucose-regulated protein OS=Sus scrofa GN=HSPA5 PE=1 SV=2	70304.6	34|36|39	286|338|347	0.747	0.634	0.584	0.65	0.084	1.54	0.001	0.001	0.001	Up
tr|F1RHL7|F1RHL7_PIG	Uncharacterized protein OS=Sus scrofa GN=HEATR1 PE=4 SV=2	245184	12|10|14	12|11|19	0.763	0.748	0.836	0.78	0.047	1.28	0.001	0.001	0.013	Up
tr|F1RX35|F1RX35_PIG	Uncharacterized protein OS=Sus scrofa GN=LOC100627396 PE=1 SV=2	50196.3	19|16|16	55|56|42	0.82	0.695	0.891	0.8	0.099	1.25	0.001	0.001	0.001	Up
tr|I3LCJ3|I3LCJ3_PIG	5'-nucleotidase OS=Sus scrofa GN=NT5C3A PE=1 SV=1	38438.9	9|14|9	16|26|10	0.78	0.559	0.712	0.68	0.113	1.47	0.001	0.001	0.004	Up
tr|F1S177|F1S177_PIG	Uncharacterized protein OS=Sus scrofa GN=ARHGAP30 PE=4 SV=2	115016	4|6|5	7|9|9	0.727	0.741	0.77	0.75	0.022	1.33	0.024	0.001	0.003	Up
sp|Q95ND5|CASP3_PIG	Caspase-3 OS=Sus scrofa GN=CASP3 PE=1 SV=1	31910.7	4|3|10	9|7|17	0.736	0.368	0.663	0.59	0.195	1.69	0.033	0.001	0.001	Up
tr|D4NVU5|D4NVU5_PIG	MHC class I antigen OS=Sus scrofa GN=SLA-8 PE=2 SV=1	41024.1	4|3|6	8|7|9	0.757	0.774	0.679	0.74	0.051	1.35	0.002	0.016	0.001	Up
sp|I3LM39|CGAS_PIG	Cyclic GMP-AMP synthase OS=Sus scrofa GN=MB21D1 PE=1 SV=1	56554.3	5|5|6	8|5|10	0.729	0.691	0.566	0.66	0.085	1.52	0.004	0.028	0.001	Up
tr|A7VK01|A7VK01_PIG	Mx1 protein OS=Sus scrofa GN=Mx1 PE=3 SV=1	78619.4	3|3|2	9|9|10	0.319	0.194	0.192	0.24	0.073	4.17	0.004	0.003	0.001	Up
tr|F1SKB5|F1SKB5_PIG	Uncharacterized protein OS=Sus scrofa GN=XPOT PE=1 SV=2	68179.7	6|5|7	12|12|13	0.782	0.723	0.771	0.76	0.031	1.32	0.001	0.001	0.004	Up
tr|F1RW78|F1RW78_PIG	Uncharacterized protein OS=Sus scrofa GN=SSR1 PE=1 SV=2	31869.1	4|4|4	12|10|15	0.722	0.474	0.631	0.61	0.125	1.64	0.002	0.001	0.001	Up
tr|F1RHG1|F1RHG1_PIG	Clustered mitochondria protein homolog OS=Sus scrofa GN=CLUH PE=1 SV=1	142833	8|11|12	10|12|15	0.794	0.693	0.699	0.73	0.057	1.37	0.015	0.001	0.001	Up
tr|A0A075B7I9|A0A075B7I9_PIG	Uncharacterized protein (Fragment) OS=Sus scrofa PE=1 SV=7	12191.9	1|1|1	9|10|9	0.62	0.421	0.502	0.51	0.1	1.96	0.001	0.001	0.001	Up
tr|F1SC47|F1SC47_PIG	Uncharacterized protein OS=Sus scrofa GN=ALDH18A1 PE=1 SV=1	87640.6	16|18|18	18|27|26	0.748	0.647	0.647	0.68	0.058	1.47	0.001	0.001	0.001	Up
tr|F1S0U6|F1S0U6_PIG	Uncharacterized protein OS=Sus scrofa GN=SETX PE=4 SV=2	302878	5|5|5	7|5|6	0.629	0.655	0.677	0.65	0.024	1.54	0.002	0.021	0.38	Up
tr|I3LA84|I3LA84_PIG	Uncharacterized protein OS=Sus scrofa GN=PLOD3 PE=1 SV=1	79020.9	13|9|11	21|13|18	0.739	0.823	0.795	0.79	0.043	1.27	0.001	0.004	0.001	Up
tr|I3LNP9|I3LNP9_PIG	Uncharacterized protein OS=Sus scrofa GN=BZW2 PE=1 SV=1	32668.2	2|5|5	3|6|5	0.678	0.748	0.751	0.73	0.041	1.37	0.037	0.014	0.11	Up
tr|A0A023PN04|A0A023PN04_PIG	Peptidylprolyl isomerase OS=Sus scrofa GN=FKBP5 PE=2 SV=1	51669.9	22|20|19	43|50|51	0.827	0.675	0.777	0.76	0.077	1.32	0.001	0.001	0.001	Up
tr|I3LSR4|I3LSR4_PIG	Uncharacterized protein OS=Sus scrofa PE=4 SV=1	9274.76	1|1|1	4|5|5	0.288	0.157	0.308	0.25	0.082	4	0.001	0.002	0.005	Up
tr|F1SMZ7|F1SMZ7_PIG	Uncharacterized protein OS=Sus scrofa GN=HSPD1 PE=1 SV=2	61247.6	1|1|1	8|6|7	0.666	0.566	0.617	0.62	0.05	1.61	0.041	0.002	0.008	Up
tr|Q9GMA6|Q9GMA6_PIG	Alpha-1-antichymotrypsin 2 OS=Sus scrofa GN=SERPINA3-2 PE=1 SV=1	46768.8	13|8|10	42|23|21	0.631	0.372	0.836	0.61	0.233	1.64	0.001	0.001	0.088	Up
tr|F1S7K2|F1S7K2_PIG	Uncharacterized protein OS=Sus scrofa GN=LRG1 PE=1 SV=1	38741.4	7|6|6	11|7|8	0.629	0.473	0.536	0.55	0.078	1.82	0.017	0.014	0.001	Up
tr|I3LSM3|I3LSM3_PIG	Uncharacterized protein OS=Sus scrofa GN=UBQLN1 PE=1 SV=1	62489.3	6|5|4	12|12|13	0.785	0.739	0.816	0.78	0.039	1.28	0.037	0.001	0.03	Up
sp|P79263|ITIH4_PIG	Inter-alpha-trypsin inhibitor heavy chain H4 OS=Sus scrofa GN=ITIH4 PE=1 SV=1	102236	13|11|11	40|30|33	0.51	0.402	0.499	0.47	0.059	2.13	0.001	0.001	0.001	Up
tr|M3TYQ8|M3TYQ8_PIG	Glycerol-3-phosphate dehydrogenase OS=Sus scrofa GN=GPD2 PE=2 SV=1	81134.7	19|17|13	22|21|17	0.772	0.818	0.87	0.82	0.049	1.22	0.001	0.002	0.041	Up
tr|K7ZJP7|K7ZJP7_PIG	IgM heavy chain constant region (Fragment) OS=Sus scrofa GN=IGHM PE=4 SV=1	49918	19|18|18	146|177|155	0.432	0.242	0.261	0.31	0.105	3.23	0.001	0.001	0.001	Up
tr|F1SPP8|F1SPP8_PIG	Uncharacterized protein OS=Sus scrofa GN=CKAP4 PE=1 SV=2	61738.4	18|17|19	56|57|65	0.812	0.779	0.788	0.79	0.017	1.27	0.001	0.001	0.001	Up
tr|A1XQV6|A1XQV6_PIG	COX7A2 OS=Sus scrofa GN=COX7A2 PE=2 SV=1	9206.03	1|1|1	3|2|4	0.35	0.26	0.325	0.31	0.046	3.23	0.001	0.003	0.001	Up
sp|Q29599|OAS1_PIG	2'-5'-oligoadenylate synthase 1 OS=Sus scrofa GN=OAS1 PE=1 SV=3	40830.1	5|8|3	8|18|7	0.422	0.385	0.4	0.4	0.019	2.5	0.002	0.001	0.011	Up
sp|Q69DK8|C1S_PIG	Complement C1s subcomponent OS=Sus scrofa PE=2 SV=1	77573.8	10|14|13	17|34|23	0.701	0.523	0.666	0.63	0.094	1.59	0.001	0.001	0.001	Up
tr|K7GPW3|K7GPW3_PIG	MICOS complex subunit OS=Sus scrofa GN=APOO PE=1 SV=1	22453.6	3|5|5	4|7|8	0.685	0.713	0.768	0.72	0.042	1.39	0.042	0.003	0.085	Up
tr|F1RI41|F1RI41_PIG	Eukaryotic translation initiation factor 3 subunit K OS=Sus scrofa GN=EIF3K PE=1 SV=2	25294.5	6|8|6	16|16|13	0.696	0.814	0.727	0.75	0.061	1.33	0.001	0.017	0.004	Up
tr|F1RMQ6|F1RMQ6_PIG	Uncharacterized protein OS=Sus scrofa GN=GVIN1 PE=1 SV=2	265234	42|39|39	61|70|76	0.48	0.551	0.514	0.52	0.036	1.92	0.001	0.001	0.001	Up
tr|I3LVF5|I3LVF5_PIG	Uncharacterized protein OS=Sus scrofa PE=1 SV=1	19464.9	3|3|3	10|8|11	0.759	0.757	0.698	0.74	0.035	1.35	0.001	0.008	0.001	Up
tr|F2Z565|F2Z565_PIG	Uncharacterized protein OS=Sus scrofa GN=SLC25A5 PE=1 SV=1	33144.3	5|4|4	13|10|12	0.692	0.691	0.832	0.74	0.081	1.35	0.001	0.001	0.009	Up
sp|Q6QAT1|RS28_PIG	40S ribosomal protein S28 OS=Sus scrofa GN=RPS28 PE=1 SV=2	7875.21	2|1|1	6|6|8	0.749	0.656	0.582	0.66	0.084	1.52	0.004	0.002	0.001	Up
tr|I3LE05|I3LE05_PIG	Uncharacterized protein OS=Sus scrofa GN=THOC1 PE=1 SV=1	76869.1	9|5|5	13|7|9	0.784	0.656	0.75	0.73	0.066	1.37	0.001	0.001	0.003	Up
tr|F1S682|F1S682_PIG	Sulfhydryl oxidase OS=Sus scrofa GN=QSOX1 PE=1 SV=2	82207.2	11|6|8	14|8|12	0.765	0.574	0.785	0.71	0.116	1.41	0.001	0.007	0.013	Up
tr|I3LC64|I3LC64_PIG	Uncharacterized protein OS=Sus scrofa GN=ECM1 PE=1 SV=1	54016.2	5|6|7	6|8|9	0.77	0.828	0.814	0.8	0.03	1.25	0.017	0.277	0.029	Up
sp|Q6S4N2|HS71B_PIG	Heat shock 70kDa protein 1A OS=Sus scrofa GN=HSPA1A PE=3 SV=1	70322.2	8|10|12	34|38|39	0.764	1.136	0.605	0.83	0.273	1.2	0.001	0.003	0.001	Up
tr|I3LLG4|I3LLG4_PIG	Uncharacterized protein OS=Sus scrofa GN=DNAJA3 PE=1 SV=1	51902.4	3|4|6	3|6|8	0.672	0.92	0.746	0.78	0.127	1.28	0.032	0.614	0.016	Up
tr|F1SMZ0|F1SMZ0_PIG	Uncharacterized protein OS=Sus scrofa GN=SP140 PE=4 SV=1	98421.2	12|9|11	15|15|13	0.715	0.839	0.784	0.78	0.062	1.28	0.001	0.137	0.015	Up
tr|F1SN47|F1SN47_PIG	Uncharacterized protein OS=Sus scrofa GN=GLS PE=1 SV=2	53137.5	14|-|16	23|-|23	0.795	-	0.813	0.8	-	1.25	0.001	-	0.001	Up
tr|F1SBC8|F1SBC8_PIG	Uncharacterized protein OS=Sus scrofa GN=EMILIN2 PE=1 SV=2	106697	9|5|9	10|6|11	0.449	0.733	0.631	0.6	0.144	1.67	0.001	0.268	0.001	Up
tr|M3V806|M3V806_PIG	Proline dehydrogenase OS=Sus scrofa GN=PRODH PE=2 SV=1	68650.7	4|2|3	5|2|5	0.644	0.652	0.659	0.65	0.008	1.54	0.024	0.251	0.006	Up
sp|Q58D68|ENPP6_PIG	Ectonucleotide pyrophosphatase/phosphodiesterase family member 6 OS=Sus scrofa GN=ENPP6 PE=2 SV=2	50647.6	11|6|6	14|10|9	0.6	0.957	0.701	0.75	0.184	1.33	0.001	0.711	0.001	Up
tr|F1SUG1|F1SUG1_PIG	Uncharacterized protein OS=Sus scrofa GN=SUPV3L1 PE=1 SV=1	88924	3|4|5	3|4|7	0.678	0.738	0.81	0.74	0.066	1.35	0.036	0.162	0.036	Up
tr|F2Z5H8|F2Z5H8_PIG	Transcription factor BTF3 OS=Sus scrofa GN=BTF3 PE=1 SV=2	22922	6|4|5	9|6|7	0.802	0.74	0.555	0.7	0.129	1.43	0.006	0.061	0.001	Up
tr|F1RIW4|F1RIW4_PIG	Uncharacterized protein OS=Sus scrofa GN=DDX60 PE=1 SV=2	198244	6|4|10	7|4|10	0.618	0.569	0.497	0.56	0.061	1.79	0.002	0.278	0.001	Up
tr|I3L949|I3L949_PIG	Uncharacterized protein OS=Sus scrofa GN=ANKMY2 PE=1 SV=1	50243.2	5|2|6	6|4|11	0.764	0.801	0.73	0.76	0.036	1.32	0.024	0.233	0.001	Up
tr|I3LQN4|I3LQN4_PIG	Uncharacterized protein OS=Sus scrofa GN=PHB2 PE=1 SV=1	33348.9	12|12|14	40|30|36	0.759	0.843	0.765	0.79	0.047	1.27	0.001	0.002	0.001	Up
tr|I3L5L2|I3L5L2_PIG	40S ribosomal protein S26 OS=Sus scrofa GN=LOC100625477 PE=3 SV=1	8839.69	2|2|3	7|10|10	0.691	1.05	0.479	0.74	0.289	1.35	0.04	0.884	0.004	Up
tr|I3LNN3|I3LNN3_PIG	Uncharacterized protein OS=Sus scrofa GN=MKI67 PE=1 SV=1	321513	5|11|11	9|13|13	0.741	1.008	0.67	0.81	0.178	1.23	0.014	0.947	0.013	Up
tr|F1RK45|F1RK45_PIG	Uncharacterized protein OS=Sus scrofa GN=TRAP1 PE=1 SV=2	79988.2	14|16|15	27|27|24	0.747	0.847	0.74	0.78	0.06	1.28	0.001	0.001	0.001	Up
tr|F1S4K5|F1S4K5_PIG	Uncharacterized protein OS=Sus scrofa PE=1 SV=2	56006.1	4|5|6	8|6|7	0.624	0.84	0.744	0.74	0.108	1.35	0.007	0.201	0.016	Up
tr|F1RIJ5|F1RIJ5_PIG	Uncharacterized protein OS=Sus scrofa GN=DNAJC11 PE=1 SV=2	43464	8|5|5	11|8|9	0.742	0.944	0.815	0.83	0.102	1.2	0.002	0.644	0.016	Up
sp|Q06AA4|SNRPA_PIG	U1 small nuclear ribonucleoprotein A OS=Sus scrofa GN=SNRPA PE=1 SV=1	31241.2	5|4|5	13|10|9	0.823	0.927	0.715	0.82	0.106	1.22	0.027	0.585	0.007	Up
tr|I3LR69|I3LR69_PIG	Ferritin OS=Sus scrofa GN=FTH1 PE=1 SV=1	21325.3	4|4|3	9|7|10	0.831	0.718	0.514	0.69	0.161	1.45	0.004	0.137	0.001	Up
tr|F1SKE6|F1SKE6_PIG	Uncharacterized protein OS=Sus scrofa GN=U2SURP PE=1 SV=2	118629	14|10|12	18|14|20	0.81	0.862	0.795	0.82	0.035	1.22	0.002	0.011	0.001	Up
sp|Q7M2W6|CRYAB_PIG	CRYAB OS=Sus scrofa GN=CRYAB PE=3 SV=1	20098.4	5|5|3	18|13|10	0.614	1.079	0.696	0.8	0.248	1.25	0.001	0.11	0.003	Up
tr|F1S731|F1S731_PIG	Uncharacterized protein OS=Sus scrofa GN=STX11 PE=3 SV=1	33856	6|5|6	7|5|6	0.551	0.753	0.753	0.69	0.117	1.45	0.011	0.068	0.018	Up
tr|F1SS24|F1SS24_PIG	Uncharacterized protein OS=Sus scrofa GN=FN1 PE=1 SV=1	275622	60|46|55	177|111|149	0.697	1.03	0.667	0.8	0.201	1.25	0.001	0.349	0.001	Up
tr|F1SSH4|F1SSH4_PIG	Uncharacterized protein OS=Sus scrofa GN=NUDCD3 PE=1 SV=2	40136.2	8|5|8	11|6|11	0.761	0.915	0.751	0.81	0.092	1.23	0.002	0.586	0.037	Up
tr|F1RG04|F1RG04_PIG	Uncharacterized protein OS=Sus scrofa GN=CCDC6 PE=1 SV=1	53457.9	9|10|9	14|20|21	0.779	0.891	0.805	0.82	0.059	1.22	0.002	0.082	0.001	Up
tr|I3LVA1|I3LVA1_PIG	Uncharacterized protein OS=Sus scrofa PE=4 SV=1	43274.9	2|4|7	3|4|9	0.463	0.416	0.418	0.43	0.027	2.33	0.001	0.119	0.003	Up
tr|L8B0R9|L8B0R9_PIG	IgG heavy chain OS=Sus scrofa GN=IGHG PE=2 SV=1	50282.8	1|-|1	11|-|6	0.777	-	0.615	0.7	-	1.43	0.001	-	0.017	Up
tr|F1RSJ8|F1RSJ8_PIG	pre-rRNA processing protein FTSJ3 OS=Sus scrofa GN=FTSJ3 PE=1 SV=1	95143.4	8|5|6	8|6|7	0.788	0.829	0.638	0.75	0.101	1.33	0.015	0.215	0.015	Up
tr|F1RT06|F1RT06_PIG	Uncharacterized protein OS=Sus scrofa GN=RPF2 PE=1 SV=2	30568.2	5|2|3	5|2|3	0.703	1.142	0.596	0.81	0.289	1.23	0.033	0.798	0.026	Up
tr|B2CZF8|B2CZF8_PIG	Lactadherin OS=Sus scrofa GN=MFGE8 PE=1 SV=1	48941.8	12|9|13	19|13|21	0.732	1.152	0.591	0.83	0.292	1.2	0.001	0.045	0.001	Up
tr|Q28936|Q28936_PIG	Fibrinogen A-alpha-chain (Fragment) OS=Sus scrofa PE=4 SV=1	47536.2	2|4|5	6|10|14	0.593	0.816	0.612	0.67	0.124	1.49	0.001	0.499	0.001	Up
sp|Q5S1U1|HSPB1_PIG	Heat shock protein beta-1 OS=Sus scrofa GN=HSPB1 PE=2 SV=1	22966.7	12|12|11	71|94|89	0.757	0.9	0.732	0.8	0.091	1.25	0.001	0.002	0.001	Up
tr|F1SCY3|F1SCY3_PIG	Uncharacterized protein OS=Sus scrofa GN=IFIT2 PE=4 SV=1	54670.4	9|-|11	12|-|15	0.414	-	0.533	0.47	-	2.13	0.001	-	0.001	Up
tr|F1RFX9|F1RFX9_PIG	Uncharacterized protein OS=Sus scrofa GN=SLC25A11 PE=1 SV=1	33436.4	10|8|7	15|13|11	0.718	0.909	0.819	0.82	0.096	1.22	0.001	0.123	0.013	Up
tr|F1SSB0|F1SSB0_PIG	Uncharacterized protein OS=Sus scrofa GN=RNF20 PE=1 SV=1	114363	6|8|11	8|15|13	0.831	0.854	0.72	0.8	0.072	1.25	0.018	0.034	0.001	Up
tr|I3L976|I3L976_PIG	Uncharacterized protein OS=Sus scrofa GN=DDX47 PE=3 SV=1	51317	5|3|5	8|5|7	0.775	0.821	0.668	0.75	0.079	1.33	0.02	0.144	0.001	Up
tr|F1SGB0|F1SGB0_PIG	Uncharacterized protein OS=Sus scrofa GN=FXR1 PE=1 SV=2	61207.6	12|6|10	20|8|21	0.809	0.845	0.771	0.81	0.037	1.23	0.002	0.277	0.001	Up
tr|F1SLY5|F1SLY5_PIG	Signal transducer and activator of transcription OS=Sus scrofa GN=STAT2 PE=3 SV=2	98761	16|-|9	21|-|14	0.685	-	0.631	0.66	-	1.52	0.001	-	0.001	Up
sp|P11607|AT2A2_PIG	Sarcoplasmic/endoplasmic reticulum calcium ATPase 2 OS=Sus scrofa GN=ATP2A2 PE=1 SV=1	116353	16|21|15	25|36|31	0.793	0.853	0.781	0.81	0.039	1.23	0.001	0.001	0.001	Up
tr|F1SLR6|F1SLR6_PIG	Uncharacterized protein OS=Sus scrofa GN=NOP2 PE=3 SV=2	90686.5	9|6|11	11|8|16	0.792	0.833	0.645	0.76	0.099	1.32	0.049	0.198	0.001	Up
tr|F1SC78|F1SC78_PIG	Uncharacterized protein OS=Sus scrofa GN=UBE2C PE=3 SV=1	19725.9	4|2|4	5|2|5	0.655	0.535	0.585	0.59	0.06	1.69	0.032	0.082	0.002	Up
sp|Q19AZ8|THRB_PIG	Prothrombin OS=Sus scrofa GN=F2 PE=2 SV=1	71428.8	18|-|21	29|-|38	0.763	-	0.728	0.75	-	1.33	0.001	-	0.001	Up
tr|I3LDW9|I3LDW9_PIG	Small nuclear ribonucleoprotein E OS=Sus scrofa GN=SNRPE PE=4 SV=1	10835.6	3|3|3	12|9|10	0.741	0.755	0.752	0.75	0.007	1.33	0.002	0.051	0.04	Up
tr|F1S8E6|F1S8E6_PIG	Deoxyhypusine hydroxylase OS=Sus scrofa GN=DOHH PE=1 SV=1	33396.7	6|6|4	8|6|4	0.738	0.788	0.666	0.73	0.061	1.37	0.04	0.101	0.034	Up
tr|G9F6X6|G9F6X6_PIG	Mitochondrial heat shock 60 kDa protein 1 OS=Sus scrofa PE=2 SV=1	61039.5	4|4|4	13|8|12	0.654	0.694	0.516	0.62	0.093	1.61	0.001	0.221	0.001	Up
tr|F2Z5S8|F2Z5S8_PIG	Tubulin alpha chain OS=Sus scrofa GN=TUBA4A PE=1 SV=1	50615.6	4|4|4	14|11|11	0.801	0.924	0.604	0.78	0.161	1.28	0.001	0.149	0.001	Up
tr|I3LGE3|I3LGE3_PIG	Uncharacterized protein OS=Sus scrofa PE=1 SV=1	11803.1	2|3|3	7|6|8	0.765	0.718	0.694	0.73	0.036	1.37	0.047	0.181	0.001	Up
tr|I3LKJ6|I3LKJ6_PIG	Elongation factor G, mitochondrial OS=Sus scrofa GN=GFM1 PE=1 SV=1	84309.8	10|12|9	13|14|13	0.91	0.711	0.787	0.8	0.1	1.25	0.176	0.001	0.01	Up
tr|F1SMX5|F1SMX5_PIG	Uncharacterized protein OS=Sus scrofa GN=CAB39 PE=1 SV=1	40054.8	8|7|8	12|8|11	0.705	0.721	0.726	0.72	0.011	1.39	0.082	0.033	0.008	Up
tr|F1RRI4|F1RRI4_PIG	Uncharacterized protein OS=Sus scrofa GN=SSSCA1 PE=4 SV=1	21904.9	4|3|4	9|9|9	0.84	0.651	0.757	0.75	0.095	1.33	0.19	0.001	0.004	Up
tr|F1RYJ5|F1RYJ5_PIG	Uncharacterized protein OS=Sus scrofa GN=ZC3H15 PE=1 SV=1	48953.7	8|5|5	12|7|7	0.926	0.816	0.712	0.82	0.107	1.22	0.159	0.045	0.007	Up
tr|F1RXV9|F1RXV9_PIG	Uncharacterized protein OS=Sus scrofa GN=WDR75 PE=4 SV=1	96211.1	3|4|6	5|6|7	0.991	0.733	0.779	0.83	0.138	1.2	0.961	0.01	0.015	Up
tr|F1SLS9|F1SLS9_PIG	Uncharacterized protein OS=Sus scrofa GN=NCAPD2 PE=4 SV=2	95676.1	6|6|7	7|8|9	0.63	0.641	0.713	0.66	0.045	1.52	0.068	0.021	0.007	Up
tr|I3LPH5|I3LPH5_PIG	Uncharacterized protein OS=Sus scrofa GN=G3BP2 PE=1 SV=1	50753.1	5|5|6	6|9|9	0.69	0.693	0.741	0.71	0.029	1.41	0.055	0.001	0.01	Up
tr|F1SNW1|F1SNW1_PIG	Uncharacterized protein OS=Sus scrofa GN=SEMA4F PE=3 SV=1	84603.8	1|1|1	1|4|4	0.334	0.373	0.221	0.31	0.079	3.23	0.062	0.006	0.001	Up
tr|I3LLT2|I3LLT2_PIG	Uncharacterized protein OS=Sus scrofa PE=1 SV=1	186305	17|10|16	25|16|26	0.891	0.669	0.798	0.79	0.111	1.27	0.178	0.001	0.001	Up
tr|F6PVJ7|F6PVJ7_PIG	Nucleoside diphosphate kinase OS=Sus scrofa GN=NME1 PE=1 SV=1	17193.7	6|5|6	14|16|16	0.845	0.653	0.754	0.75	0.096	1.33	0.002	0.001	0.003	Up
tr|D0G0C8|D0G0C8_PIG	Chaperonin containing TCP1, subunit 2 (Beta) OS=Sus scrofa GN=CCT2 PE=1 SV=1	57732.2	31|29|30	113|110|116	0.862	0.749	0.793	0.8	0.057	1.25	0.001	0.001	0.001	Up
sp|A4Z6H1|PURA2_PIG	Adenylosuccinate synthetase isozyme 2 OS=Sus scrofa GN=ADSS PE=2 SV=1	50489.9	12|12|9	24|20|26	0.889	0.655	0.756	0.77	0.117	1.3	0.085	0.001	0.001	Up
tr|I3LCC2|I3LCC2_PIG	Uncharacterized protein OS=Sus scrofa PE=1 SV=1	101511	11|8|9	25|15|18	0.838	0.691	0.776	0.77	0.074	1.3	0.001	0.001	0.001	Up
tr|F1SAJ5|F1SAJ5_PIG	DEAD (Asp-Glu-Ala-Asp) box helicase 6 OS=Sus scrofa GN=DDX6 PE=1 SV=1	54719.4	17|11|15	27|16|25	0.854	0.722	0.831	0.8	0.071	1.25	0.002	0.001	0.001	Up
tr|F1RQR0|F1RQR0_PIG	Uncharacterized protein OS=Sus scrofa GN=SF1 PE=1 SV=2	68482	6|8|7	18|18|20	0.847	0.806	0.804	0.82	0.024	1.22	0.029	0.005	0.001	Up
sp|O19063|SAMP_PIG	Serum amyloid P-component OS=Sus scrofa GN=APCS PE=2 SV=1	25721.3	1|4|2	1|4|2	0.419	0.488	0.458	0.45	0.035	2.22	0.12	0.002	0.031	Up
tr|F2Z5W0|F2Z5W0_PIG	Uncharacterized protein OS=Sus scrofa GN=MYCBP PE=1 SV=1	11971.3	3|3|6	4|6|9	0.859	0.797	0.806	0.82	0.034	1.22	0.332	0.047	0.012	Up
tr|F1SU12|F1SU12_PIG	Dolichyl-diphosphooligosaccharide--protein glycosyltransferase 48 kDa subunit OS=Sus scrofa GN=DDOST PE=1 SV=1	48899.1	13|12|11	39|38|41	0.849	0.675	0.819	0.78	0.093	1.28	0.001	0.001	0.001	Up
tr|F1SK58|F1SK58_PIG	Uncharacterized protein OS=Sus scrofa GN=HSPA13 PE=1 SV=1	52159.2	3|8|5	4|14|6	0.693	0.488	0.589	0.59	0.103	1.69	0.451	0.001	0.001	Up
tr|F1RJN4|F1RJN4_PIG	Uncharacterized protein OS=Sus scrofa GN=TBL2 PE=1 SV=1	50259.5	8|9|9	13|13|14	0.861	0.795	0.725	0.79	0.068	1.27	0.027	0.013	0.001	Up
tr|Q29094|Q29094_PIG	Protein S (Fragment) OS=Sus scrofa GN=PROS PE=2 SV=1	73845.9	-|3|4	-|4|7	-	0.651	0.645	0.65	-	1.54	-	0.047	0.001	Up
tr|F1SIH5|F1SIH5_PIG	Uncharacterized protein OS=Sus scrofa GN=STOML2 PE=1 SV=1	38717.3	8|7|8	17|12|19	0.899	0.785	0.803	0.83	0.061	1.2	0.031	0.008	0.001	Up
tr|F1RND9|F1RND9_PIG	Uncharacterized protein OS=Sus scrofa PE=1 SV=2	87843.3	22|20|22	49|46|51	0.894	0.833	0.583	0.77	0.165	1.3	0.001	0.001	0.001	Up
tr|I3LIM8|I3LIM8_PIG	alpha-1,2-Mannosidase OS=Sus scrofa GN=MAN1B1 PE=3 SV=1	63233.4	4|3|4	4|3|5	0.773	0.634	0.605	0.67	0.09	1.49	0.06	0.038	0.002	Up
tr|A0A0D5BWD2|A0A0D5BWD2_PIG	Mitochondrial complement component 1 Q subcomponent-binding protein OS=Sus scrofa GN=C1QBP PE=2 SV=1	31433.6	6|3|4	17|13|7	1.015	0.639	0.798	0.82	0.189	1.22	0.817	0.001	0.026	Up
tr|K7GKT5|K7GKT5_PIG	Uncharacterized protein OS=Sus scrofa GN=SSR4 PE=1 SV=1	16595.3	-|4|3	-|11|10	-	0.468	0.593	0.53	-	1.89	-	0.001	0.001	Up
tr|F1SQN1|F1SQN1_PIG	T-complex protein 1 subunit delta OS=Sus scrofa GN=CCT4 PE=1 SV=1	58514.9	26|19|24	74|54|59	0.852	0.723	0.684	0.75	0.088	1.33	0.001	0.001	0.001	Up
tr|F1RP17|F1RP17_PIG	T-complex protein 1 subunit gamma OS=Sus scrofa GN=CCT3 PE=1 SV=2	61737.8	26|25|28	109|101|113	0.842	0.808	0.79	0.81	0.026	1.23	0.001	0.001	0.001	Up
tr|D2SW96|D2SW96_PIG	L-lactate dehydrogenase OS=Sus scrofa PE=2 SV=1	36834.4	18|17|17	64|55|61	0.834	0.646	0.774	0.75	0.096	1.33	0.001	0.001	0.001	Up
tr|F1S084|F1S084_PIG	Uncharacterized protein OS=Sus scrofa GN=HAT1 PE=1 SV=2	49676.9	9|5|5	15|8|6	0.885	0.749	0.771	0.8	0.073	1.25	0.004	0.02	0.028	Up
tr|F1S5Z3|F1S5Z3_PIG	Uncharacterized protein OS=Sus scrofa GN=SARS PE=1 SV=2	59094.3	22|15|21	56|41|51	0.917	0.741	0.818	0.83	0.088	1.2	0.001	0.001	0.001	Up
tr|F1SAQ7|F1SAQ7_PIG	Uncharacterized protein OS=Sus scrofa GN=PAPOLA PE=4 SV=2	77956.8	11|10|6	14|11|9	0.882	0.795	0.808	0.83	0.047	1.2	0.033	0.001	0.011	Up
tr|F1SF78|F1SF78_PIG	CTP synthase OS=Sus scrofa GN=CTPS1 PE=1 SV=1	67232.3	6|6|10	8|6|15	0.707	0.663	0.742	0.7	0.04	1.43	0.093	0.003	0.001	Up
tr|F1S8H8|F1S8H8_PIG	Purine nucleoside phosphorylase OS=Sus scrofa GN=PNP PE=1 SV=2	34406.5	11|11|10	29|24|27	0.921	0.731	0.781	0.81	0.098	1.23	0.098	0.001	0.001	Up
tr|I3LBK9|I3LBK9_PIG	Uncharacterized protein OS=Sus scrofa GN=DNAJC3 PE=1 SV=1	58178	-|10|8	-|16|10	-	0.652	0.678	0.66	-	1.52	-	0.001	0.001	Up
tr|F1SML4|F1SML4_PIG	Uncharacterized protein OS=Sus scrofa PE=1 SV=1	66540.7	23|16|21	54|50|62	0.839	0.654	0.784	0.76	0.095	1.32	0.001	0.001	0.001	Up
tr|F1SQ01|F1SQ01_PIG	Uncharacterized protein OS=Sus scrofa GN=PRDX4 PE=1 SV=1	30746	8|8|6	27|34|26	0.864	0.572	0.678	0.7	0.148	1.43	0.002	0.001	0.001	Up
tr|D3K5K4|D3K5K4_PIG	Acyl-CoA synthetase long-chain family member 5 OS=Sus scrofa GN=ACSL5 PE=2 SV=1	77304.9	-|7|6	-|11|10	-	0.735	0.787	0.76	-	1.32	-	0.001	0.024	Up
tr|F1SHD6|F1SHD6_PIG	Uncharacterized protein OS=Sus scrofa GN=EEF1B2 PE=1 SV=1	24942.3	6|7|7	28|36|36	1.02	0.69	0.794	0.83	0.169	1.2	0.756	0.001	0.001	Up
sp|Q29068|TCPG_PIG	T-complex protein 1 subunit gamma (Fragment) OS=Sus scrofa GN=CCT3 PE=2 SV=1	8746.45	3|3|3	12|11|14	0.956	0.717	0.739	0.8	0.132	1.25	0.771	0.001	0.007	Up
tr|F1RIU3|F1RIU3_PIG	Uncharacterized protein OS=Sus scrofa GN=LOC102163415 PE=1 SV=1	58371.8	25|21|24	79|63|64	0.873	0.771	0.724	0.79	0.076	1.27	0.001	0.001	0.001	Up
tr|F1SGS7|F1SGS7_PIG	RNA cytidine acetyltransferase OS=Sus scrofa GN=NAT10 PE=3 SV=1	116959	17|10|14	22|15|18	0.828	0.799	0.808	0.81	0.015	1.23	0.067	0.004	0.001	Up
tr|F1SKN5|F1SKN5_PIG	Eukaryotic translation initiation factor 3 subunit L OS=Sus scrofa GN=EIF3L PE=1 SV=2	66924.5	19|18|18	41|37|37	0.853	0.744	0.816	0.8	0.055	1.25	0.001	0.001	0.001	Up
sp|Q710C4|SAHH_PIG	Adenosylhomocysteinase OS=Sus scrofa GN=AHCY PE=3 SV=3	48158.5	-|1|1	-|3|2	-	0.1	0.1	0.1	-	10	-	0.001	0.001	Up
tr|B6CVD6|B6CVD6_PIG	Thioredoxin domain-containing 4 OS=Sus scrofa GN=TXNDC4 PE=2 SV=1	47367.6	12|10|8	22|23|21	0.878	0.681	0.771	0.78	0.099	1.28	0.001	0.001	0.001	Up
tr|F1SBS1|F1SBS1_PIG	Uncharacterized protein OS=Sus scrofa GN=CSDE1 PE=1 SV=2	92811.8	16|17|23	26|32|34	0.895	0.794	0.774	0.82	0.065	1.22	0.003	0.001	0.001	Up
tr|F1SQ55|F1SQ55_PIG	Uncharacterized protein OS=Sus scrofa GN=UMPS PE=1 SV=2	53533.2	12|12|10	23|18|23	0.921	0.719	0.76	0.8	0.107	1.25	0.321	0.001	0.001	Up
tr|F1SB42|F1SB42_PIG	Uncharacterized protein OS=Sus scrofa PE=1 SV=1	42338.8	9|8|11	58|46|51	0.958	0.751	0.765	0.82	0.116	1.22	0.168	0.001	0.001	Up
tr|F1S1X3|F1S1X3_PIG	Uncharacterized protein OS=Sus scrofa GN=NARS PE=1 SV=2	65379.6	15|15|19	36|34|39	0.895	0.75	0.788	0.81	0.075	1.23	0.001	0.001	0.001	Up
tr|F1S3U4|F1S3U4_PIG	C-C motif chemokine OS=Sus scrofa GN=CCL19 PE=3 SV=1	11298	1|2|1	3|4|4	0.742	0.554	0.606	0.63	0.097	1.59	0.097	0.018	0.03	Up
sp|Q6DUB7|STMN1_PIG	Stathmin OS=Sus scrofa GN=STMN1 PE=2 SV=3	17273.9	8|8|9	26|31|32	0.966	0.67	0.832	0.82	0.148	1.22	0.674	0.001	0.001	Up
tr|A6M930|A6M930_PIG	Eukaryotic translation initiation factor 4A isoform 2 OS=Sus scrofa GN=EIF4A2 PE=1 SV=1	46582.9	10|8|8	29|16|20	0.847	0.677	0.788	0.77	0.086	1.3	0.024	0.002	0.008	Up
tr|K7GPC5|K7GPC5_PIG	Uncharacterized protein OS=Sus scrofa GN=SH3BP5 PE=4 SV=1	14985.3	1|1|1	2|3|2	0.662	0.388	0.484	0.51	0.139	1.96	0.187	0.001	0.044	Up
tr|F1SME1|F1SME1_PIG	Complement C5a anaphylatoxin OS=Sus scrofa GN=C5 PE=1 SV=2	182522	-|10|7	-|10|8	-	0.794	0.593	0.69	-	1.45	-	0.014	0.005	Up
tr|A0MZ86|A0MZ86_PIG	Interferon regulatory factor 4 isoform 1 OS=Sus scrofa GN=IRF4 PE=2 SV=2	52098.6	3|7|5	5|10|8	0.73	0.347	0.422	0.5	0.203	2	0.089	0.001	0.001	Up
tr|F1RQC5|F1RQC5_PIG	Uncharacterized protein OS=Sus scrofa GN=LARP1 PE=1 SV=2	110741	10|10|12	16|11|18	0.845	0.788	0.68	0.77	0.084	1.3	0.002	0.002	0.001	Up
sp|P28491|CALR_PIG	Calreticulin OS=Sus scrofa GN=CALR PE=1 SV=3	48411.1	22|21|28	101|82|121	0.979	0.742	0.776	0.83	0.128	1.2	0.568	0.001	0.001	Up
tr|K7GNZ3|K7GNZ3_PIG	Uncharacterized protein OS=Sus scrofa GN=LOC100154750 PE=1 SV=1	23351.7	5|5|5	20|24|24	0.955	0.753	0.789	0.83	0.108	1.2	0.54	0.001	0.001	Up
tr|I3LEC2|I3LEC2_PIG	Uncharacterized protein OS=Sus scrofa GN=PCBP1 PE=1 SV=1	37973.1	11|9|10	33|34|37	0.837	0.689	0.769	0.77	0.074	1.3	0.001	0.001	0.001	Up
tr|F1RRP1|F1RRP1_PIG	Uncharacterized protein (Fragment) OS=Sus scrofa GN=MPO PE=1 SV=2	82172.7	18|10|12	28|20|22	1.013	0.32	0.594	0.64	0.349	1.56	0.852	0.001	0.001	Up
tr|F1SUP2|F1SUP2_PIG	Uncharacterized protein OS=Sus scrofa GN=SPCS2 PE=1 SV=2	25123.8	7|6|9	13|21|22	0.888	0.613	0.764	0.76	0.138	1.32	0.268	0.001	0.001	Up
tr|F1SPF9|F1SPF9_PIG	Uncharacterized protein OS=Sus scrofa PE=1 SV=2	52889.4	16|13|14	34|32|39	0.958	0.707	0.831	0.83	0.126	1.2	0.428	0.001	0.001	Up
tr|M3VH41|M3VH41_PIG	GRB10 interacting GYF protein 2 tv3 OS=Sus scrofa GN=GIGYF2 tv3 PE=2 SV=1	149356	4|6|7	5|6|8	0.865	0.732	0.806	0.8	0.067	1.25	0.271	0.03	0.011	Up
tr|F1S227|F1S227_PIG	Uncharacterized protein OS=Sus scrofa GN=PTRH2 PE=1 SV=1	19472	4|5|5	5|7|7	0.825	0.623	0.696	0.71	0.102	1.41	0.289	0.003	0.003	Up
tr|F1S742|F1S742_PIG	Uncharacterized protein OS=Sus scrofa GN=DARS2 PE=3 SV=2	75107.9	4|6|9	4|8|10	0.768	0.803	0.825	0.8	0.029	1.25	0.14	0.027	0.015	Up
tr|F1SCF5|F1SCF5_PIG	Uncharacterized protein OS=Sus scrofa GN=DNAJB1 PE=1 SV=1	38143.4	11|12|10	16|21|19	0.837	0.766	0.597	0.73	0.123	1.37	0.037	0.001	0.001	Up
tr|F1SDX8|F1SDX8_PIG	Ribonuclease OS=Sus scrofa GN=RNASEH2A PE=3 SV=1	34113.1	8|5|5	13|8|10	0.915	0.775	0.783	0.82	0.079	1.22	0.509	0.007	0.003	Up
tr|F1RQW7|F1RQW7_PIG	Uncharacterized protein OS=Sus scrofa GN=C2 PE=1 SV=1	84523.2	3|7|5	3|9|5	0.679	0.561	0.601	0.61	0.06	1.64	0.289	0.002	0.007	Up
tr|F1RKK5|F1RKK5_PIG	Uncharacterized protein OS=Sus scrofa GN=PRRC1 PE=1 SV=2	44271.8	3|6|5	4|12|7	0.693	0.677	0.683	0.68	0.008	1.47	0.111	0.001	0.004	Up
tr|F1RUN9|F1RUN9_PIG	Uncharacterized protein OS=Sus scrofa GN=DCK PE=4 SV=1	30634.2	3|4|5	3|4|6	0.7	0.568	0.585	0.62	0.072	1.61	0.051	0.013	0.042	Up
tr|F1SN05|F1SN05_PIG	Eukaryotic translation initiation factor 3 subunit J OS=Sus scrofa GN=EIF3J PE=1 SV=1	29870.9	6|6|7	12|11|15	0.842	0.801	0.703	0.78	0.071	1.28	0.055	0.02	0.001	Up
tr|F1SBT6|F1SBT6_PIG	Uncharacterized protein OS=Sus scrofa GN=KHSRP PE=1 SV=2	77911.5	21|21|22	58|52|55	0.857	0.774	0.828	0.82	0.042	1.22	0.001	0.001	0.001	Up
tr|F1S431|F1S431_PIG	Uncharacterized protein OS=Sus scrofa GN=AARS PE=1 SV=2	106308	22|21|22	43|38|43	0.966	0.695	0.767	0.81	0.14	1.23	0.455	0.001	0.001	Up
tr|M3UZ37|M3UZ37_PIG	Heterogeneous nuclear ribonucleoprotein A2/B1 OS=Sus scrofa GN=HNRNPA2B1 PE=2 SV=1	36022.9	8|8|8	59|55|61	0.944	0.722	0.816	0.83	0.111	1.2	0.124	0.001	0.001	Up
tr|F1S9K5|F1S9K5_PIG	Uncharacterized protein OS=Sus scrofa GN=EPRS PE=1 SV=1	171779	32|30|33	54|57|57	0.926	0.766	0.781	0.82	0.088	1.22	0.053	0.001	0.001	Up
tr|K9J4W6|K9J4W6_PIG	NFX1-type zinc finger-containing protein 1 OS=Sus scrofa GN=ZNFX1 PE=2 SV=1	224865	-|1|3	-|1|3	-	0.678	0.736	0.71	-	1.41	-	0.001	0.001	Up
tr|A5GHK9|A5GHK9_PIG	Tyrosine-protein phosphatase non-receptor type OS=Sus scrofa GN=PTPN1 PE=3 SV=1	49739.6	11|11|11	33|28|29	0.837	0.712	0.793	0.78	0.063	1.28	0.001	0.001	0.001	Up
tr|F2Z5G8|F2Z5G8_PIG	Uncharacterized protein OS=Sus scrofa GN=RPS25 PE=1 SV=2	13769.7	7|6|7	29|23|27	0.894	0.827	0.585	0.77	0.163	1.3	0.039	0.001	0.001	Up
tr|I3LJ45|I3LJ45_PIG	Uncharacterized protein OS=Sus scrofa GN=WDR73 PE=4 SV=1	39898.1	4|5|2	5|6|4	0.835	0.651	0.663	0.72	0.103	1.39	0.08	0.012	0.023	Up
tr|Q30E20|Q30E20_PIG	UDP-N-acetylglucosamine-2-epimerase/N-acetylmannosamine kinase OS=Sus scrofa GN=Gne PE=2 SV=2	80294.4	4|6|4	5|7|4	0.841	0.575	0.61	0.68	0.145	1.47	0.189	0.001	0.033	Up
tr|F1SGK9|F1SGK9_PIG	Uncharacterized protein OS=Sus scrofa GN=PDE12 PE=1 SV=1	67890.1	8|6|7	11|9|12	0.782	0.701	0.792	0.76	0.05	1.32	0.099	0.005	0.001	Up
tr|F1SGS6|F1SGS6_PIG	Uncharacterized protein OS=Sus scrofa GN=CAPRIN1 PE=1 SV=1	78361	11|9|7	28|19|16	0.87	0.663	0.626	0.72	0.132	1.39	0.001	0.001	0.001	Up
tr|F1S5G4|F1S5G4_PIG	Uncharacterized protein OS=Sus scrofa GN=LYAR PE=1 SV=1	44420.9	3|4|2	4|6|5	0.873	0.716	0.658	0.75	0.111	1.33	0.307	0.008	0.038	Up
tr|F1SIT7|F1SIT7_PIG	60S acidic ribosomal protein P1 OS=Sus scrofa GN=RPLP1 PE=1 SV=1	11616.7	2|2|2	12|10|14	0.867	0.754	0.807	0.81	0.057	1.23	0.094	0.041	0.01	Up
tr|C3S7K6|C3S7K6_PIG	Calcium-binding protein A9 OS=Sus scrofa GN=S100A9 PE=1 SV=1	15978.7	7|6|6	46|42|28	0.951	0.157	0.418	0.51	0.405	1.96	0.495	0.001	0.001	Up
tr|F1S210|F1S210_PIG	Uncharacterized protein OS=Sus scrofa GN=UAP1 PE=1 SV=2	59060.9	4|8|4	4|10|6	0.917	0.62	0.7	0.75	0.154	1.33	0.69	0.004	0.016	Up
tr|F1S7D6|F1S7D6_PIG	Uncharacterized protein OS=Sus scrofa GN=ARMC6 PE=1 SV=1	51327.2	6|7|6	7|10|7	0.893	0.741	0.722	0.79	0.094	1.27	0.122	0.003	0.026	Up
tr|I3LTI2|I3LTI2_PIG	Uncharacterized protein OS=Sus scrofa GN=NLE1 PE=1 SV=1	53654.3	3|4|5	3|5|6	0.752	0.682	0.791	0.74	0.055	1.35	0.129	0.024	0.043	Up
tr|F1SA50|F1SA50_PIG	Uncharacterized protein OS=Sus scrofa GN=HNRNPM PE=1 SV=1	75161.2	27|28|30	102|118|117	0.95	0.746	0.758	0.82	0.114	1.22	0.021	0.001	0.001	Up
tr|I6WV32|I6WV32_PIG	Interferon-induced protein with tetratricopeptide repeats 5 OS=Sus scrofa GN=IFIT5 PE=2 SV=1	56161.8	-|9|9	-|12|13	-	0.579	0.605	0.59	-	1.69	-	0.001	0.002	Up
tr|C3S7K5|C3S7K5_PIG	Protein S100 OS=Sus scrofa GN=S100A8 PE=1 SV=1	10448.3	12|8|9	62|36|25	0.96	0.144	0.418	0.51	0.415	1.96	0.533	0.001	0.001	Up
tr|L8B180|L8B180_PIG	IgG heavy chain OS=Sus scrofa GN=IGHG PE=2 SV=1	51565.5	2|3|1	6|11|7	0.759	0.501	0.6	0.62	0.13	1.61	0.317	0.009	0.007	Up
tr|K9IWC7|K9IWC7_PIG	E3 ubiquitin/ISG15 ligase TRIM25 OS=Sus scrofa GN=TRIM25 PE=2 SV=1	72376.3	10|12|15	24|25|31	0.886	0.786	0.732	0.8	0.078	1.25	0.001	0.001	0.001	Up
sp|O19062|CRP_PIG	C-reactive protein OS=Sus scrofa GN=CRP PE=2 SV=1	25118.6	5|3|2	7|4|2	0.961	0.318	0.384	0.55	0.354	1.82	0.876	0.001	0.014	Up
tr|M3VJZ8|M3VJZ8_PIG	E3 ubiquitin-protein ligase OS=Sus scrofa GN=ITCH PE=2 SV=1	99457.5	1|4|5	1|4|5	1.09	0.74	0.671	0.83	0.225	1.2	0.895	0.028	0.007	Up
tr|I3L9R9|I3L9R9_PIG	Uncharacterized protein OS=Sus scrofa GN=ATXN2L PE=1 SV=1	113427	9|11|7	11|19|13	0.835	0.756	0.762	0.78	0.044	1.28	0.12	0.001	0.001	Up
tr|F1SHH7|F1SHH7_PIG	Uncharacterized protein OS=Sus scrofa GN=API5 PE=1 SV=1	59355.1	14|11|13	36|24|31	0.877	0.802	0.824	0.83	0.039	1.2	0.008	0.001	0.001	Up
tr|I3LPP4|I3LPP4_PIG	Uncharacterized protein OS=Sus scrofa PE=1 SV=1	56289.7	10|8|12	21|14|20	0.838	0.712	0.826	0.79	0.07	1.27	0.069	0.001	0.013	Up
tr|F1RKS3|F1RKS3_PIG	Flap endonuclease 1 OS=Sus scrofa GN=FEN1 PE=1 SV=1	42700.2	6|4|6	11|8|12	0.962	0.726	0.785	0.82	0.123	1.22	0.758	0.001	0.003	Up
tr|K9J6J9|K9J6J9_PIG	RNA polymerase II-associated protein 3 (Fragment) OS=Sus scrofa GN=RPAP3 PE=2 SV=1	75880.9	-|9|9	-|11|9	-	0.828	0.633	0.73	-	1.37	-	0.047	0.003	Up
tr|I3LRH2|I3LRH2_PIG	Uncharacterized protein OS=Sus scrofa GN=LOC100519984 PE=1 SV=1	78220.1	22|25|24	108|113|107	0.932	0.682	0.712	0.78	0.137	1.28	0.001	0.001	0.001	Up
tr|A0A075B7I5|A0A075B7I5_PIG	Uncharacterized protein (Fragment) OS=Sus scrofa PE=4 SV=1	12039	1|2|1	4|4|9	0.178	0.368	0.395	0.31	0.118	3.23	0.407	0.048	0.001	Up
tr|F1SAB5|F1SAB5_PIG	Uncharacterized protein OS=Sus scrofa GN=UBFD1 PE=1 SV=1	39698.1	5|3|4	10|8|7	0.844	0.662	0.72	0.74	0.093	1.35	0.052	0.001	0.009	Up
tr|F1RRK9|F1RRK9_PIG	Uncharacterized protein OS=Sus scrofa GN=XPO5 PE=1 SV=2	138336	5|6|6	11|12|14	0.874	0.76	0.784	0.81	0.06	1.23	0.151	0.002	0.025	Up
tr|F1RW08|F1RW08_PIG	Signal recognition particle subunit SRP68 OS=Sus scrofa GN=SRP68 PE=1 SV=2	71017.6	17|15|13	27|21|25	0.841	0.741	0.788	0.79	0.05	1.27	0.001	0.001	0.001	Up
tr|B8XZY6|B8XZY6_PIG	HDL binding protein (Fragment) OS=Sus scrofa GN=HDLBP PE=2 SV=1	139511	32|37|37	62|81|76	0.878	0.693	0.66	0.74	0.118	1.35	0.001	0.001	0.001	Up
tr|I3LJT9|I3LJT9_PIG	Protein phosphatase methylesterase 1 OS=Sus scrofa GN=PPME1 PE=1 SV=1	39364.7	4|5|5	6|7|7	0.775	0.73	0.734	0.75	0.025	1.33	0.354	0.022	0.016	Up
tr|A6M928|A6M928_PIG	Eukaryotic translation initiation factor 4A isoform 1 OS=Sus scrofa GN=EIF4A1 PE=1 SV=1	46334.6	11|8|11	38|30|32	0.849	0.715	0.791	0.78	0.067	1.28	0.002	0.001	0.001	Up
tr|F1SJF9|F1SJF9_PIG	Uncharacterized protein OS=Sus scrofa GN=FAM3C PE=1 SV=1	25052.8	5|4|6	9|10|10	0.908	0.631	0.655	0.73	0.153	1.37	0.154	0.001	0.001	Up
tr|F1S1L1|F1S1L1_PIG	Uncharacterized protein OS=Sus scrofa GN=TIMM8A PE=1 SV=1	11244.4	4|3|4	4|7|8	0.903	0.782	0.811	0.83	0.063	1.2	0.625	0.016	0.037	Up
tr|Q6QAS5|Q6QAS5_PIG	60S ribosomal protein L12 (Fragment) OS=Sus scrofa GN=RPL12 PE=1 SV=1	21007.3	8|7|9	29|25|38	0.889	0.799	0.804	0.83	0.051	1.2	0.017	0.001	0.001	Up
tr|I3L818|I3L818_PIG	Uncharacterized protein OS=Sus scrofa GN=SERPINF2 PE=1 SV=1	49155.2	4|3|2	5|6|4	0.807	0.676	0.692	0.72	0.071	1.39	0.162	0.005	0.04	Up
tr|F1RQF6|F1RQF6_PIG	Uncharacterized protein OS=Sus scrofa GN=CLINT1 PE=1 SV=2	69967.9	9|10|8	12|16|12	0.845	0.796	0.804	0.82	0.026	1.22	0.172	0.001	0.048	Up
tr|I3LA48|I3LA48_PIG	Transcription elongation factor SPT5 OS=Sus scrofa GN=SUPT5H PE=1 SV=1	120803	22|15|26	30|21|40	0.886	0.692	0.782	0.79	0.097	1.27	0.043	0.001	0.001	Up
tr|I3L712|I3L712_PIG	Uncharacterized protein OS=Sus scrofa GN=PFAS PE=1 SV=1	145192	11|13|15	18|19|22	0.898	0.72	0.759	0.79	0.094	1.27	0.355	0.001	0.001	Up
tr|I3L7B7|I3L7B7_PIG	RNA helicase OS=Sus scrofa GN=DDX18 PE=1 SV=1	77463.6	-|1|1	-|1|1	-	0.668	0.668	0.67	-	1.49	-	0.001	0.001	Up
tr|I3L651|I3L651_PIG	Uncharacterized protein OS=Sus scrofa PE=4 SV=1	57032.2	-|19|21	-|75|81	-	0.589	0.762	0.68	-	1.47	-	0.001	0.001	Up
tr|F1S4D8|F1S4D8_PIG	Uncharacterized protein OS=Sus scrofa GN=GBP2 PE=1 SV=2	68078.5	1|9|13	1|16|21	0.53	0.598	0.775	0.63	0.126	1.59	0.232	0.001	0.001	Up
tr|I3LP62|I3LP62_PIG	Uncharacterized protein OS=Sus scrofa GN=LOC100627256 PE=1 SV=1	14517.6	4|3|3	5|6|3	0.732	0.532	0.462	0.58	0.14	1.72	0.183	0.001	0.013	Up
tr|I3LHS8|I3LHS8_PIG	Uncharacterized protein OS=Sus scrofa GN=DCP1A PE=1 SV=1	63059	6|5|8	7|6|8	0.832	0.711	0.791	0.78	0.062	1.28	0.223	0.007	0.022	Up
tr|F1SGE7|F1SGE7_PIG	Integrin beta OS=Sus scrofa GN=ITGB7 PE=1 SV=2	90538.3	2|6|5	2|6|6	0.857	0.625	0.461	0.65	0.199	1.54	0.71	0.003	0.001	Up
tr|I3LNK5|I3LNK5_PIG	Uncharacterized protein OS=Sus scrofa GN=GSPT1 PE=1 SV=1	58787.7	5|5|7	13|12|16	0.898	0.722	0.712	0.78	0.105	1.28	0.236	0.001	0.001	Up
tr|A0A075B7I6|A0A075B7I6_PIG	Uncharacterized protein (Fragment) OS=Sus scrofa PE=4 SV=1	12474	1|1|2	2|4|4	0.779	0.344	0.364	0.5	0.246	2	0.487	0.001	0.04	Up
sp|P80310|S10AC_PIG	Calcium-binding protein A12 OS=Sus scrofa PE=2 SV=1	10720.6	10|9|10	95|41|32	1.143	0.127	0.376	0.55	0.53	1.82	0.015	0.001	0.001	Up
tr|B3CL07|B3CL07_PIG	Signal recognition particle receptor B subunit (Fragment) OS=Sus scrofa GN=SRPRB PE=4 SV=1	22335.9	6|5|5	8|6|6	0.74	0.541	0.574	0.62	0.107	1.61	0.153	0.003	0.001	Up
tr|I3LG67|I3LG67_PIG	Uncharacterized protein OS=Sus scrofa PE=1 SV=1	17710.5	2|2|2	7|4|2	1.459	1.798	0.962	1.41	0.42	0.71	0.03	0.011	0.96	Down
tr|F1SBH3|F1SBH3_PIG	Uncharacterized protein OS=Sus scrofa GN=RBBP9 PE=1 SV=1	21154.5	6|5|5	6|6|9	1.463	1.363	1.34	1.39	0.065	0.72	0.013	0.01	0.008	Down
tr|I3LAT0|I3LAT0_PIG	Uncharacterized protein OS=Sus scrofa GN=LOC100624152 PE=4 SV=1	90786.9	7|2|9	8|2|10	1.435	2.367	1.408	1.74	0.546	0.57	0.01	0.019	0.006	Down
tr|F1SKI0|F1SKI0_PIG	Uncharacterized protein OS=Sus scrofa PE=1 SV=2	89053	17|11|16	56|54|63	1.726	1.965	2.512	2.07	0.403	0.48	0.001	0.001	0.001	Down
tr|Q6IG15|Q6IG15_PIG	Reticulon (Fragment) OS=Sus scrofa GN=RTN4 PE=4 SV=1	20992.5	2|3|2	8|9|12	1.202	1.532	1.204	1.31	0.19	0.76	0.025	0.001	0.061	Down
tr|F1SFF8|F1SFF8_PIG	Alpha-1,4 glucan phosphorylase OS=Sus scrofa GN=PYGL PE=1 SV=2	97854.5	28|27|31	65|50|65	1.379	1.201	1.382	1.32	0.104	0.76	0.001	0.001	0.001	Down
tr|F1SIW0|F1SIW0_PIG	Uncharacterized protein OS=Sus scrofa GN=STAB1 PE=4 SV=1	272658	38|30|39	75|65|74	2.033	2.614	2.644	2.43	0.344	0.41	0.001	0.001	0.001	Down
tr|I3LDM7|I3LDM7_PIG	Lactoylglutathione lyase OS=Sus scrofa GN=GLO1 PE=1 SV=1	20870.3	8|9|9	22|32|28	1.332	1.359	1.272	1.32	0.045	0.76	0.001	0.001	0.001	Down
tr|Q7YS28|Q7YS28_PIG	Pyruvate carboxylase OS=Sus scrofa PE=2 SV=1	130254	27|17|15	49|59|39	2.065	1.227	2.002	1.76	0.467	0.57	0.001	0.001	0.001	Down
tr|I3LJX2|I3LJX2_PIG	Uncharacterized protein OS=Sus scrofa PE=1 SV=1	20368	1|3|3	4|6|6	1.388	1.805	1.99	1.73	0.308	0.58	0.029	0.002	0.063	Down
sp|P59083|PHP14_PIG	14 kDa phosphohistidine phosphatase OS=Sus scrofa GN=PHPT1 PE=1 SV=2	14018.8	5|4|3	18|20|9	1.512	1.253	1.647	1.47	0.2	0.68	0.001	0.001	0.001	Down
tr|I3LRS8|I3LRS8_PIG	Uncharacterized protein OS=Sus scrofa GN=PITPNA PE=1 SV=1	32010.1	8|7|5	16|14|10	1.373	1.446	1.478	1.43	0.054	0.7	0.001	0.001	0.014	Down
sp|Q08092|CNN1_PIG	Calponin-1 OS=Sus scrofa GN=CNN1 PE=2 SV=1	33358.6	10|12|12	20|37|27	1.573	1.414	2.32	1.77	0.484	0.56	0.001	0.001	0.001	Down
tr|F2Z560|F2Z560_PIG	Uncharacterized protein OS=Sus scrofa GN=RAB5C PE=1 SV=1	23661.9	5|4|6	18|15|31	1.243	1.531	1.194	1.32	0.182	0.76	0.004	0.001	0.001	Down
tr|Q9GK83|Q9GK83_PIG	Allograft inflammatory factor-1 (Fragment) OS=Sus scrofa PE=2 SV=1	15636.1	8|7|9	35|22|29	1.976	3.075	2.392	2.48	0.555	0.4	0.001	0.001	0.001	Down
sp|Q9GKX6|GALM_PIG	Aldose 1-epimerase OS=Sus scrofa GN=GALM PE=2 SV=1	38002.2	11|9|8	24|20|15	2.362	3.204	2.954	2.84	0.432	0.35	0.001	0.001	0.001	Down
tr|I3LPB5|I3LPB5_PIG	Uncharacterized protein OS=Sus scrofa PE=1 SV=1	20775.7	8|7|8	23|27|20	1.898	1.919	2.448	2.09	0.312	0.48	0.001	0.001	0.001	Down
tr|F1RGJ2|F1RGJ2_PIG	Uncharacterized protein OS=Sus scrofa GN=CTNNA1 PE=1 SV=2	100708	19|19|27	29|30|44	1.217	1.66	1.342	1.41	0.228	0.71	0.001	0.001	0.001	Down
sp|O97763|NPC2_PIG	Epididymal secretory protein E1 OS=Sus scrofa GN=NPC2 PE=1 SV=1	16658.3	5|4|4	10|6|7	1.403	1.605	1.538	1.52	0.103	0.66	0.034	0.001	0.004	Down
tr|F1SN67|F1SN67_PIG	Fibrillin-1 OS=Sus scrofa GN=FBN1 PE=1 SV=2	271283	2|3|3	10|16|9	2.319	1.331	3.833	2.49	1.26	0.4	0.001	0.001	0.003	Down
tr|Q95N21|Q95N21_PIG	FcgammaRIII a.2 OS=Sus scrofa PE=2 SV=1	25796.1	6|3|5	12|6|13	1.258	2.059	2.002	1.77	0.447	0.56	0.011	0.002	0.001	Down
sp|P46410|GLNA_PIG	Glutamine synthetase OS=Sus scrofa GN=GLUL PE=2 SV=3	42612.4	4|8|3	6|13|4	1.667	1.579	1.818	1.69	0.121	0.59	0.015	0.002	0.172	Down
tr|F1SRK1|F1SRK1_PIG	Uncharacterized protein OS=Sus scrofa GN=STAB2 PE=4 SV=2	159434	12|16|16	14|24|24	1.856	2.313	2.293	2.15	0.258	0.47	0.001	0.001	0.001	Down
tr|F1RYI8|F1RYI8_PIG	Uncharacterized protein OS=Sus scrofa GN=COL3A1 PE=1 SV=2	139770	8|7|7	10|13|15	2.866	2.074	2.87	2.6	0.458	0.38	0.006	0.001	0.001	Down
tr|K9IVR2|K9IVR2_PIG	Vacuolar protein sorting-associated protein 13C isoform 2B OS=Sus scrofa GN=VPS13C PE=2 SV=1	419825	30|19|24	31|20|29	1.269	1.558	1.226	1.35	0.181	0.74	0.001	0.001	0.001	Down
tr|J9S2W1|J9S2W1_PIG	Sialoadhesin OS=Sus scrofa PE=2 SV=1	187232	42|35|41	122|80|131	2.194	4.733	2.257	3.06	1.448	0.33	0.001	0.001	0.001	Down
tr|K9J4M9|K9J4M9_PIG	Collectin sub-family member 12 OS=Sus scrofa GN=COLEC12 PE=2 SV=1	81834.7	11|11|11	14|18|21	2.394	2.376	2.101	2.29	0.164	0.44	0.001	0.001	0.001	Down
tr|F1SM86|F1SM86_PIG	Uncharacterized protein OS=Sus scrofa GN=EPB41L3 PE=1 SV=1	90718.9	6|10|10	9|12|17	1.379	2.056	1.528	1.65	0.356	0.61	0.004	0.003	0.001	Down
sp|P22411|DPP4_PIG	Dipeptidyl peptidase 4 OS=Sus scrofa GN=DPP4 PE=1 SV=3	88795.7	15|12|16	20|16|21	1.341	1.478	1.477	1.43	0.079	0.7	0.006	0.001	0.001	Down
tr|I3L6Q5|I3L6Q5_PIG	Uncharacterized protein OS=Sus scrofa GN=HIST1H1B PE=1 SV=1	20312.9	5|5|5	42|56|54	1.554	3.467	0.493	1.84	1.507	0.54	0.001	0.001	0.001	Down
tr|F1SU52|F1SU52_PIG	Uncharacterized protein OS=Sus scrofa GN=FAHD2A PE=1 SV=2	34698.1	10|8|10	24|25|25	1.436	1.416	1.376	1.41	0.031	0.71	0.001	0.001	0.001	Down
tr|F1SM44|F1SM44_PIG	Uncharacterized protein OS=Sus scrofa GN=INPP5D PE=4 SV=2	114598	19|17|19	35|27|39	1.283	1.268	1.259	1.27	0.012	0.79	0.001	0.001	0.001	Down
tr|F1RL80|F1RL80_PIG	Branched-chain-amino-acid aminotransferase OS=Sus scrofa GN=BCAT2 PE=1 SV=2	45108.1	8|7|6	10|12|8	1.534	1.337	1.628	1.5	0.149	0.67	0.001	0.001	0.001	Down
tr|F1S5L7|F1S5L7_PIG	Uncharacterized protein OS=Sus scrofa GN=PDCD4 PE=1 SV=2	52277.2	10|8|8	26|15|22	1.36	1.673	1.355	1.46	0.182	0.68	0.001	0.001	0.001	Down
tr|F1RUX1|F1RUX1_PIG	Coronin OS=Sus scrofa GN=CORO1B PE=1 SV=2	55749	12|11|12	41|31|30	1.693	2.907	2.257	2.29	0.608	0.44	0.001	0.001	0.001	Down
tr|F1S9Y5|F1S9Y5_PIG	Uncharacterized protein OS=Sus scrofa GN=PPP2R5C PE=1 SV=2	57408.9	4|3|4	8|4|7	1.301	1.533	1.237	1.36	0.156	0.74	0.025	0.013	0.063	Down
tr|K7GS06|K7GS06_PIG	Uncharacterized protein OS=Sus scrofa GN=FHL1 PE=1 SV=1	33897.6	10|12|11	22|24|23	1.676	1.799	2.004	1.83	0.166	0.55	0.001	0.001	0.001	Down
tr|F1SDX9|F1SDX9_PIG	Peroxiredoxin 2 OS=Sus scrofa GN=PRDX2 PE=1 SV=2	22019.2	11|10|-	51|61|-	1.443	1.759	-	1.6	-	0.63	0.001	0.001	-	Down
tr|K9J6M1|K9J6M1_PIG	Ras GTPase-activating-like protein IQGAP2 OS=Sus scrofa GN=IQGAP2 PE=2 SV=1	181289	34|25|34	50|43|51	1.402	1.467	1.552	1.47	0.075	0.68	0.001	0.001	0.001	Down
tr|F1RZ82|F1RZ82_PIG	Uncharacterized protein OS=Sus scrofa GN=GAA PE=1 SV=2	98280.2	8|8|9	13|10|11	1.305	1.649	1.526	1.49	0.174	0.67	0.001	0.013	0.002	Down
tr|F1S021|F1S021_PIG	Uncharacterized protein OS=Sus scrofa GN=COL5A1 PE=1 SV=2	182899	8|7|9	8|15|15	1.784	1.647	1.985	1.81	0.17	0.55	0.014	0.002	0.001	Down
tr|F1SSI2|F1SSI2_PIG	Uncharacterized protein OS=Sus scrofa GN=DHRS7 PE=1 SV=1	38451.2	4|5|5	6|7|9	1.865	1.857	1.559	1.76	0.174	0.57	0.002	0.001	0.001	Down
tr|F1RPL2|F1RPL2_PIG	Histone H3 OS=Sus scrofa GN=HIST2H3PS2 PE=3 SV=1	15520.5	1|2|2	6|17|8	2.352	1.263	1.176	1.6	0.655	0.63	0.028	0.001	0.145	Down
tr|F1RNW4|F1RNW4_PIG	Uncharacterized protein OS=Sus scrofa GN=LOC100739263 PE=1 SV=2	28919.9	7|7|8	25|24|29	3.006	4.264	4.029	3.77	0.669	0.27	0.001	0.001	0.001	Down
sp|Q56P28|PRAF3_PIG	PRA1 family protein 3 OS=Sus scrofa GN=ARL6IP5 PE=2 SV=1	21508.4	5|4|4	12|6|10	1.45	2.008	1.604	1.69	0.288	0.59	0.003	0.001	0.001	Down
sp|P79280|MYLK_PIG	Myosin light chain kinase, smooth muscle (Fragment) OS=Sus scrofa GN=MYLK PE=2 SV=1	15257.8	3|2|3	9|8|13	1.207	1.447	1.203	1.29	0.14	0.78	0.005	0.041	0.011	Down
tr|F1S1R4|F1S1R4_PIG	SH3 domain-binding glutamic acid-rich-like protein OS=Sus scrofa GN=SH3BGRL PE=1 SV=2	11512.8	5|6|5	12|18|18	1.493	1.656	1.457	1.54	0.106	0.65	0.001	0.001	0.001	Down
tr|I3L8C5|I3L8C5_PIG	Uncharacterized protein OS=Sus scrofa GN=HSPA12A PE=1 SV=1	75086.6	12|12|11	16|20|14	1.501	1.329	1.228	1.35	0.138	0.74	0.001	0.002	0.015	Down
tr|F1RVY7|F1RVY7_PIG	Uncharacterized protein OS=Sus scrofa GN=GALK1 PE=1 SV=2	45517.1	10|9|9	30|37|37	1.209	1.402	1.28	1.3	0.098	0.77	0.002	0.001	0.001	Down
tr|F1RXP8|F1RXP8_PIG	Uncharacterized protein OS=Sus scrofa GN=EXOC2 PE=1 SV=1	104040	11|11|13	14|13|20	1.244	1.378	1.328	1.32	0.068	0.76	0.002	0.001	0.001	Down
sp|P83686|NB5R3_PIG	NADH-cytochrome b5 reductase 3 (Fragment) OS=Sus scrofa GN=CYB5R3 PE=1 SV=1	31021	13|9|11	38|29|37	1.244	1.607	1.655	1.5	0.225	0.67	0.001	0.001	0.001	Down
sp|P45846|DERM_PIG	Dermatopontin OS=Sus scrofa GN=DPT PE=1 SV=2	22531.8	7|7|7	13|20|14	1.722	1.606	2.425	1.92	0.443	0.52	0.001	0.001	0.001	Down
tr|F1S1X9|F1S1X9_PIG	Uncharacterized protein OS=Sus scrofa GN=TXNL1 PE=1 SV=1	32641.9	7|6|7	23|16|23	1.355	1.202	1.33	1.3	0.082	0.77	0.001	0.004	0.001	Down
sp|P60662|MYL6_PIG	Myosin light polypeptide 6 OS=Sus scrofa GN=MYL6 PE=1 SV=2	17072.2	7|9|7	61|93|86	1.312	1.395	1.502	1.4	0.095	0.71	0.001	0.001	0.001	Down
tr|F1SJE6|F1SJE6_PIG	Uncharacterized protein OS=Sus scrofa GN=PGM5 PE=1 SV=2	53269.2	15|12|14	35|30|34	1.257	1.6	1.718	1.52	0.239	0.66	0.001	0.001	0.001	Down
tr|I3LDF4|I3LDF4_PIG	Uncharacterized protein OS=Sus scrofa GN=ADA PE=1 SV=1	41022.7	11|11|11	36|28|29	1.975	2.514	2.589	2.36	0.335	0.42	0.001	0.001	0.001	Down
tr|F1RSZ3|F1RSZ3_PIG	Uncharacterized protein OS=Sus scrofa GN=ACSL1 PE=1 SV=2	78819.5	21|27|24	37|83|49	1.554	1.257	1.711	1.51	0.231	0.66	0.001	0.001	0.001	Down
tr|I3LLY4|I3LLY4_PIG	Uncharacterized protein OS=Sus scrofa PE=1 SV=1	6841.09	4|2|3	8|5|9	1.314	1.423	1.471	1.4	0.08	0.71	0.017	0.037	0.092	Down
tr|F1SPT5|F1SPT5_PIG	Uncharacterized protein OS=Sus scrofa GN=LAMB2 PE=1 SV=2	185927	33|34|36	76|85|78	1.381	1.497	1.865	1.58	0.253	0.63	0.001	0.001	0.001	Down
sp|P80276|ALDR_PIG	Aldose reductase OS=Sus scrofa GN=AKR1B1 PE=1 SV=2	36169.5	13|13|14	30|43|35	2.326	2.347	2.178	2.28	0.092	0.44	0.001	0.001	0.001	Down
tr|F1S340|F1S340_PIG	Uncharacterized protein OS=Sus scrofa GN=SRI PE=1 SV=1	21986.5	11|8|9	27|29|32	1.552	1.607	1.724	1.63	0.088	0.61	0.001	0.001	0.001	Down
tr|I3LQA4|I3LQA4_PIG	Uncharacterized protein OS=Sus scrofa GN=PROCR PE=1 SV=1	27612.3	6|6|6	25|24|30	1.363	1.479	0.973	1.27	0.265	0.79	0.001	0.001	0.766	Down
tr|F2Z5B9|F2Z5B9_PIG	60S ribosomal protein L34 OS=Sus scrofa GN=RPL34 PE=1 SV=1	13494.5	4|4|4	9|13|12	1.363	2.375	0.609	1.45	0.886	0.69	0.006	0.001	0.001	Down
tr|I3LS12|I3LS12_PIG	Uncharacterized protein OS=Sus scrofa GN=SNX2 PE=1 SV=1	58690.6	18|18|19	39|41|45	1.397	1.544	1.571	1.5	0.094	0.67	0.001	0.001	0.001	Down
sp|P62802|H4_PIG	Histone H4 OS=Sus scrofa PE=1 SV=2	11342.4	10|14|12	540|632|735	1.311	1.591	0.698	1.2	0.457	0.83	0.001	0.001	0.001	Down
tr|F1SC82|F1SC82_PIG	Uncharacterized protein OS=Sus scrofa PE=1 SV=2	233003	18|8|14	21|12|16	1.277	1.644	1.606	1.51	0.202	0.66	0.003	0.008	0.001	Down
tr|A1Z624|A1Z624_PIG	Dynein cytoplasmic heavy polypeptide-like protein (Fragment) OS=Sus scrofa PE=2 SV=1	59803.5	4|4|3	5|7|7	1.653	1.449	1.324	1.48	0.166	0.68	0.002	0.015	0.019	Down
tr|J9T9K7|J9T9K7_PIG	CD163 protein OS=Sus scrofa GN=CD163 PE=2 SV=1	124126	24|21|23	67|43|67	1.84	3.027	1.792	2.22	0.7	0.45	0.001	0.001	0.001	Down
sp|P00172|CYB5_PIG	Cytochrome b5 OS=Sus scrofa GN=CYB5A PE=1 SV=3	15282.5	4|4|4	14|15|18	1.453	1.97	1.693	1.71	0.259	0.58	0.001	0.001	0.001	Down
tr|F1SFA7|F1SFA7_PIG	Uncharacterized protein OS=Sus scrofa GN=COL1A2 PE=1 SV=1	129576	17|22|20	41|67|57	2.622	2.134	2.776	2.51	0.335	0.4	0.001	0.001	0.001	Down
tr|K9J6K8|K9J6K8_PIG	AP-2 complex subunit alpha-2 isoform 1 OS=Sus scrofa GN=AP2A2 PE=2 SV=1	104162	25|7|24	40|13|45	1.438	2.167	1.964	1.86	0.376	0.54	0.001	0.001	0.001	Down
tr|B2CNZ7|B2CNZ7_PIG	Cathepsin B OS=Sus scrofa GN=CTSB PE=3 SV=1	37854.9	12|12|13	54|53|46	1.67	1.596	1.514	1.59	0.078	0.63	0.001	0.001	0.001	Down
tr|F1S1G8|F1S1G8_PIG	Amine oxidase OS=Sus scrofa GN=AOC3 PE=1 SV=2	74672.7	14|12|13	38|58|50	1.245	1.427	1.492	1.39	0.128	0.72	0.002	0.001	0.001	Down
tr|K7GQI7|K7GQI7_PIG	Apoptosis-associated speck-like protein containing a CARD OS=Sus scrofa GN=LOC100522011 PE=1 SV=1	22011.7	4|5|5	6|10|10	1.463	1.345	1.533	1.45	0.095	0.69	0.036	0.001	0.001	Down
tr|K7GPW6|K7GPW6_PIG	Uncharacterized protein (Fragment) OS=Sus scrofa PE=4 SV=1	34876.8	2|2|1	2|2|1	2.476	2.857	1.286	2.21	0.819	0.45	0.008	0.01	0.737	Down
tr|F1SG00|F1SG00_PIG	Uncharacterized protein OS=Sus scrofa GN=TPM2 PE=1 SV=1	32994.6	5|6|2	25|29|10	1.78	1.612	2.741	2.04	0.609	0.49	0.001	0.001	0.005	Down
sp|Q29361|RL35_PIG	60S ribosomal protein L35 OS=Sus scrofa GN=RPL35 PE=1 SV=3	14522.6	5|4|6	12|22|16	1.567	1.703	0.752	1.34	0.514	0.75	0.001	0.001	0.031	Down
tr|F1RKK1|F1RKK1_PIG	Uncharacterized protein OS=Sus scrofa GN=FBN2 PE=1 SV=2	281536	4|10|7	5|14|8	1.823	1.243	3.328	2.13	1.076	0.47	0.002	0.007	0.001	Down
tr|F1RM62|F1RM62_PIG	Uncharacterized protein OS=Sus scrofa GN=HSPB6 PE=1 SV=1	17459.1	2|1|1	3|5|2	1.882	1.546	2.073	1.83	0.267	0.55	0.002	0.035	0.031	Down
tr|F1SED0|F1SED0_PIG	Uncharacterized protein OS=Sus scrofa GN=ACADSB PE=1 SV=2	47956.4	13|10|12	16|17|19	1.369	1.518	1.573	1.49	0.106	0.67	0.001	0.001	0.001	Down
tr|I3LJ42|I3LJ42_PIG	Guanine nucleotide-binding protein subunit gamma OS=Sus scrofa GN=GNG2 PE=1 SV=1	10231.2	3|3|4	7|12|13	2.138	2.075	1.584	1.93	0.303	0.52	0.006	0.001	0.011	Down
tr|F1SC70|F1SC70_PIG	Carboxypeptidase OS=Sus scrofa GN=CTSA PE=1 SV=2	56072.5	8|8|9	22|16|21	1.214	1.23	1.276	1.24	0.032	0.81	0.002	0.005	0.001	Down
tr|I3LDR9|I3LDR9_PIG	Uncharacterized protein OS=Sus scrofa GN=SDPR PE=1 SV=1	50961.6	5|6|5	11|14|11	1.441	1.37	1.86	1.56	0.265	0.64	0.004	0.001	0.001	Down
tr|B8XY19|B8XY19_PIG	Acyl-CoA synthetase short-chain family member 2 OS=Sus scrofa GN=ACSS2 PE=2 SV=1	79769.7	13|16|15	21|23|25	1.48	1.441	1.427	1.45	0.027	0.69	0.001	0.001	0.001	Down
tr|F1S9Y8|F1S9Y8_PIG	Uncharacterized protein OS=Sus scrofa PE=1 SV=2	164342	17|17|19	29|31|40	1.285	1.264	1.323	1.29	0.03	0.78	0.001	0.001	0.001	Down
tr|Q6J267|Q6J267_PIG	Galectin (Fragment) OS=Sus scrofa PE=2 SV=1	14914.3	6|6|6	42|76|52	1.334	1.366	1.734	1.48	0.222	0.68	0.001	0.001	0.001	Down
tr|I3LER3|I3LER3_PIG	Uncharacterized protein OS=Sus scrofa PE=1 SV=1	14953.2	7|9|11	24|25|30	2.332	2.245	2.658	2.41	0.218	0.41	0.001	0.001	0.001	Down
tr|F1SJS8|F1SJS8_PIG	Transgelin OS=Sus scrofa GN=TAGLN PE=1 SV=2	22605.5	13|13|13	80|101|91	1.52	1.468	2.083	1.69	0.341	0.59	0.001	0.001	0.001	Down
tr|F1S956|F1S956_PIG	Uncharacterized protein OS=Sus scrofa GN=PGLS PE=1 SV=2	28068.8	10|10|11	31|25|28	1.271	1.309	1.473	1.35	0.107	0.74	0.001	0.001	0.001	Down
sp|A5GFY8|SERA_PIG	D-3-phosphoglycerate dehydrogenase OS=Sus scrofa GN=PHGDH PE=3 SV=1	57496.8	10|8|8	25|18|17	1.242	1.279	1.289	1.27	0.025	0.79	0.001	0.001	0.001	Down
tr|K7GRU7|K7GRU7_PIG	Uncharacterized protein OS=Sus scrofa GN=ACE PE=1 SV=1	151140	1|1|-	1|1|-	1.277	2.008	-	1.64	-	0.61	0.026	0.001	-	Down
tr|C3W331|C3W331_PIG	Truncated sirtuin 2 OS=Sus scrofa GN=SIRT2 PE=2 SV=1	39995.2	6|3|6	9|7|11	1.522	1.549	1.51	1.53	0.02	0.65	0.001	0.005	0.001	Down
tr|F1SPI1|F1SPI1_PIG	Uncharacterized protein OS=Sus scrofa GN=TMEM43 PE=1 SV=2	45029.3	9|8|9	17|16|19	1.227	1.452	1.339	1.34	0.113	0.75	0.001	0.001	0.001	Down
tr|F1SGS9|F1SGS9_PIG	Catalase OS=Sus scrofa GN=CAT PE=1 SV=1	60158.8	22|19|23	67|72|67	1.277	1.225	1.462	1.32	0.125	0.76	0.001	0.001	0.001	Down
tr|B5LX40|B5LX40_PIG	Adaptor protein phosphotyrosine interaction PH domain and leucine zipper containing 1 OS=Sus scrofa GN=APPL1 PE=2 SV=1	80021.7	15|15|14	22|20|21	1.221	1.379	1.297	1.3	0.079	0.77	0.001	0.001	0.001	Down
tr|F1SM81|F1SM81_PIG	Uncharacterized protein OS=Sus scrofa GN=TTC38 PE=1 SV=1	52888.5	10|10|9	12|19|15	1.487	1.482	1.335	1.43	0.086	0.7	0.002	0.001	0.003	Down
sp|P00571|KAD1_PIG	Adenylate kinase isoenzyme 1 OS=Sus scrofa GN=AK1 PE=1 SV=1	21721.3	5|7|6	7|9|6	1.493	1.574	1.571	1.55	0.046	0.65	0.001	0.001	0.001	Down
tr|K9J4R8|K9J4R8_PIG	Protein S100-A13 OS=Sus scrofa GN=S100A13 PE=2 SV=1	11187.9	3|4|5	9|8|8	1.245	2.044	1.463	1.58	0.413	0.63	0.033	0.001	0.006	Down
tr|K9IVL7|K9IVL7_PIG	Prolow-density lipoprotein receptor-related protein 1 OS=Sus scrofa GN=LRP1 PE=2 SV=1	523489	52|45|52	85|81|89	1.202	1.432	1.544	1.39	0.174	0.72	0.001	0.001	0.001	Down
tr|M3VK14|M3VK14_PIG	KIAA1033 OS=Sus scrofa GN=KIAA1033 PE=2 SV=1	137265	8|5|7	9|6|7	1.218	1.394	1.03	1.21	0.182	0.83	0.012	0.017	0.878	Down
tr|A0A068F143|A0A068F143_PIG	Glutathione peroxidase OS=Sus scrofa PE=2 SV=1	22916.5	14|10|10	50|40|55	1.416	1.388	1.257	1.35	0.085	0.74	0.001	0.001	0.001	Down
tr|D0G6X4|D0G6X4_PIG	Farnesyl diphosphate synthase OS=Sus scrofa GN=FDPS PE=1 SV=1	49121	5|5|7	13|11|15	1.351	1.317	1.132	1.27	0.118	0.79	0.001	0.001	0.131	Down
tr|F1S429|F1S429_PIG	Uncharacterized protein OS=Sus scrofa GN=RUFY1 PE=1 SV=1	81755.4	13|11|8	15|15|10	1.268	1.27	1.233	1.26	0.021	0.79	0.001	0.001	0.013	Down
tr|K7GMM3|K7GMM3_PIG	Protein S100-A10 OS=Sus scrofa GN=S100A10 PE=1 SV=1	9428.62	4|4|5	15|15|26	1.874	1.332	1.815	1.67	0.297	0.6	0.001	0.001	0.001	Down
tr|Q06AT6|Q06AT6_PIG	RHOG OS=Sus scrofa PE=2 SV=1	21735.1	7|9|9	31|32|25	1.282	1.44	1.595	1.44	0.157	0.69	0.001	0.001	0.001	Down
tr|A0A173G6H5|A0A173G6H5_PIG	Septin 7 isoform 2 OS=Sus scrofa PE=2 SV=1	50915.1	16|5|3	56|11|7	1.312	1.382	1.137	1.28	0.126	0.78	0.001	0.001	0.207	Down
tr|F1SS19|F1SS19_PIG	Uncharacterized protein OS=Sus scrofa GN=XRCC5 PE=1 SV=2	83993.4	7|6|8	9|8|10	1.527	1.289	1.259	1.36	0.147	0.74	0.001	0.006	0.01	Down
tr|I3LEE6|I3LEE6_PIG	Uncharacterized protein OS=Sus scrofa GN=PCOLCE PE=1 SV=1	50739.2	8|7|7	17|15|21	1.359	2.048	1.735	1.71	0.345	0.58	0.004	0.002	0.001	Down
tr|F1SUN0|F1SUN0_PIG	Uncharacterized protein OS=Sus scrofa GN=ARRB1 PE=1 SV=2	46938.3	9|11|10	23|25|20	1.331	1.64	1.507	1.49	0.155	0.67	0.001	0.001	0.001	Down
tr|I3LGJ8|I3LGJ8_PIG	Uncharacterized protein OS=Sus scrofa GN=LOC100625138 PE=1 SV=1	49321.6	4|3|5	7|7|9	1.447	1.955	1.628	1.68	0.257	0.6	0.024	0.003	0.008	Down
tr|I3LNZ2|I3LNZ2_PIG	Uncharacterized protein OS=Sus scrofa GN=LOC100510904 PE=1 SV=1	20860.2	3|2|3	7|15|19	2.745	3.828	1.102	2.56	1.373	0.39	0.002	0.001	0.061	Down
tr|A5Z221|A5Z221_PIG	Acetyl-CoA carboxylase alpha (Fragment) OS=Sus scrofa GN=ACACA PE=2 SV=1	266195	23|39|26	28|58|36	1.659	1.342	1.672	1.56	0.187	0.64	0.001	0.001	0.001	Down
tr|F2Z596|F2Z596_PIG	Uncharacterized protein OS=Sus scrofa GN=SNX12 PE=1 SV=1	18968.8	7|6|6	15|15|14	1.465	1.546	1.311	1.44	0.119	0.69	0.001	0.001	0.083	Down
tr|F1RU17|F1RU17_PIG	Sorting nexin OS=Sus scrofa GN=SNX32 PE=1 SV=2	46487.9	4|4|3	9|7|7	1.536	1.561	1.428	1.51	0.071	0.66	0.023	0.003	0.016	Down
tr|F1SHR3|F1SHR3_PIG	V-type proton ATPase subunit E 1 OS=Sus scrofa GN=ATP6V1E1 PE=1 SV=1	26145.9	5|7|7	15|20|17	1.304	1.325	1.115	1.25	0.116	0.8	0.001	0.001	0.019	Down
tr|I3LLU0|I3LLU0_PIG	Glycerol-3-phosphate dehydrogenase [NAD(+)] OS=Sus scrofa GN=GPD1L PE=1 SV=1	38809.1	14|13|16	40|32|36	2.718	4.554	3.36	3.54	0.932	0.28	0.001	0.001	0.001	Down
tr|I3LL07|I3LL07_PIG	Uncharacterized protein OS=Sus scrofa GN=AP2M1 PE=1 SV=1	49947.1	14|10|11	31|34|40	1.272	1.424	1.323	1.34	0.077	0.75	0.002	0.001	0.001	Down
sp|Q7SIB7|PGK1_PIG	Phosphoglycerate kinase 1 OS=Sus scrofa GN=PGK1 PE=1 SV=3	44911.2	7|20|28	44|112|167	1.378	1.253	1.22	1.28	0.083	0.78	0.001	0.001	0.001	Down
tr|I3L810|I3L810_PIG	Uncharacterized protein OS=Sus scrofa GN=HNMT PE=1 SV=1	33727.8	4|3|4	5|8|6	1.349	1.735	1.76	1.62	0.23	0.62	0.034	0.001	0.045	Down
tr|Q2VTP6|Q2VTP6_PIG	Peptidylprolyl isomerase OS=Sus scrofa GN=FKBP1A PE=1 SV=1	11927.1	7|5|5	39|39|40	1.247	1.27	1.178	1.23	0.048	0.81	0.001	0.001	0.001	Down
tr|F1SMN5|F1SMN5_PIG	Uncharacterized protein OS=Sus scrofa GN=FLNC PE=1 SV=1	292779	35|43|44	68|84|83	1.253	1.422	1.506	1.39	0.129	0.72	0.001	0.001	0.001	Down
tr|F1SD45|F1SD45_PIG	cAMP-dependent protein kinase catalytic subunit alpha OS=Sus scrofa GN=PRKACA PE=3 SV=1	40671	3|2|4	6|5|10	1.447	1.529	1.294	1.42	0.119	0.7	0.016	0.005	0.003	Down
tr|F1SR94|F1SR94_PIG	Uncharacterized protein OS=Sus scrofa PE=3 SV=2	28867.8	2|3|2	4|5|4	2.009	3.356	2.192	2.52	0.731	0.4	0.002	0.001	0.003	Down
tr|F1RP01|F1RP01_PIG	Uncharacterized protein OS=Sus scrofa GN=RASA1 PE=1 SV=2	116692	6|4|5	7|4|9	1.304	1.48	1.274	1.35	0.111	0.74	0.005	0.021	0.006	Down
tr|I3LQH7|I3LQH7_PIG	Uncharacterized protein OS=Sus scrofa GN=BLVRB PE=1 SV=1	22382.5	10|8|9	34|26|29	1.692	2.268	2.002	1.99	0.288	0.5	0.001	0.001	0.001	Down
tr|A0A173G6G6|A0A173G6G6_PIG	Septin 11 OS=Sus scrofa PE=2 SV=1	49607.3	4|3|7	15|7|15	1.451	1.381	1.242	1.36	0.106	0.74	0.001	0.003	0.001	Down
tr|F1S2I8|F1S2I8_PIG	Uncharacterized protein OS=Sus scrofa GN=TPPP3 PE=1 SV=1	19174.8	6|7|6	11|15|8	1.6	1.797	1.42	1.61	0.189	0.62	0.001	0.001	0.008	Down
tr|F2Z5B6|F2Z5B6_PIG	Tropomyosin alpha-1 chain OS=Sus scrofa GN=TPM1 PE=1 SV=1	32713.7	10|11|9	51|67|44	1.537	1.869	2.077	1.83	0.272	0.55	0.001	0.001	0.001	Down
tr|F1S7L8|F1S7L8_PIG	Uncharacterized protein OS=Sus scrofa GN=SH3GL1 PE=1 SV=1	41741.1	8|8|11	14|22|19	1.317	1.476	1.301	1.36	0.097	0.74	0.009	0.001	0.001	Down
tr|Q9TU79|Q9TU79_PIG	Coxsackie-adenovirus-receptor homolog (Fragment) OS=Sus scrofa GN=CAR PE=2 SV=1	35774.3	2|2|1	2|4|1	2.353	3.448	4.498	3.43	1.073	0.29	0.017	0.002	0.065	Down
sp|Q7M329|RNT2_PIG	Ribonuclease T2 OS=Sus scrofa GN=RNASET2 PE=1 SV=1	23558.7	7|7|6	15|15|13	1.421	2.156	1.847	1.81	0.369	0.55	0.001	0.001	0.001	Down
tr|F1SK83|F1SK83_PIG	Uncharacterized protein OS=Sus scrofa GN=WASH1 PE=1 SV=1	50589.2	7|4|6	10|6|6	1.28	1.382	1.036	1.23	0.178	0.81	0.017	0.009	0.919	Down
tr|F1SRK3|F1SRK3_PIG	Uncharacterized protein OS=Sus scrofa PE=4 SV=2	50976.8	6|9|8	10|13|15	1.954	2.07	2.365	2.13	0.212	0.47	0.002	0.001	0.001	Down
tr|F1SBB3|F1SBB3_PIG	Uncharacterized protein OS=Sus scrofa GN=LOC106504078 PE=4 SV=2	192905	22|10|23	31|14|32	1.27	1.732	1.582	1.53	0.236	0.65	0.001	0.001	0.001	Down
tr|F1RUJ0|F1RUJ0_PIG	Adenylyl cyclase-associated protein OS=Sus scrofa GN=CAP2 PE=1 SV=2	43274.2	3|5|3	3|6|4	1.443	1.633	1.301	1.46	0.167	0.68	0.046	0.003	0.232	Down
tr|K9IWI4|K9IWI4_PIG	Talin-1 OS=Sus scrofa GN=TLN1 PE=2 SV=1	271809	104|88|106	417|362|406	1.281	1.37	1.359	1.34	0.049	0.75	0.001	0.001	0.001	Down
tr|I3LAQ6|I3LAQ6_PIG	Uncharacterized protein OS=Sus scrofa GN=ABHD14B PE=1 SV=1	20632.7	5|3|6	8|6|11	1.413	1.531	1.436	1.46	0.063	0.68	0.026	0.016	0.034	Down
sp|Q45FY6|HPRT_PIG	Hypoxanthine-guanine phosphoribosyltransferase 1 OS=Sus scrofa GN=HPRT1 PE=4 SV=1	24749.7	11|9|9	31|26|33	1.288	1.405	1.257	1.32	0.078	0.76	0.001	0.001	0.001	Down
tr|K9J6K6|K9J6K6_PIG	Early endosome antigen 1 OS=Sus scrofa GN=EEA1 PE=2 SV=1	162730	30|36|35	39|59|49	1.338	1.337	1.346	1.34	0.005	0.75	0.001	0.001	0.001	Down
tr|Q2YHQ3|Q2YHQ3_PIG	Filamin-A (Fragment) OS=Sus scrofa GN=FLNA PE=1 SV=1	17836.2	10|11|10	42|53|50	1.259	1.367	1.557	1.39	0.151	0.72	0.001	0.001	0.001	Down
tr|F1SFE3|F1SFE3_PIG	Uncharacterized protein OS=Sus scrofa GN=FERMT2 PE=1 SV=1	58079	18|14|17	30|32|31	1.239	1.462	1.611	1.44	0.187	0.69	0.004	0.001	0.001	Down
tr|F1SJM4|F1SJM4_PIG	Neprilysin OS=Sus scrofa GN=MME PE=1 SV=1	86366	34|29|28	90|56|78	1.414	1.75	1.439	1.53	0.187	0.65	0.001	0.001	0.001	Down
tr|Q0R678|Q0R678_PIG	DJ-1 protein OS=Sus scrofa GN=PARK7 PE=2 SV=1	20076.6	13|10|12	74|53|68	1.528	1.225	1.185	1.31	0.188	0.76	0.001	0.001	0.001	Down
tr|F1RT25|F1RT25_PIG	Uncharacterized protein OS=Sus scrofa GN=SNX3 PE=1 SV=2	13653.1	6|6|6	14|19|15	1.868	1.699	1.601	1.72	0.135	0.58	0.001	0.001	0.001	Down
tr|I3LBH9|I3LBH9_PIG	Uncharacterized protein OS=Sus scrofa PE=1 SV=1	190615	10|6|10	15|9|16	1.213	1.303	1.663	1.39	0.238	0.72	0.002	0.049	0.001	Down
tr|I3LVS7|I3LVS7_PIG	Uncharacterized protein OS=Sus scrofa GN=RHOA PE=1 SV=1	22078.2	3|6|3	13|31|15	1.582	1.293	1.409	1.43	0.145	0.7	0.002	0.001	0.001	Down
tr|F1S5Y7|F1S5Y7_PIG	Uncharacterized protein OS=Sus scrofa GN=CLCC1 PE=1 SV=2	63291	5|5|4	6|7|5	1.383	1.328	1.201	1.3	0.093	0.77	0.016	0.007	0.321	Down
tr|F1SJJ5|F1SJJ5_PIG	60S ribosomal protein L4 OS=Sus scrofa GN=RPL4 PE=1 SV=2	48155.7	19|16|21	55|52|65	1.224	2.054	0.567	1.28	0.745	0.78	0.001	0.001	0.001	Down
tr|F1SIT4|F1SIT4_PIG	Uncharacterized protein OS=Sus scrofa GN=UACA PE=1 SV=1	161226	4|7|2	4|8|2	1.335	1.372	1.053	1.25	0.174	0.8	0.041	0.005	0.943	Down
tr|F1SF64|F1SF64_PIG	Adseverin OS=Sus scrofa GN=SCIN PE=1 SV=2	80948.2	19|20|24	43|34|46	1.862	3.439	2.738	2.68	0.79	0.37	0.001	0.001	0.001	Down
tr|F1RW98|F1RW98_PIG	Uncharacterized protein OS=Sus scrofa GN=LOC100626145 PE=1 SV=2	12589.8	4|4|5	13|18|12	1.338	1.321	1.29	1.32	0.024	0.76	0.001	0.001	0.021	Down
tr|F2Z5I9|F2Z5I9_PIG	Destrin OS=Sus scrofa GN=DSTN PE=3 SV=1	18800.6	9|8|6	17|12|10	2.517	1.883	2.485	2.29	0.357	0.44	0.001	0.001	0.001	Down
tr|I3LUN4|I3LUN4_PIG	Uncharacterized protein OS=Sus scrofa PE=4 SV=1	10228.4	2|3|2	4|5|5	1.902	2.712	1.708	2.11	0.533	0.47	0.002	0.001	0.226	Down
tr|A0A173G6G7|A0A173G6G7_PIG	Septin 10 OS=Sus scrofa PE=2 SV=1	53038.7	6|8|6	8|9|9	1.367	1.804	1.716	1.63	0.231	0.61	0.004	0.001	0.01	Down
tr|I3L5H6|I3L5H6_PIG	Uncharacterized protein OS=Sus scrofa PE=1 SV=1	107037	11|13|14	19|26|26	1.24	1.462	1.193	1.3	0.144	0.77	0.002	0.001	0.001	Down
tr|F1SEQ7|F1SEQ7_PIG	Uncharacterized protein OS=Sus scrofa GN=FAM213A PE=1 SV=1	25694.5	12|11|12	42|32|45	1.408	2.001	1.339	1.58	0.364	0.63	0.001	0.001	0.001	Down
tr|F1S0J1|F1S0J1_PIG	Uncharacterized protein OS=Sus scrofa GN=C4BPA PE=4 SV=2	23645.9	4|4|1	6|7|1	2.036	2.2	1.237	1.82	0.515	0.55	0.006	0.02	0.79	Down
tr|I3LBV1|I3LBV1_PIG	Tubulin beta chain OS=Sus scrofa GN=TUBB6 PE=1 SV=1	48146	6|4|7	11|12|17	1.299	1.539	1.414	1.42	0.12	0.7	0.002	0.003	0.001	Down
sp|P02540|DESM_PIG	Desmin OS=Sus scrofa GN=DES PE=1 SV=4	53635.3	24|24|25	99|121|115	1.204	1.74	1.843	1.6	0.343	0.63	0.001	0.001	0.001	Down
tr|I3L9I6|I3L9I6_PIG	Uncharacterized protein OS=Sus scrofa GN=BCAM PE=1 SV=1	68020.8	15|13|14	27|26|25	2.054	1.415	1.989	1.82	0.352	0.55	0.001	0.001	0.001	Down
tr|K7GMS2|K7GMS2_PIG	Uncharacterized protein OS=Sus scrofa GN=PLS3 PE=1 SV=1	71247.4	20|17|20	36|29|37	1.296	1.577	1.406	1.43	0.142	0.7	0.001	0.001	0.001	Down
tr|F1SG10|F1SG10_PIG	Uncharacterized protein OS=Sus scrofa GN=PRPS2 PE=1 SV=2	35142.1	8|7|7	17|17|14	1.462	1.468	1.323	1.42	0.082	0.7	0.001	0.001	0.003	Down
tr|I3LV17|I3LV17_PIG	Uncharacterized protein OS=Sus scrofa GN=RALB PE=1 SV=1	24171.4	2|3|3	5|5|4	2.359	1.482	1.604	1.81	0.475	0.55	0.001	0.02	0.386	Down
tr|F1S6B4|F1S6B4_PIG	Uncharacterized protein OS=Sus scrofa GN=PRELP PE=1 SV=2	43397	13|12|13	37|49|44	1.763	1.638	3.068	2.16	0.792	0.46	0.001	0.001	0.001	Down
tr|I3L8N7|I3L8N7_PIG	Uncharacterized protein OS=Sus scrofa GN=LOC106504243 PE=1 SV=1	16112.1	1|1|1	3|5|5	1.577	1.465	1.659	1.57	0.097	0.64	0.015	0.007	0.024	Down
sp|O97788|FABP4_PIG	Adipocyte fatty acid-binding protein OS=Sus scrofa GN=A-FABP PE=2 SV=1	14762.6	7|14|7	52|149|44	2.926	1.24	2.374	2.18	0.86	0.46	0.001	0.001	0.001	Down
tr|I3LLS0|I3LLS0_PIG	Uncharacterized protein OS=Sus scrofa PE=1 SV=1	24528.4	4|4|4	8|11|11	1.284	1.355	1.649	1.43	0.194	0.7	0.006	0.03	0.007	Down
tr|I3L5R2|I3L5R2_PIG	Uncharacterized protein OS=Sus scrofa PE=4 SV=1	23356.2	2|2|2	4|4|3	1.388	1.813	1.19	1.46	0.318	0.68	0.023	0.002	0.53	Down
tr|B8R2Z9|B8R2Z9_PIG	LSECtin OS=Sus scrofa GN=CLEC4G PE=2 SV=1	33073.4	8|5|7	18|16|18	6.295	10	8.865	8.39	1.898	0.12	0.001	0.001	0.001	Down
tr|F1SMJ4|F1SMJ4_PIG	Uncharacterized protein OS=Sus scrofa GN=DAB2 PE=1 SV=1	82477.2	7|8|11	13|12|18	2.408	2.328	2.083	2.27	0.169	0.44	0.001	0.001	0.001	Down
tr|F1RT96|F1RT96_PIG	Uncharacterized protein OS=Sus scrofa GN=ACSF2 PE=1 SV=2	68158.2	17|17|16	47|30|37	1.771	1.658	1.66	1.7	0.065	0.59	0.001	0.001	0.001	Down
sp|Q29551|SCOT1_PIG	Succinyl-CoA:3-ketoacid coenzyme A transferase 1, mitochondrial OS=Sus scrofa GN=OXCT1 PE=1 SV=2	56683.3	18|16|16	50|48|40	1.355	1.344	1.464	1.39	0.066	0.72	0.001	0.001	0.001	Down
sp|Q9BEC7|NPL_PIG	N-acetylneuraminate lyase OS=Sus scrofa GN=NPL PE=1 SV=1	35250.3	10|6|13	13|7|22	1.446	3.263	3.273	2.66	1.052	0.38	0.049	0.016	0.001	Down
tr|I3L688|I3L688_PIG	Uncharacterized protein OS=Sus scrofa GN=LOC100516938 PE=1 SV=1	12309.2	2|3|3	4|7|8	1.605	1.243	1.301	1.38	0.194	0.72	0.045	0.029	0.085	Down
sp|Q9XSD9|PGS2_PIG	Decorin OS=Sus scrofa GN=DCN PE=2 SV=1	40198.1	15|16|15	52|83|52	2.797	1.391	3.397	2.53	1.03	0.4	0.001	0.001	0.001	Down
tr|F1SU06|F1SU06_PIG	Uncharacterized protein OS=Sus scrofa GN=HP1BP3 PE=1 SV=1	61263.3	10|13|10	27|36|28	1.493	1.938	0.927	1.45	0.507	0.69	0.001	0.001	0.283	Down
tr|F1S156|F1S156_PIG	Uncharacterized protein OS=Sus scrofa GN=SYNPO2 PE=1 SV=2	116055	9|17|17	13|29|25	1.268	1.279	1.227	1.26	0.027	0.79	0.002	0.001	0.005	Down
sp|P32394|HMOX1_PIG	Heme oxygenase 1 OS=Sus scrofa GN=HMOX1 PE=2 SV=1	33035	8|7|8	23|26|23	1.863	2.608	2.365	2.28	0.38	0.44	0.001	0.001	0.001	Down
tr|F2Z5P1|F2Z5P1_PIG	Histone H2A OS=Sus scrofa GN=LOC100512448 PE=1 SV=1	13351.5	1|1|2	22|22|30	1.3	1.873	0.774	1.32	0.55	0.76	0.001	0.001	0.001	Down
tr|F1RZ25|F1RZ25_PIG	Uncharacterized protein OS=Sus scrofa GN=MPP1 PE=1 SV=1	52069.4	12|11|8	16|16|13	1.269	1.411	1.15	1.28	0.131	0.78	0.011	0.001	0.449	Down
tr|A7E1T5|A7E1T5_PIG	Putative uncharacterized protein (Fragment) OS=Sus scrofa PE=2 SV=1	22253.1	10|11|13	65|72|69	1.87	1.384	0.867	1.37	0.502	0.73	0.001	0.001	0.001	Down
tr|F1SQ09|F1SQ09_PIG	Uncharacterized protein OS=Sus scrofa GN=LUM PE=1 SV=1	39079	13|14|13	69|116|101	2.047	1.384	2.94	2.12	0.781	0.47	0.001	0.001	0.001	Down
tr|G9K122|G9K122_PIG	Macrophage mannose receptor C type-1 OS=Sus scrofa GN=MRC1 PE=2 SV=1	168481	5|41|53	13|88|133	2.284	2.985	3.137	2.8	0.455	0.36	0.001	0.001	0.001	Down
tr|F1STS4|F1STS4_PIG	Uncharacterized protein OS=Sus scrofa GN=ME3 PE=1 SV=2	61565.5	9|12|13	14|19|21	1.389	1.283	1.219	1.3	0.086	0.77	0.001	0.001	0.001	Down
sp|P00348|HCDH_PIG	Hydroxyacyl-coenzyme A dehydrogenase, mitochondrial OS=Sus scrofa GN=HADH PE=1 SV=2	34179	11|7|7	31|18|18	1.245	1.364	1.201	1.27	0.084	0.79	0.001	0.001	0.003	Down
tr|F1RKG8|F1RKG8_PIG	Uncharacterized protein OS=Sus scrofa GN=PEBP1 PE=1 SV=1	21054.7	16|15|16	80|93|87	1.425	1.279	1.326	1.34	0.075	0.75	0.001	0.001	0.001	Down
sp|Q9TV69|DHDH_PIG	Trans-1,2-dihydrobenzene-1,2-diol dehydrogenase OS=Sus scrofa GN=DHDH PE=1 SV=1	36998.9	4|4|4	10|9|7	1.321	1.767	1.493	1.53	0.225	0.65	0.001	0.001	0.005	Down
tr|C1PIG4|C1PIG4_PIG	cAMP-dependent protein kinase regulatory subunit type II alpha OS=Sus scrofa GN=PRKAR2A PE=1 SV=1	45420.7	14|16|16	35|38|41	1.339	1.367	1.276	1.33	0.047	0.75	0.001	0.001	0.001	Down
tr|I3LC84|I3LC84_PIG	Sulfotransferase OS=Sus scrofa GN=SULT1C4 PE=1 SV=1	36448	10|6|6	18|11|12	3.045	3.129	2.685	2.95	0.236	0.34	0.001	0.001	0.001	Down
sp|P20305|GELS_PIG	Gelsolin (Fragment) OS=Sus scrofa GN=GSN PE=1 SV=1	85046.9	13|11|26	68|61|116	1.392	1.224	1.361	1.33	0.089	0.75	0.001	0.001	0.001	Down
tr|F1SBI1|F1SBI1_PIG	Sorting nexin OS=Sus scrofa GN=SNX5 PE=1 SV=2	48116.8	16|16|18	47|36|44	1.569	1.775	1.923	1.76	0.178	0.57	0.001	0.001	0.001	Down
sp|P02543|VIME_PIG	Vimentin OS=Sus scrofa GN=VIM PE=1 SV=2	53674.1	31|28|30	356|393|396	1.444	1.379	1.286	1.37	0.079	0.73	0.001	0.001	0.001	Down
tr|B5ATG0|B5ATG0_PIG	Clathrin light chain (Fragment) OS=Sus scrofa PE=2 SV=1	18268.9	3|3|3	18|14|10	1.331	1.597	1.39	1.44	0.14	0.69	0.001	0.001	0.109	Down
tr|I3LIQ9|I3LIQ9_PIG	Uncharacterized protein OS=Sus scrofa PE=1 SV=1	27435.9	10|9|11	32|47|42	1.936	2.03	1.87	1.95	0.08	0.51	0.001	0.001	0.001	Down
tr|F1RTW7|F1RTW7_PIG	Uncharacterized protein OS=Sus scrofa PE=1 SV=2	37653.4	6|5|4	8|6|6	1.449	1.521	1.405	1.46	0.059	0.68	0.005	0.003	0.007	Down
tr|F2Z5G3|F2Z5G3_PIG	Uncharacterized protein OS=Sus scrofa GN=CALM2 PE=1 SV=1	16808.8	7|7|7	48|63|53	1.378	1.276	1.232	1.3	0.075	0.77	0.001	0.001	0.001	Down
tr|I3LD72|I3LD72_PIG	Uncharacterized protein OS=Sus scrofa GN=EHD2 PE=1 SV=1	61343.8	27|25|25	53|75|62	1.692	1.541	1.988	1.74	0.227	0.57	0.001	0.001	0.001	Down
tr|F1SSS1|F1SSS1_PIG	Uncharacterized protein OS=Sus scrofa GN=LANCL1 PE=1 SV=2	46023.8	9|8|10	15|11|16	1.348	1.232	1.766	1.45	0.281	0.69	0.001	0.014	0.001	Down
tr|F1RXF3|F1RXF3_PIG	Uncharacterized protein OS=Sus scrofa GN=DECR1 PE=1 SV=1	35618.5	6|6|1	10|11|3	1.314	1.584	1.02	1.31	0.282	0.76	0.001	0.001	0.933	Down
tr|F1S7S7|F1S7S7_PIG	Uncharacterized protein OS=Sus scrofa PE=1 SV=2	13890.5	1|1|1	4|4|5	1.801	1.602	1.466	1.62	0.168	0.62	0.002	0.034	0.009	Down
tr|F1RS45|F1RS45_PIG	DNA topoisomerase 2 OS=Sus scrofa GN=TOP2B PE=1 SV=2	182888	28|19|27	41|31|51	1.239	1.548	1.049	1.28	0.252	0.78	0.001	0.001	0.218	Down
tr|F1RS37|F1RS37_PIG	Uncharacterized protein OS=Sus scrofa GN=POSTN PE=1 SV=1	93729.4	3|4|3	5|6|6	2.513	1.927	2.412	2.28	0.313	0.44	0.001	0.002	0.001	Down
tr|I3L677|I3L677_PIG	Glucose-6-phosphate 1-dehydrogenase OS=Sus scrofa GN=G6PD PE=1 SV=1	60109.2	24|19|22	57|60|61	1.328	1.242	1.246	1.27	0.049	0.79	0.001	0.001	0.001	Down
sp|P10668|COF1_PIG	Cofilin-1 OS=Sus scrofa GN=CFL1 PE=1 SV=3	18773.7	11|9|9	59|54|58	1.408	1.419	1.344	1.39	0.041	0.72	0.001	0.001	0.001	Down
tr|F1SFI5|F1SFI5_PIG	Uncharacterized protein OS=Sus scrofa GN=HRG PE=1 SV=2	62221.3	14|14|13	38|56|47	2.499	1.358	1.671	1.84	0.59	0.54	0.001	0.001	0.001	Down
tr|K7GQA1|K7GQA1_PIG	Uncharacterized protein OS=Sus scrofa GN=F11R PE=1 SV=1	27262.8	4|6|5	8|8|9	1.326	1.737	1.475	1.51	0.208	0.66	0.014	0.004	0.003	Down
tr|F1RHN3|F1RHN3_PIG	Catechol O-methyltransferase OS=Sus scrofa GN=COMT PE=1 SV=1	30404.9	15|11|12	35|23|30	1.327	1.217	1.275	1.27	0.055	0.79	0.001	0.007	0.002	Down
tr|F1SRC8|F1SRC8_PIG	Uncharacterized protein OS=Sus scrofa GN=CLEC3B PE=1 SV=1	22557.3	6|9|6	19|23|22	1.595	1.449	1.464	1.5	0.08	0.67	0.001	0.001	0.001	Down
tr|F1S3H1|F1S3H1_PIG	Uncharacterized protein OS=Sus scrofa GN=ALDH6A1 PE=1 SV=2	58105.7	11|16|14	18|40|24	1.391	1.298	1.49	1.39	0.096	0.72	0.001	0.001	0.001	Down
tr|I3LV61|I3LV61_PIG	Uncharacterized protein OS=Sus scrofa GN=LOC100739611 PE=1 SV=1	25494.3	6|6|6	30|20|24	1.369	3.504	1.117	2	1.311	0.5	0.001	0.001	0.216	Down
tr|F1S1V1|F1S1V1_PIG	Uncharacterized protein OS=Sus scrofa GN=SSB PE=1 SV=2	47556.2	21|17|23	49|36|48	1.339	1.558	1.004	1.3	0.279	0.77	0.001	0.001	0.968	Down
tr|A0A1S6KJN4|A0A1S6KJN4_PIG	LAMA protein 5 (Fragment) OS=Sus scrofa GN=LAMA5 PE=2 SV=1	27284.1	5|5|5	16|16|16	1.425	1.552	1.607	1.53	0.093	0.65	0.001	0.001	0.001	Down
tr|F1SIA4|F1SIA4_PIG	Uncharacterized protein OS=Sus scrofa GN=ARHGAP1 PE=1 SV=2	53049.5	15|9|11	35|29|34	1.231	1.444	1.35	1.34	0.107	0.75	0.001	0.001	0.001	Down
tr|F1RUJ4|F1RUJ4_PIG	GMP reductase OS=Sus scrofa GN=GMPR PE=1 SV=1	37836	7|2|4	9|4|5	1.361	1.522	1.256	1.38	0.134	0.72	0.031	0.014	0.11	Down
sp|P37111|ACY1_PIG	Aminoacylase-1 OS=Sus scrofa GN=ACY1 PE=1 SV=2	45585.9	11|10|7	21|17|17	1.226	1.326	1.407	1.32	0.091	0.76	0.006	0.019	0.001	Down
tr|F1RPC8|F1RPC8_PIG	Uncharacterized protein OS=Sus scrofa GN=CRYM PE=1 SV=2	33640.2	6|5|6	8|6|8	1.474	2.207	1.419	1.7	0.44	0.59	0.013	0.001	0.013	Down
tr|I3LIL4|I3LIL4_PIG	Uncharacterized protein OS=Sus scrofa GN=MYO1C PE=1 SV=1	122848	37|36|38	84|94|95	1.322	1.622	1.532	1.49	0.154	0.67	0.001	0.001	0.001	Down
tr|I3L7K2|I3L7K2_PIG	Phosphoinositide phospholipase C OS=Sus scrofa GN=PLCD1 PE=1 SV=1	86749.6	10|6|10	11|7|17	1.464	1.411	1.407	1.43	0.032	0.7	0.002	0.003	0.001	Down
tr|F1S416|F1S416_PIG	Uncharacterized protein OS=Sus scrofa GN=RGS10 PE=4 SV=1	21191.6	3|5|5	7|11|12	1.682	1.345	1.493	1.51	0.169	0.66	0.002	0.001	0.009	Down
tr|F1RQY4|F1RQY4_PIG	Uncharacterized protein OS=Sus scrofa GN=UBTF PE=1 SV=2	76502.5	14|12|14	22|21|29	1.357	1.295	0.97	1.21	0.208	0.83	0.001	0.001	0.556	Down
tr|F1SLC4|F1SLC4_PIG	Annexin OS=Sus scrofa GN=ANXA4 PE=3 SV=1	35988.2	16|15|17	38|46|41	1.217	1.443	1.474	1.38	0.14	0.72	0.001	0.001	0.001	Down
tr|F1SG77|F1SG77_PIG	Uncharacterized protein OS=Sus scrofa PE=4 SV=2	95951.8	7|6|5	7|8|7	1.282	1.252	1.169	1.23	0.059	0.81	0.033	0.01	0.197	Down
tr|B6DZ39|B6DZ39_PIG	APPL2 OS=Sus scrofa GN=appl2 PE=1 SV=1	74610.5	11|9|12	13|9|16	1.324	1.56	1.348	1.41	0.13	0.71	0.001	0.007	0.001	Down
tr|A0A173G6F9|A0A173G6F9_PIG	Septin 2 OS=Sus scrofa PE=2 SV=1	41795.4	13|13|16	34|36|35	1.301	1.386	1.315	1.33	0.046	0.75	0.001	0.001	0.001	Down
tr|F1RJU9|F1RJU9_PIG	Uncharacterized protein OS=Sus scrofa GN=SEPT8 PE=1 SV=2	50357.7	5|5|7	10|7|8	1.275	1.354	1.287	1.31	0.043	0.76	0.015	0.011	0.093	Down
tr|E7EI20|E7EI20_PIG	Rho GDP dissociation inhibitor alpha OS=Sus scrofa GN=ARHGDIA PE=2 SV=1	23418.8	9|8|14	44|45|58	1.352	1.201	1.245	1.27	0.078	0.79	0.001	0.001	0.001	Down
sp|P29269|MYL9_PIG	Myosin regulatory light polypeptide 9 OS=Sus scrofa GN=MYL9 PE=1 SV=2	19853.5	5|5|4	9|14|9	1.663	1.857	1.621	1.71	0.126	0.58	0.001	0.001	0.162	Down
tr|I3LUJ3|I3LUJ3_PIG	Sorting nexin OS=Sus scrofa GN=LOC100518876 PE=3 SV=1	59749.5	7|7|8	10|7|13	1.367	1.565	1.799	1.58	0.216	0.63	0.015	0.003	0.001	Down
tr|F1S029|F1S029_PIG	Uncharacterized protein OS=Sus scrofa GN=LPCAT1 PE=1 SV=1	59723.9	6|6|7	9|11|13	1.214	1.26	1.3	1.26	0.043	0.79	0.038	0.014	0.005	Down
tr|D0G6Y0|D0G6Y0_PIG	Hydroxysteroid (17-beta) dehydrogenase 12 (Fragment) OS=Sus scrofa GN=HSD17B12 PE=2 SV=1	31664.5	2|2|2	8|11|11	1.485	1.272	1.105	1.29	0.19	0.78	0.001	0.001	0.313	Down
tr|I3LAL9|I3LAL9_PIG	Uncharacterized protein OS=Sus scrofa GN=MPPE1 PE=4 SV=1	45962.6	1|1|2	4|4|4	4.619	3.962	3.644	4.08	0.497	0.25	0.002	0.012	0.001	Down
tr|I3LKP0|I3LKP0_PIG	Uncharacterized protein OS=Sus scrofa GN=SYNM PE=1 SV=1	154348	11|13|14	12|18|17	1.26	1.335	1.357	1.32	0.051	0.76	0.008	0.001	0.003	Down
tr|K9IVR7|K9IVR7_PIG	WD repeat-containing protein 1 OS=Sus scrofa GN=WDR1 PE=2 SV=1	66812.1	29|29|29	117|123|154	1.338	1.212	1.308	1.29	0.066	0.78	0.001	0.001	0.001	Down
tr|F1RJT3|F1RJT3_PIG	Uncharacterized protein OS=Sus scrofa GN=LOC100525453 PE=1 SV=2	53947.9	17|16|14	56|38|39	1.316	1.544	1.223	1.36	0.165	0.74	0.001	0.001	0.001	Down
tr|I3LSK5|I3LSK5_PIG	Uncharacterized protein OS=Sus scrofa GN=GNB2 PE=1 SV=1	38030.3	13|9|10	38|36|41	1.464	1.453	1.629	1.52	0.099	0.66	0.001	0.001	0.001	Down
tr|F1RRU7|F1RRU7_PIG	Uncharacterized protein (Fragment) OS=Sus scrofa GN=MRC2 PE=1 SV=2	164846	12|11|9	16|15|13	2.019	2.169	1.864	2.02	0.153	0.5	0.001	0.001	0.001	Down
tr|I3LN84|I3LN84_PIG	Uncharacterized protein OS=Sus scrofa GN=LXN PE=1 SV=1	25741.8	7|5|5	20|18|13	1.886	1.875	1.75	1.84	0.076	0.54	0.001	0.001	0.001	Down
sp|P00503|AATC_PIG	Aspartate aminotransferase OS=Sus scrofa GN=GOT1 PE=2 SV=1	46712.7	18|13|18	37|38|40	1.227	1.22	1.179	1.21	0.026	0.83	0.001	0.001	0.001	Down
tr|A3EX84|A3EX84_PIG	Galectin OS=Sus scrofa GN=LGALS3 PE=1 SV=1	27293.5	5|3|5	8|8|7	1.5	1.817	1.286	1.53	0.267	0.65	0.002	0.016	0.031	Down
tr|Q19KE2|Q19KE2_PIG	Fatty acid binding protein 5 (Fragment) OS=Sus scrofa GN=FABP5 PE=2 SV=1	14197	7|6|9	24|36|27	1.623	1.273	1.722	1.54	0.236	0.65	0.001	0.001	0.001	Down
tr|F1SEY1|F1SEY1_PIG	Alpha-mannosidase OS=Sus scrofa GN=MAN2B1 PE=1 SV=1	114446	27|19|21	51|47|42	1.463	1.79	1.636	1.63	0.164	0.61	0.001	0.001	0.001	Down
tr|F2Z5K3|F2Z5K3_PIG	Uncharacterized protein OS=Sus scrofa GN=RAP1A PE=1 SV=2	16363.5	1|1|1	4|4|4	1.493	1.215	1.663	1.46	0.226	0.68	0.023	0.04	0.001	Down
tr|F1S2X3|F1S2X3_PIG	Uncharacterized protein OS=Sus scrofa GN=ECHDC1 PE=1 SV=2	33881.5	8|11|9	12|23|16	1.617	1.318	2.35	1.76	0.531	0.57	0.005	0.005	0.001	Down
tr|F1RR48|F1RR48_PIG	Uncharacterized protein OS=Sus scrofa GN=SH3GLB2 PE=1 SV=2	43615.5	11|10|11	17|21|19	1.496	1.453	1.37	1.44	0.064	0.69	0.001	0.001	0.001	Down
tr|A8D737|A8D737_PIG	T-cadherin OS=Sus scrofa PE=2 SV=1	78559.9	6|8|8	12|15|13	1.317	1.404	1.384	1.37	0.046	0.73	0.002	0.001	0.001	Down
sp|Q5S1S4|CAH3_PIG	Carbonic anhydrase 3 OS=Sus scrofa GN=CA3 PE=2 SV=3	29659.9	7|8|9	12|21|15	1.783	1.533	2.619	1.98	0.569	0.51	0.009	0.001	0.001	Down
tr|F1SUP1|F1SUP1_PIG	Uncharacterized protein OS=Sus scrofa GN=AKR7A2 PE=1 SV=2	41253.5	11|10|8	28|27|27	1.236	1.344	1.44	1.34	0.102	0.75	0.015	0.001	0.001	Down
tr|D0G0B3|D0G0B3_PIG	Acetyl-Coenzyme A acyltransferase 2 OS=Sus scrofa GN=ACAA2 PE=1 SV=1	42341.9	12|12|11	20|23|16	1.293	1.464	1.634	1.46	0.171	0.68	0.001	0.001	0.001	Down
tr|I3LCX2|I3LCX2_PIG	Uncharacterized protein OS=Sus scrofa PE=1 SV=1	50369.8	15|19|18	56|60|61	1.899	2.234	2.89	2.34	0.504	0.43	0.001	0.001	0.001	Down
sp|P16469|LOX15_PIG	Arachidonate 15-lipoxygenase OS=Sus scrofa GN=ALOX15 PE=1 SV=3	75736.6	17|18|16	31|41|37	2.192	2.748	3.695	2.88	0.76	0.35	0.001	0.001	0.001	Down
tr|F1S285|F1S285_PIG	Uncharacterized protein OS=Sus scrofa GN=COL14A1 PE=1 SV=2	193765	4|3|3	11|11|12	1.775	1.652	2.807	2.08	0.634	0.48	0.004	0.001	0.001	Down
tr|F1RKM1|F1RKM1_PIG	Uncharacterized protein OS=Sus scrofa GN=ALDH7A1 PE=1 SV=2	47480.4	13|10|12	30|19|24	1.355	1.397	1.579	1.44	0.119	0.69	0.001	0.001	0.001	Down
tr|I3LAQ0|I3LAQ0_PIG	Uncharacterized protein (Fragment) OS=Sus scrofa PE=4 SV=8	13250.7	1|1|1	5|7|1	2.595	1.373	0.746	1.57	0.94	0.64	0.021	0.022	0.682	Down
tr|F1RRW8|F1RRW8_PIG	Uncharacterized protein OS=Sus scrofa GN=DNM1 PE=1 SV=2	97648.1	8|8|12	12|12|16	1.43	1.49	1.694	1.54	0.138	0.65	0.005	0.001	0.001	Down
tr|F1SR25|F1SR25_PIG	Thromboxane-A synthase OS=Sus scrofa GN=TBXAS1 PE=3 SV=2	59297.9	6|6|5	10|8|8	1.786	1.777	1.447	1.67	0.193	0.6	0.001	0.002	0.006	Down
sp|P81271|MYH11_PIG	Myosin-11 (Fragments) OS=Sus scrofa GN=MYH11 PE=1 SV=1	7955.28	1|1|1	4|3|5	1.699	1.989	1.473	1.72	0.259	0.58	0.007	0.01	0.023	Down
sp|Q4FAT7|BGLR_PIG	Beta-glucuronidase OS=Sus scrofa GN=GUSB PE=3 SV=1	74929.6	13|14|16	31|33|45	1.509	1.304	1.357	1.39	0.106	0.72	0.001	0.001	0.001	Down
sp|P07802|KAP0_PIG	cAMP-dependent protein kinase type I-alpha regulatory subunit OS=Sus scrofa GN=PRKAR1A PE=1 SV=2	43105	17|13|14	47|33|33	1.335	1.446	1.292	1.36	0.079	0.74	0.001	0.001	0.001	Down
tr|I3LK97|I3LK97_PIG	Uncharacterized protein OS=Sus scrofa GN=CR2 PE=1 SV=1	167575	14|7|16	18|12|17	1.704	2.077	1.532	1.77	0.279	0.56	0.001	0.001	0.004	Down
tr|F1RMM0|F1RMM0_PIG	Uncharacterized protein OS=Sus scrofa GN=PRKCDBP PE=1 SV=2	27317.4	6|6|7	8|9|12	1.762	1.53	1.37	1.55	0.197	0.65	0.013	0.001	0.035	Down
tr|I3LIK6|I3LIK6_PIG	Uncharacterized protein OS=Sus scrofa PE=1 SV=1	29694	5|5|5	37|45|42	1.446	1.642	1.621	1.57	0.108	0.64	0.001	0.001	0.001	Down
sp|Q95274|TYB4_PIG	Thymosin beta-4 OS=Sus scrofa GN=TMSB4X PE=4 SV=1	5031.51	5|5|4	34|33|26	1.843	1.844	0.935	1.54	0.525	0.65	0.001	0.001	0.66	Down
sp|Q29554|ECHA_PIG	Trifunctional enzyme subunit alpha, mitochondrial OS=Sus scrofa GN=HADHA PE=1 SV=1	83720.1	29|25|26	75|81|87	1.231	1.299	1.136	1.22	0.082	0.82	0.001	0.001	0.001	Down
tr|I3L973|I3L973_PIG	Uncharacterized protein OS=Sus scrofa GN=PARVA PE=1 SV=1	38707.3	5|4|4	13|17|16	1.263	1.4	1.29	1.32	0.073	0.76	0.014	0.001	0.012	Down
tr|I3LDC7|I3LDC7_PIG	Isocitrate dehydrogenase [NADP] OS=Sus scrofa GN=IDH1 PE=1 SV=1	48738.4	16|16|21	39|87|53	1.933	1.498	1.703	1.71	0.218	0.58	0.001	0.001	0.001	Down
tr|K7GP55|K7GP55_PIG	Biglycan OS=Sus scrofa GN=BGN PE=1 SV=1	41830.8	14|12|14	57|62|58	1.579	1.35	1.761	1.56	0.206	0.64	0.001	0.001	0.001	Down
sp|Q6RVA9|CAV1_PIG	Caveolin-1 OS=Sus scrofa GN=CAV1 PE=2 SV=1	20764.5	5|6|5	13|18|22	1.842	1.516	1.979	1.78	0.238	0.56	0.001	0.001	0.001	Down
tr|J9JIK8|J9JIK8_PIG	Protein-L-isoaspartate O-methyltransferase OS=Sus scrofa GN=PCMT1 PE=3 SV=1	22623.5	8|8|7	24|23|19	1.238	1.241	1.371	1.28	0.076	0.78	0.002	0.001	0.001	Down
tr|G9F6X9|G9F6X9_PIG	Dihydropyrimidinase-like 2 OS=Sus scrofa PE=2 SV=1	62664.7	20|21|20	85|93|76	1.702	1.684	1.5	1.63	0.112	0.61	0.001	0.001	0.001	Down
tr|I3LR43|I3LR43_PIG	Uncharacterized protein OS=Sus scrofa PE=1 SV=1	18986.1	7|7|8	45|40|49	2.372	5.202	3.619	3.73	1.418	0.27	0.001	0.001	0.001	Down
tr|F5XVC2|F5XVC2_PIG	von Willebrand factor OS=Sus scrofa GN=VWF PE=2 SV=1	321119	21|22|19	32|34|28	1.819	2.111	1.701	1.88	0.211	0.53	0.001	0.001	0.001	Down
tr|K7GLM8|K7GLM8_PIG	Uncharacterized protein (Fragment) OS=Sus scrofa PE=4 SV=1	115641	3|3|-	3|3|-	2.074	1.981	-	2.03	-	0.49	0.042	0.006	-	Down
tr|F1SJH0|F1SJH0_PIG	Coronin OS=Sus scrofa GN=CORO2B PE=1 SV=2	57208.4	5|7|8	6|10|10	1.748	2.084	1.676	1.84	0.218	0.54	0.024	0.001	0.001	Down
tr|F1SSA6|F1SSA6_PIG	Uncharacterized protein OS=Sus scrofa GN=MYH10 PE=1 SV=2	216911	34|26|56	79|59|129	1.257	1.568	1.656	1.49	0.21	0.67	0.001	0.001	0.001	Down
tr|F1SSF5|F1SSF5_PIG	Biliverdin reductase A OS=Sus scrofa GN=BLVRA PE=1 SV=1	33754.6	12|8|11	16|13|17	1.411	1.797	1.881	1.7	0.251	0.59	0.007	0.002	0.001	Down
tr|Q6Y0X5|Q6Y0X5_PIG	Sulfotransferase OS=Sus scrofa PE=2 SV=1	34542.4	6|4|-	8|6|-	1.637	1.749	-	1.69	-	0.59	0.02	0.006	-	Down
tr|K9IVM1|K9IVM1_PIG	Tyrosine-protein kinase OS=Sus scrofa GN=HCK_tv1 PE=2 SV=1	57866	14|10|11	24|17|18	1.502	1.568	1.88	1.65	0.202	0.61	0.001	0.001	0.001	Down
tr|F1RFN9|F1RFN9_PIG	Fascin OS=Sus scrofa GN=FSCN1 PE=1 SV=2	55216.2	19|17|19	52|70|66	1.54	1.949	1.559	1.68	0.231	0.6	0.001	0.001	0.001	Down
tr|K7GL26|K7GL26_PIG	Interleukin-18 OS=Sus scrofa GN=IL18 PE=3 SV=1	19446.5	7|2|5	13|3|9	1.724	4.193	1.965	2.63	1.361	0.38	0.001	0.001	0.001	Down
tr|F1RKC0|F1RKC0_PIG	Uncharacterized protein OS=Sus scrofa GN=HIP1 PE=1 SV=1	113057	17|15|20	27|30|34	1.322	1.981	1.751	1.68	0.334	0.6	0.001	0.001	0.001	Down
tr|F1SMC0|F1SMC0_PIG	Adenylyl cyclase-associated protein OS=Sus scrofa GN=CAP1 PE=1 SV=1	41148.4	14|11|12	41|34|39	1.361	1.215	1.333	1.3	0.077	0.77	0.001	0.001	0.001	Down
tr|F1S663|F1S663_PIG	Uncharacterized protein OS=Sus scrofa GN=LAMC1 PE=1 SV=1	182811	38|41|39	84|112|94	1.424	1.378	1.723	1.51	0.187	0.66	0.001	0.001	0.001	Down
tr|F1SC49|F1SC49_PIG	Uncharacterized protein OS=Sus scrofa PE=1 SV=2	144166	13|16|16	20|33|30	1.336	1.392	1.405	1.38	0.037	0.72	0.001	0.001	0.001	Down
tr|I3LJA8|I3LJA8_PIG	Uncharacterized protein OS=Sus scrofa PE=4 SV=1	106619	1|1|1	2|2|2	2.533	2.383	5.661	3.53	1.851	0.28	0.006	0.019	0.001	Down
tr|F1SRE0|F1SRE0_PIG	Uncharacterized protein OS=Sus scrofa GN=XRCC6 PE=1 SV=1	69837.7	11|7|10	15|10|17	1.613	1.296	1.224	1.38	0.207	0.72	0.001	0.02	0.001	Down
tr|F8T0U2|F8T0U2_PIG	Phosphatidylinositol-binding clathrin assembly protein OS=Sus scrofa GN=PICALM PE=2 SV=1	71809.5	3|2|3	5|3|6	1.535	1.768	1.798	1.7	0.144	0.59	0.001	0.002	0.001	Down
tr|I3LRP7|I3LRP7_PIG	Uncharacterized protein OS=Sus scrofa GN=LOC100626941 PE=4 SV=1	27051.2	6|5|4	11|9|8	1.233	2.105	1.413	1.58	0.46	0.63	0.002	0.001	0.047	Down
tr|I3LJW4|I3LJW4_PIG	Aconitate hydratase OS=Sus scrofa GN=ACO1 PE=1 SV=1	99779.1	29|27|28	62|62|58	1.742	1.754	1.911	1.8	0.094	0.56	0.001	0.001	0.001	Down
tr|A5YV76|A5YV76_PIG	Fatty acid synthase OS=Sus scrofa GN=FASN PE=1 SV=1	274797	34|2|3	99|5|6	2.139	1.49	1.915	1.85	0.33	0.54	0.001	0.005	0.017	Down
tr|I3LS04|I3LS04_PIG	Uncharacterized protein OS=Sus scrofa PE=1 SV=1	54863.2	22|19|20	96|85|100	1.321	1.557	1.525	1.47	0.128	0.68	0.001	0.001	0.001	Down
tr|F1RW71|F1RW71_PIG	Uncharacterized protein OS=Sus scrofa GN=MMRN1 PE=4 SV=2	112042	22|21|21	40|43|41	1.397	1.294	1.047	1.25	0.18	0.8	0.001	0.001	0.44	Down
sp|Q5ISC6|HEBP1_PIG	Heme-binding protein 1 OS=Sus scrofa GN=HEBP1 PE=2 SV=1	21209.5	5|4|5	11|12|16	2.853	2.003	2.469	2.44	0.426	0.41	0.001	0.001	0.001	Down
tr|I3LUM2|I3LUM2_PIG	Uncharacterized protein OS=Sus scrofa PE=4 SV=1	15672.8	2|3|1	5|11|16	6.273	3.647	3.257	4.39	1.64	0.23	0.017	0.004	0.004	Down
tr|I3LIP6|I3LIP6_PIG	Uncharacterized protein OS=Sus scrofa PE=1 SV=1	37443	7|7|7	11|19|13	1.315	1.703	1.702	1.57	0.224	0.64	0.002	0.001	0.001	Down
tr|H2F098|H2F098_PIG	Macrophage receptor OS=Sus scrofa GN=MARCO PE=2 SV=1	40889.3	2|2|3	6|4|8	2.314	8.857	2.273	4.48	3.789	0.22	0.008	0.001	0.005	Down
tr|F1SJP9|F1SJP9_PIG	Uncharacterized protein OS=Sus scrofa GN=NAGA PE=1 SV=1	46984.4	6|6|9	16|16|28	1.739	2.686	2.134	2.19	0.476	0.46	0.001	0.001	0.001	Down
tr|F1SMN1|F1SMN1_PIG	Uncharacterized protein OS=Sus scrofa GN=CALU PE=1 SV=2	37497.8	10|9|7	25|34|22	1.224	1.343	1.444	1.34	0.11	0.75	0.001	0.001	0.001	Down
tr|F1S4Y6|F1S4Y6_PIG	Dynein light chain roadblock OS=Sus scrofa GN=DYNLRB1 PE=1 SV=2	10937.7	3|3|3	6|4|7	1.258	1.631	1.089	1.33	0.277	0.75	0.028	0.029	0.513	Down
sp|Q29558|MAOX_PIG	NADP-dependent malic enzyme (Fragment) OS=Sus scrofa GN=ME1 PE=2 SV=1	62462.2	2|3|2	6|9|5	2.404	1.519	4.005	2.64	1.26	0.38	0.001	0.031	0.001	Down
tr|I3LPW3|I3LPW3_PIG	Uncharacterized protein OS=Sus scrofa PE=1 SV=1	10466.8	2|2|2	4|3|5	2.158	3.591	2.301	2.68	0.789	0.37	0.002	0.017	0.002	Down
tr|B9TRW9|B9TRW9_PIG	Guanine nucleotide-binding protein subunit gamma OS=Sus scrofa GN=GNG12 PE=2 SV=1	8160.13	4|3|3	10|7|10	1.348	1.567	1.225	1.38	0.173	0.72	0.002	0.005	0.047	Down
tr|A0A0D5CDB2|A0A0D5CDB2_PIG	N(G),N(G)-dimethylarginine dimethylaminohydrolase 2 OS=Sus scrofa GN=DDAH2 PE=2 SV=1	29963.6	6|8|8	18|26|25	1.595	1.935	1.404	1.64	0.269	0.61	0.001	0.001	0.001	Down
sp|Q5G6V9|COF2_PIG	CFL2b variant 1 OS=Sus scrofa GN=CFL2b PE=2 SV=1	18820.9	6|5|4	12|10|7	1.504	1.702	1.392	1.53	0.157	0.65	0.001	0.001	0.004	Down
tr|A0A0H5ANC0|A0A0H5ANC0_PIG	Osteoglycin/mimecan OS=Sus scrofa GN=OGN PE=2 SV=1	34289.1	15|14|15	60|78|58	2.465	1.35	3.523	2.45	1.087	0.41	0.001	0.001	0.001	Down
tr|I3L5D5|I3L5D5_PIG	Uncharacterized protein OS=Sus scrofa GN=AHNAK PE=1 SV=1	135910	55|59|66	167|196|184	1.769	1.572	1.617	1.65	0.103	0.61	0.001	0.001	0.001	Down
tr|C7AI81|C7AI81_PIG	Actin alpha 2 OS=Sus scrofa GN=ACTA2 PE=1 SV=1	42362.9	1|2|1	10|17|19	1.486	1.886	2.415	1.93	0.466	0.52	0.001	0.001	0.001	Down
tr|Q59IP2|Q59IP2_PIG	Procollagen alpha 2(V) OS=Sus scrofa GN=COL5A2 PE=2 SV=1	146106	3|2|4	5|5|5	1.764	0.925	1.705	1.46	0.468	0.68	0.002	0.904	0.005	Down
tr|F1SKS4|F1SKS4_PIG	Uncharacterized protein OS=Sus scrofa GN=ERBB2IP PE=1 SV=2	46016.8	7|5|6	7|6|9	1.311	1.127	1.307	1.25	0.105	0.8	0.01	0.319	0.011	Down
tr|J9JIL5|J9JIL5_PIG	Protein S100 OS=Sus scrofa GN=LOC100620367 PE=1 SV=1	11137.6	3|2|3	8|2|6	1.526	1.773	1.709	1.67	0.128	0.6	0.004	0.111	0.036	Down
tr|F1SDR7|F1SDR7_PIG	Uncharacterized protein OS=Sus scrofa GN=YWHAB PE=1 SV=1	28190.9	5|5|5	19|25|37	1.363	1.072	1.265	1.23	0.148	0.81	0.001	0.014	0.001	Down
tr|I3LEI8|I3LEI8_PIG	1,2-dihydroxy-3-keto-5-methylthiopentene dioxygenase OS=Sus scrofa GN=ADI1 PE=1 SV=1	21602.7	9|9|8	22|31|14	1.498	1.153	1.416	1.36	0.18	0.74	0.001	0.027	0.016	Down
sp|Q007T2|CDC42_PIG	Cell division control protein 42 homolog OS=Sus scrofa GN=CDC42 PE=2 SV=2	21569.1	7|5|6	25|18|24	1.344	1.189	1.499	1.34	0.155	0.75	0.001	0.001	0.001	Down
tr|F1SFI6|F1SFI6_PIG	Uncharacterized protein OS=Sus scrofa GN=FETUB PE=1 SV=2	43543	6|6|6	11|17|10	1.358	1.191	1.414	1.32	0.116	0.76	0.001	0.084	0.044	Down
tr|F1S3T0|F1S3T0_PIG	Glucosamine-6-phosphate isomerase OS=Sus scrofa GN=GNPDA2 PE=1 SV=1	31384.7	6|4|7	9|7|12	1.429	1.371	1.512	1.44	0.071	0.69	0.002	0.141	0.009	Down
tr|F1S7K4|F1S7K4_PIG	Uncharacterized protein OS=Sus scrofa GN=PLIN4 PE=1 SV=2	141277	9|19|13	14|41|20	1.963	0.972	2.299	1.74	0.69	0.57	0.031	0.694	0.001	Down
tr|F1S8G5|F1S8G5_PIG	Thimet oligopeptidase OS=Sus scrofa GN=THOP1 PE=1 SV=2	78866.8	24|18|22	52|37|37	1.27	1.112	1.34	1.24	0.117	0.81	0.001	0.004	0.001	Down
tr|Q1HE49|Q1HE49_PIG	Aldo-keto reductase family 1 member C4 OS=Sus scrofa GN=AKR1C4 PE=4 SV=1	37019.3	12|-|13	26|-|31	1.421	-	1.246	1.33	-	0.75	0.001	-	0.001	Down
tr|I3LN42|I3LN42_PIG	Uncharacterized protein OS=Sus scrofa GN=GC PE=1 SV=1	55012.6	14|15|7	37|44|20	1.44	0.907	1.517	1.29	0.332	0.78	0.001	0.001	0.001	Down
tr|I3L889|I3L889_PIG	Uncharacterized protein OS=Sus scrofa GN=LZIC PE=1 SV=1	23588.3	5|6|7	13|14|17	1.444	1.111	1.228	1.26	0.169	0.79	0.001	0.046	0.004	Down
tr|K7GP62|K7GP62_PIG	Uncharacterized protein OS=Sus scrofa PE=3 SV=1	21759.7	1|1|1	14|14|21	1.433	1.185	1.403	1.34	0.135	0.75	0.001	0.005	0.001	Down
tr|F1RZM4|F1RZM4_PIG	Uncharacterized protein OS=Sus scrofa GN=LAMA4 PE=1 SV=2	164796	23|23|26	44|56|51	1.203	1.165	1.358	1.24	0.102	0.81	0.001	0.001	0.001	Down
tr|A8U4R4|A8U4R4_PIG	Transketolase OS=Sus scrofa GN=tkt PE=1 SV=1	68460.9	34|29|29	140|136|138	1.386	1.117	1.216	1.24	0.136	0.81	0.001	0.001	0.001	Down
sp|Q9TV36|FBN1_PIG	Fibrillin-1 OS=Sus scrofa GN=FBN1 PE=2 SV=1	332879	4|5|6	12|35|28	1.588	1.167	3.012	1.92	0.967	0.52	0.025	0.004	0.001	Down
tr|F1SG41|F1SG41_PIG	10-formyltetrahydrofolate dehydrogenase OS=Sus scrofa GN=ALDH1L2 PE=1 SV=2	103362	22|23|20	37|51|37	1.214	1.019	1.386	1.21	0.184	0.83	0.001	0.545	0.001	Down
tr|F1RHV7|F1RHV7_PIG	Uncharacterized protein OS=Sus scrofa GN=FCGRT PE=1 SV=2	39240	4|-|4	12|-|10	1.638	-	2.293	1.97	-	0.51	0.001	-	0.001	Down
tr|F1RK74|F1RK74_PIG	Uncharacterized protein OS=Sus scrofa GN=SLC25A1 PE=1 SV=2	34004.9	6|5|8	14|8|10	1.249	1.333	1.683	1.42	0.23	0.7	0.047	0.205	0.001	Down
tr|K9IWG9|K9IWG9_PIG	Tensin-1 OS=Sus scrofa GN=TNS1 PE=2 SV=1	184368	14|20|16	19|28|22	1.29	1.165	1.588	1.35	0.217	0.74	0.001	0.009	0.001	Down
tr|I3LP69|I3LP69_PIG	Uncharacterized protein OS=Sus scrofa GN=NCK1 PE=4 SV=1	43204.6	8|5|6	10|6|8	1.321	1.218	1.316	1.29	0.058	0.78	0.021	0.182	0.011	Down
tr|B3FVQ2|B3FVQ2_PIG	CD209 OS=Sus scrofa GN=CD209 PE=2 SV=1	28234.8	2|-|2	6|-|8	6.264	-	4.991	5.63	-	0.18	0.002	-	0.004	Down
tr|I3LL97|I3LL97_PIG	Uncharacterized protein OS=Sus scrofa GN=CSRP1 PE=1 SV=1	21468.1	9|10|9	22|19|23	1.777	1.43	1.728	1.65	0.188	0.61	0.001	0.054	0.001	Down
tr|M3VH45|M3VH45_PIG	Annexin OS=Sus scrofa GN=ANXA6 PE=2 SV=1	76145.8	13|15|14	45|53|48	1.461	1.088	1.455	1.33	0.214	0.75	0.001	0.004	0.001	Down
tr|Q0Z8R0|Q0Z8R0_PIG	Cystatin OS=Sus scrofa GN=CST3 PE=1 SV=1	15934.2	4|2|2	11|3|7	1.693	1.864	1.699	1.75	0.097	0.57	0.001	0.089	0.001	Down
sp|P86412|MYP2_PIG	Myelin P2 protein OS=Sus scrofa GN=PMP2 PE=1 SV=1	15009	1|-|2	1|-|2	4.44	-	5.744	5.09	-	0.2	0.025	-	0.001	Down
tr|Q2TCH2|Q2TCH2_PIG	Perilipin OS=Sus scrofa PE=2 SV=1	55314.4	8|1|9	10|6|17	2.435	1.447	3.123	2.33	0.842	0.43	0.001	0.16	0.001	Down
tr|F1SGH5|F1SGH5_PIG	Uncharacterized protein OS=Sus scrofa GN=PDHB PE=1 SV=1	39571.3	11|10|8	28|55|31	1.3	1.127	1.359	1.26	0.121	0.79	0.001	0.001	0.001	Down
tr|F1RF28|F1RF28_PIG	Uncharacterized protein OS=Sus scrofa PE=1 SV=2	106329	2|4|5	2|5|5	1.283	1.353	1.962	1.53	0.373	0.65	0.034	0.078	0.001	Down
tr|F1RLR8|F1RLR8_PIG	Uncharacterized protein OS=Sus scrofa GN=GGT5 PE=1 SV=2	61955.4	5|3|3	6|3|3	1.445	1.607	2.436	1.83	0.532	0.55	0.025	0.143	0.013	Down
tr|F1SDI9|F1SDI9_PIG	Uncharacterized protein OS=Sus scrofa GN=DPYSL4 PE=1 SV=2	74630.1	1|1|1	6|4|6	1.753	1.403	1.475	1.54	0.185	0.65	0.001	0.072	0.028	Down
tr|F1RPU8|F1RPU8_PIG	Mitochondrial pyruvate carrier OS=Sus scrofa GN=MPC2 PE=1 SV=2	14354.7	1|1|1	3|2|4	2.087	1.467	1.987	1.85	0.333	0.54	0.001	0.32	0.004	Down
tr|Q68S99|Q68S99_PIG	Fatty acid binding protein 3 (Fragment) OS=Sus scrofa GN=FABP3 PE=2 SV=1	13257.9	6|6|5	15|41|19	2.159	1.114	1.974	1.75	0.558	0.57	0.001	0.001	0.001	Down
tr|D0G7F6|D0G7F6_PIG	Triosephosphate isomerase OS=Sus scrofa GN=TPI1 PE=1 SV=1	26860.9	17|16|19	85|106|113	1.283	1.117	1.204	1.2	0.083	0.83	0.001	0.001	0.001	Down
tr|I3LSV6|I3LSV6_PIG	Uncharacterized protein OS=Sus scrofa GN=COL2A1 PE=1 SV=1	130784	2|2|1	3|3|2	1.85	1.594	6.699	3.38	2.876	0.3	0.005	0.206	0.001	Down
tr|M3V836|M3V836_PIG	Glutathione S-transferase pi 1 OS=Sus scrofa GN=GSTP1 PE=2 SV=1	23837.2	11|-|10	83|-|70	1.507	-	1.225	1.37	-	0.73	0.001	-	0.001	Down
tr|K7GS29|K7GS29_PIG	Uncharacterized protein OS=Sus scrofa GN=IL33 PE=4 SV=1	31751.1	6|-|11	8|-|16	1.64	-	1.451	1.55	-	0.65	0.002	-	0.001	Down
sp|P17560|RENBP_PIG	N-acylglucosamine 2-epimerase OS=Sus scrofa GN=RENBP PE=1 SV=2	46981.1	4|-|6	4|-|9	2.053	-	1.734	1.89	-	0.53	0.011	-	0.001	Down
tr|F1RMN7|F1RMN7_PIG	Hemopexin OS=Sus scrofa GN=HPX PE=1 SV=2	52039.3	1|1|13	1|2|53	10	10	1.561	7.19	4.872	0.14	0.007	0.289	0.001	Down
tr|F1SUE4|F1SUE4_PIG	Uncharacterized protein OS=Sus scrofa GN=ASPN PE=1 SV=1	42800.4	10|10|11	21|24|26	2.587	1.189	4.665	2.81	1.749	0.36	0.001	0.001	0.001	Down
tr|F1SKF1|F1SKF1_PIG	Uncharacterized protein OS=Sus scrofa GN=PLS1 PE=1 SV=2	57570.9	2|2|2	13|12|10	1.337	1.098	1.492	1.31	0.198	0.76	0.004	0.055	0.001	Down
sp|P10775|RINI_PIG	Ribonuclease inhibitor OS=Sus scrofa GN=RNH1 PE=1 SV=1	50684.4	17|15|17	61|33|48	1.385	1.181	1.38	1.32	0.116	0.76	0.001	0.001	0.001	Down
tr|F1SVB0|F1SVB0_PIG	Uncharacterized protein OS=Sus scrofa GN=CAPG PE=1 SV=1	39184.8	9|8|9	36|36|39	1.251	1.133	1.305	1.23	0.088	0.81	0.001	0.003	0.001	Down
tr|F1RJ25|F1RJ25_PIG	Fructose-bisphosphate aldolase OS=Sus scrofa GN=ALDOC PE=1 SV=2	39733.3	12|18|14	32|92|39	1.461	1.079	1.34	1.29	0.195	0.78	0.001	0.005	0.001	Down
tr|K7GMN8|K7GMN8_PIG	Pyruvate dehydrogenase E1 component subunit alpha, somatic form, mitochondrial OS=Sus scrofa GN=PDHA1 PE=1 SV=1	40840.3	12|13|14	30|45|43	1.347	1.155	1.398	1.3	0.128	0.77	0.001	0.001	0.001	Down
sp|Q8WNQ7|GALNS_PIG	N-acetylgalactosamine-6-sulfatase OS=Sus scrofa GN=GALNS PE=2 SV=1	58112.1	4|4|6	6|4|7	1.428	1.345	1.278	1.35	0.075	0.74	0.04	0.077	0.036	Down
sp|P12026|ACBP_PIG	Acyl-CoA-binding protein OS=Sus scrofa GN=DBI PE=1 SV=2	9872.07	5|7|6	36|74|47	1.698	1.154	1.502	1.45	0.276	0.69	0.001	0.001	0.001	Down
sp|P79384|PCCB_PIG	Propionyl-CoA carboxylase beta chain, mitochondrial OS=Sus scrofa GN=PCCB PE=2 SV=1	59162.1	9|8|7	11|16|10	1.346	1.151	1.256	1.25	0.098	0.8	0.001	0.166	0.044	Down
tr|K7GP66|K7GP66_PIG	Integrin beta OS=Sus scrofa GN=ITGB4 PE=1 SV=1	198510	5|-|6	9|-|7	1.412	-	1.631	1.52	-	0.66	0.002	-	0.007	Down
sp|P19620|ANXA2_PIG	Annexin A2 OS=Sus scrofa GN=ANXA2 PE=1 SV=4	38776.7	29|28|27	129|168|160	1.393	1.147	1.923	1.49	0.397	0.67	0.001	0.001	0.001	Down
tr|F1SQW8|F1SQW8_PIG	Uncharacterized protein OS=Sus scrofa GN=ARHGDIB PE=1 SV=2	22873.4	16|14|16	72|69|72	1.529	1.06	1.301	1.3	0.235	0.77	0.001	0.095	0.001	Down
tr|Q4W5W4|Q4W5W4_PIG	MHC class II antigen OS=Sus scrofa GN=SLA-DQB1 PE=2 SV=1	29753.1	1|-|1	2|-|1	5.726	-	7.88	6.8	-	0.15	0.002	-	0.025	Down
tr|F1SEH2|F1SEH2_PIG	Uncharacterized protein OS=Sus scrofa GN=GMFG PE=4 SV=2	16926.5	5|5|5	15|27|15	1.342	1.104	1.253	1.23	0.12	0.81	0.001	0.019	0.001	Down
sp|Q9TSX9|PRDX6_PIG	Peroxiredoxin-6 OS=Sus scrofa GN=PRDX6 PE=2 SV=3	25060.1	13|11|11	31|28|33	1.345	1.136	1.311	1.26	0.112	0.79	0.001	0.019	0.001	Down
tr|Q5JZM5|Q5JZM5_PIG	Myelin protein-zero (Fragment) OS=Sus scrofa GN=MPZ PE=4 SV=1	19805.5	4|2|5	11|5|26	8.748	1.207	10	6.65	4.757	0.15	0.001	0.368	0.001	Down
tr|F1SNI1|F1SNI1_PIG	Uncharacterized protein OS=Sus scrofa GN=WDR91 PE=1 SV=2	84477.3	10|11|15	13|16|22	1.327	1.139	1.288	1.25	0.099	0.8	0.007	0.003	0.001	Down
tr|Q9TSG5|Q9TSG5_PIG	SLA-DR1 beta1 domain (Fragment) OS=Sus scrofa GN=SLA-DRB1*G10 PE=2 SV=1	12169.1	1|-|1	1|-|1	6.765	-	7.58	7.17	-	0.14	0.015	-	0.001	Down
tr|F2Z4Z1|F2Z4Z1_PIG	Uncharacterized protein OS=Sus scrofa GN=YWHAG PE=1 SV=1	28438	7|6|5	19|17|12	1.315	1.066	1.303	1.23	0.14	0.81	0.001	0.485	0.004	Down
tr|B8XSJ9|B8XSJ9_PIG	Monoglyceride lipase OS=Sus scrofa GN=MGLL PE=1 SV=1	33544.3	7|8|9	9|13|12	2.377	1.275	1.617	1.76	0.564	0.57	0.001	0.053	0.007	Down
tr|I3LME4|I3LME4_PIG	Uncharacterized protein OS=Sus scrofa GN=LOC100624264 PE=4 SV=1	122118	7|4|4	8|4|5	1.258	1.09	1.657	1.33	0.291	0.75	0.023	0.708	0.001	Down
tr|I3LQ79|I3LQ79_PIG	Uncharacterized protein OS=Sus scrofa GN=MVP PE=1 SV=1	99954.6	29|27|31	73|77|88	1.207	1.113	1.348	1.22	0.118	0.82	0.001	0.001	0.001	Down
tr|F1SAM3|F1SAM3_PIG	Uncharacterized protein OS=Sus scrofa GN=CDH2 PE=1 SV=2	98715.2	6|5|6	9|6|8	1.15	1.967	1.473	1.53	0.411	0.65	0.509	0.004	0.001	Down
tr|M3V7Z1|M3V7Z1_PIG	Cytoplasmic FMR1 interacting protein 1 tv1 OS=Sus scrofa GN=CYFIP1 tv1 PE=2 SV=1	146799	12|14|14	19|17|19	1.188	1.726	1.553	1.49	0.275	0.67	0.019	0.001	0.001	Down
tr|F1RNN0|F1RNN0_PIG	Vacuolar protein sorting-associated protein 29 OS=Sus scrofa GN=VPS29 PE=1 SV=2	21056.9	9|7|8	17|13|19	1.149	1.285	1.245	1.23	0.07	0.81	0.025	0.001	0.016	Down
tr|A5A755|A5A755_PIG	Guanine nucleotide-binding protein (Fragment) OS=Sus scrofa GN=GNAQ PE=2 SV=1	42251.4	4|5|3	7|9|6	1.043	1.593	1.272	1.3	0.276	0.77	0.684	0.007	0.047	Down
tr|F1S940|F1S940_PIG	Glycosyltransferase 25 domain containing 1 OS=Sus scrofa GN=COLGALT1 PE=1 SV=1	72026.8	16|13|16	23|24|30	1.132	1.682	1.227	1.35	0.294	0.74	0.022	0.001	0.001	Down
tr|F1RQR4|F1RQR4_PIG	Uncharacterized protein OS=Sus scrofa GN=EHD1 PE=1 SV=2	62765.8	25|20|26	59|55|67	1.18	1.363	1.246	1.26	0.093	0.79	0.001	0.001	0.001	Down
tr|I3LSD1|I3LSD1_PIG	Sorting nexin OS=Sus scrofa GN=SNX9 PE=1 SV=1	66221.4	12|10|13	22|15|23	1.186	1.468	1.371	1.34	0.143	0.75	0.001	0.001	0.001	Down
tr|I3LDU9|I3LDU9_PIG	Uncharacterized protein OS=Sus scrofa GN=SNTB2 PE=1 SV=1	58320.2	12|11|14	17|21|24	1.071	1.43	1.454	1.32	0.215	0.76	0.321	0.001	0.001	Down
tr|F1RTA1|F1RTA1_PIG	Uncharacterized protein OS=Sus scrofa GN=ABCC3 PE=1 SV=2	172114	15|14|18	25|19|26	1.151	1.597	1.333	1.36	0.224	0.74	0.041	0.001	0.001	Down
tr|F1RZR9|F1RZR9_PIG	Chloride intracellular channel protein OS=Sus scrofa GN=CLIC2 PE=1 SV=1	28561.5	13|9|13	24|20|25	1.102	1.384	1.298	1.26	0.145	0.79	0.09	0.001	0.001	Down
tr|F1RW09|F1RW09_PIG	Uncharacterized protein OS=Sus scrofa GN=EXOC7 PE=1 SV=2	79833.4	11|12|7	12|14|8	1.18	1.372	1.397	1.32	0.119	0.76	0.022	0.001	0.001	Down
tr|F1RR45|F1RR45_PIG	Uncharacterized protein OS=Sus scrofa GN=CRAT PE=1 SV=1	71340.5	6|7|8	9|10|11	1.18	1.216	1.397	1.26	0.116	0.79	0.026	0.007	0.025	Down
sp|Q5PXT2|LMCD1_PIG	LIM and cysteine-rich domains protein 1 OS=Sus scrofa GN=LMCD1 PE=2 SV=1	41755.4	6|8|6	9|12|10	1.082	1.894	1.324	1.43	0.417	0.7	0.703	0.001	0.007	Down
tr|F1RX66|F1RX66_PIG	Uncharacterized protein OS=Sus scrofa GN=LOC396625 PE=1 SV=2	54027.4	13|11|12	24|15|24	1.151	1.273	1.253	1.23	0.065	0.81	0.033	0.007	0.001	Down
tr|F1SD69|F1SD69_PIG	Uncharacterized protein OS=Sus scrofa PE=1 SV=2	44454.9	1|2|2	2|4|4	1.236	2.159	1.647	1.68	0.462	0.6	0.577	0.003	0.031	Down
tr|F1RR60|F1RR60_PIG	Uncharacterized protein OS=Sus scrofa GN=PHYHD1 PE=1 SV=1	32602.2	3|4|4	5|8|6	1.277	1.607	1.463	1.45	0.165	0.69	0.073	0.001	0.01	Down
tr|A5GHL0|A5GHL0_PIG	RAB22A, member RAS oncogene family OS=Sus scrofa GN=RAB22A PE=1 SV=1	21990.3	5|2|5	10|4|9	1.199	1.699	1.298	1.4	0.265	0.71	0.07	0.009	0.004	Down
tr|Q58G70|Q58G70_PIG	Fatty acid synthase (Fragment) OS=Sus scrofa GN=FASN PE=2 SV=1	263853	-|2|1	-|4|4	-	1.853	1.797	1.82	-	0.55	-	0.015	0.003	Down
tr|F1RUE3|F1RUE3_PIG	Uncharacterized protein OS=Sus scrofa GN=ALDH5A1 PE=1 SV=2	58585	4|5|3	4|5|6	1.208	1.427	1.39	1.34	0.117	0.75	0.295	0.036	0.025	Down
tr|I3LH91|I3LH91_PIG	Uncharacterized protein OS=Sus scrofa PE=1 SV=1	30947.1	5|4|4	8|10|9	1.07	1.559	1.53	1.39	0.274	0.72	0.502	0.002	0.001	Down
tr|F1RRB7|F1RRB7_PIG	Uncharacterized protein OS=Sus scrofa GN=ACAA1 PE=1 SV=2	44968.3	8|9|9	11|20|15	1.271	1.354	1.679	1.43	0.216	0.7	0.248	0.003	0.001	Down
tr|F1S1D7|F1S1D7_PIG	Uncharacterized protein OS=Sus scrofa GN=NAGLU PE=1 SV=1	82865.9	10|8|9	13|9|12	0.835	1.421	1.344	1.2	0.318	0.83	0.059	0.001	0.001	Down
tr|I3L5L1|I3L5L1_PIG	Uncharacterized protein OS=Sus scrofa GN=RAP1B PE=1 SV=1	21021.7	8|5|7	18|11|17	1.078	1.272	1.45	1.27	0.186	0.79	0.142	0.039	0.001	Down
tr|F2Z5S6|F2Z5S6_PIG	Uncharacterized protein OS=Sus scrofa GN=BRK1 PE=1 SV=1	8764.46	3|4|5	4|8|9	1.266	1.317	1.297	1.29	0.026	0.78	0.184	0.022	0.01	Down
tr|F1RXC0|F1RXC0_PIG	Uncharacterized protein OS=Sus scrofa GN=CA13 PE=1 SV=1	29730	2|2|2	3|3|2	2.664	3.997	3.47	3.38	0.671	0.3	0.118	0.007	0.013	Down
tr|F1SCM9|F1SCM9_PIG	Uncharacterized protein OS=Sus scrofa GN=TRIP10 PE=1 SV=1	68544.3	14|13|12	15|20|16	1.124	1.378	1.31	1.27	0.131	0.79	0.084	0.001	0.001	Down
tr|F1RS99|F1RS99_PIG	Uncharacterized protein OS=Sus scrofa GN=COL6A5 PE=1 SV=1	289943	25|22|32	31|25|49	0.782	1.716	1.27	1.26	0.467	0.79	0.001	0.001	0.001	Down
tr|K7GPH3|K7GPH3_PIG	ATP-binding cassette sub-family G member 2 (Fragment) OS=Sus scrofa GN=ABCG2 PE=1 SV=8	23150.9	-|2|3	-|3|5	-	2.176	1.528	1.85	-	0.54	-	0.021	0.006	Down
tr|B8XSJ2|B8XSJ2_PIG	ER lipid raft-associated 2 isoform 2 OS=Sus scrofa GN=ERLIN2 PE=2 SV=1	37989.5	-|4|8	-|6|15	-	1.537	1.325	1.43	-	0.7	-	0.002	0.001	Down
sp|Q6Q2C2|HYES_PIG	Bifunctional epoxide hydrolase 2 OS=Sus scrofa GN=EPHX2 PE=2 SV=1	63336.1	1|12|10	1|16|15	1.083	2.106	1.455	1.55	0.518	0.65	0.904	0.001	0.011	Down
tr|I3LHC8|I3LHC8_PIG	Uncharacterized protein OS=Sus scrofa GN=LOC100522692 PE=1 SV=1	26967.9	8|6|7	23|16|15	1.076	1.935	1.836	1.62	0.47	0.62	0.059	0.001	0.001	Down
tr|M9TGS8|M9TGS8_PIG	Mitochondrial delta3,delta2-dienoyl-CoA isomerase OS=Sus scrofa GN=Eci1 PE=2 SV=1	33359.8	6|6|6	16|13|14	1.188	1.378	1.525	1.36	0.169	0.74	0.118	0.004	0.001	Down
tr|F1SCF1|F1SCF1_PIG	Uncharacterized protein OS=Sus scrofa GN=SERPINA6 PE=3 SV=2	45242	6|3|4	6|7|6	1.535	1.387	2.454	1.79	0.578	0.56	0.051	0.003	0.001	Down
tr|F1RFU7|F1RFU7_PIG	Uncharacterized protein OS=Sus scrofa GN=CDH11 PE=1 SV=2	88391	7|5|6	9|8|10	1.093	1.514	1.421	1.34	0.221	0.75	0.684	0.001	0.001	Down
tr|B8YM31|B8YM31_PIG	CD23 OS=Sus scrofa GN=FCER2 PE=2 SV=1	34116.6	1|2|2	2|2|2	1.221	4.095	2.08	2.47	1.475	0.4	0.609	0.003	0.041	Down
tr|I3LMK8|I3LMK8_PIG	Uncharacterized protein OS=Sus scrofa PE=4 SV=1	23137.4	1|1|1	2|4|3	1.376	1.483	2.005	1.62	0.337	0.62	0.565	0.02	0.003	Down
tr|F1RZ89|F1RZ89_PIG	Uncharacterized protein OS=Sus scrofa PE=1 SV=2	55666	3|3|3	4|5|3	1.305	1.593	2.195	1.7	0.454	0.59	0.055	0.004	0.003	Down
tr|A0A173G6G4|A0A173G6G4_PIG	Septin 4 OS=Sus scrofa PE=2 SV=1	44273.5	7|6|8	14|11|10	1.123	1.662	1.329	1.37	0.272	0.73	0.447	0.001	0.006	Down
tr|F1SKY2|F1SKY2_PIG	Uncharacterized protein OS=Sus scrofa GN=NIT2 PE=1 SV=2	31577.3	11|13|14	18|20|20	1.191	1.265	1.361	1.27	0.085	0.79	0.01	0.001	0.001	Down
tr|I3LLD8|I3LLD8_PIG	Uncharacterized protein OS=Sus scrofa GN=LOC100626701 PE=1 SV=1	55787.9	10|11|10	20|22|18	1.065	1.339	1.331	1.24	0.156	0.81	0.607	0.001	0.001	Down
sp|Q9N1F5|GSTO1_PIG	Glutathione S-transferase omega-1 OS=Sus scrofa GN=GSTO1 PE=1 SV=2	27725.2	7|10|9	13|24|21	1.129	1.227	1.246	1.2	0.063	0.83	0.004	0.001	0.001	Down
tr|I3LFZ8|I3LFZ8_PIG	Uncharacterized protein OS=Sus scrofa GN=RAB5B PE=1 SV=1	25347.7	4|4|4	13|10|11	1.228	1.349	1.23	1.27	0.069	0.79	0.074	0.035	0.015	Down
tr|I3LHT9|I3LHT9_PIG	Uncharacterized protein OS=Sus scrofa GN=STX12 PE=1 SV=1	31493.3	6|6|6	8|8|12	1.157	1.308	1.332	1.27	0.095	0.79	0.162	0.019	0.001	Down
tr|F2Z5C1|F2Z5C1_PIG	Annexin OS=Sus scrofa GN=ANXA5 PE=1 SV=2	33175	22|21|23	107|110|135	1.172	1.239	1.368	1.26	0.1	0.79	0.001	0.001	0.001	Down
tr|F1RM51|F1RM51_PIG	Glucosamine-6-phosphate isomerase OS=Sus scrofa GN=GNPDA1 PE=1 SV=1	32706.5	9|6|7	21|16|17	1.253	1.535	1.89	1.56	0.319	0.64	0.096	0.002	0.001	Down
tr|F1STP2|F1STP2_PIG	Uncharacterized protein OS=Sus scrofa GN=NAALAD2 PE=1 SV=2	83001.5	9|9|12	9|9|12	1.254	1.847	1.651	1.58	0.302	0.63	0.422	0.001	0.001	Down
tr|Q95J37|Q95J37_PIG	Oxytocin (Fragment) OS=Sus scrofa PE=4 SV=1	7344.38	1|1|1	3|2|2	0.833	10	8.698	6.51	4.96	0.15	0.313	0.001	0.006	Down
tr|B2DCZ7|B2DCZ7_PIG	Stromal membrane-associated protein 1-like OS=Sus scrofa GN=SMAP1L PE=1 SV=1	46996.9	4|7|3	9|9|8	0.935	1.458	1.27	1.22	0.265	0.82	0.693	0.001	0.007	Down
sp|Q29073|PTGR1_PIG	Prostaglandin reductase 1 OS=Sus scrofa GN=PTGR1 PE=1 SV=1	36062.6	6|6|7	11|8|8	1.319	1.327	1.356	1.33	0.019	0.75	0.06	0.003	0.001	Down
tr|I3LV02|I3LV02_PIG	AP complex subunit beta OS=Sus scrofa GN=AP1B1 PE=1 SV=1	105590	1|1|1	5|3|4	1.242	1.582	1.901	1.58	0.33	0.63	0.11	0.038	0.008	Down
tr|I3L5E2|I3L5E2_PIG	Uncharacterized protein OS=Sus scrofa GN=SNX17 PE=4 SV=1	53149.3	6|6|5	11|12|9	1.109	1.286	1.38	1.26	0.138	0.79	0.457	0.031	0.015	Down
tr|I3LAA4|I3LAA4_PIG	Uncharacterized protein OS=Sus scrofa GN=LOC102165939 PE=1 SV=1	42921.9	7|6|6	18|17|22	1.198	1.558	1.452	1.4	0.185	0.71	0.004	0.001	0.001	Down
tr|F1RVM6|F1RVM6_PIG	Uncharacterized protein OS=Sus scrofa PE=1 SV=2	23826.4	3|3|4	8|5|8	1.299	1.384	1.437	1.37	0.07	0.73	0.142	0.021	0.003	Down
tr|F1RHK2|F1RHK2_PIG	Uncharacterized protein OS=Sus scrofa GN=ABR PE=1 SV=2	78627.8	11|10|8	14|14|9	1.032	1.272	1.339	1.21	0.161	0.83	0.533	0.002	0.008	Down
tr|F1SGN8|F1SGN8_PIG	GMP reductase OS=Sus scrofa GN=GMPR2 PE=1 SV=1	38376.2	12|9|9	21|20|18	1.164	1.352	1.275	1.26	0.095	0.79	0.04	0.001	0.001	Down
tr|F1RJH8|F1RJH8_PIG	Uncharacterized protein OS=Sus scrofa GN=ASL PE=1 SV=1	51842.5	2|8|10	3|9|12	1.018	1.329	1.428	1.26	0.214	0.79	0.945	0.015	0.006	Down
tr|K7GNN0|K7GNN0_PIG	Uncharacterized protein (Fragment) OS=Sus scrofa PE=1 SV=1	168430	1|1|1	2|3|5	1.699	3.79	1.925	2.47	1.148	0.4	0.083	0.007	0.007	Down
tr|I3LRT6|I3LRT6_PIG	FK506-binding protein OS=Sus scrofa GN=FKBP9 PE=1 SV=1	51393.7	8|7|8	17|14|14	1.183	1.455	1.345	1.33	0.137	0.75	0.004	0.001	0.001	Down
tr|F1SB62|F1SB62_PIG	Uncharacterized protein OS=Sus scrofa GN=ACAT2 PE=1 SV=1	42837	12|10|11	26|32|25	1.187	1.215	1.206	1.2	0.014	0.83	0.029	0.001	0.002	Down
sp|P04574|CPNS1_PIG	Calpain small subunit 1 OS=Sus scrofa GN=CAPNS1 PE=1 SV=1	28146.7	10|6|8	28|18|21	1.053	1.247	1.295	1.2	0.128	0.83	0.519	0.014	0.003	Down
sp|B1PK17|ACY2_PIG	Aspartoacylase OS=Sus scrofa GN=ASPA PE=2 SV=1	35963.2	4|6|2	5|10|2	1.503	1.636	2.37	1.84	0.467	0.54	0.112	0.01	0.02	Down
tr|I3LRZ4|I3LRZ4_PIG	Uncharacterized protein OS=Sus scrofa GN=PPFIBP1 PE=4 SV=1	100209	10|12|14	11|16|20	1.096	1.354	1.332	1.26	0.143	0.79	0.567	0.001	0.001	Down
tr|F1RVS9|F1RVS9_PIG	Uncharacterized protein OS=Sus scrofa GN=PI16 PE=1 SV=1	49869.5	4|8|7	6|15|10	1.503	1.459	1.758	1.57	0.161	0.64	0.108	0.001	0.001	Down
tr|B5APU7|B5APU7_PIG	Arp2/3 complex 34 kDa subunit OS=Sus scrofa PE=2 SV=1	34353.5	7|16|18	21|66|88	1.176	1.228	1.265	1.22	0.045	0.82	0.034	0.001	0.001	Down
tr|F1RGA9|F1RGA9_PIG	Coronin OS=Sus scrofa PE=1 SV=2	59729	10|13|11	35|27|27	1.171	1.259	1.236	1.22	0.046	0.82	0.007	0.001	0.001	Down
tr|F1S9V1|F1S9V1_PIG	Uncharacterized protein OS=Sus scrofa GN=PLD4 PE=4 SV=1	56947.1	10|2|6	15|4|9	1.126	1.71	1.748	1.53	0.349	0.65	0.228	0.016	0.001	Down
tr|F1S075|F1S075_PIG	Uncharacterized protein OS=Sus scrofa GN=RORA PE=1 SV=2	59073.5	1|1|1	5|5|3	0.898	2.225	1.606	1.58	0.664	0.63	0.293	0.001	0.04	Down
tr|I3LQU0|I3LQU0_PIG	Uncharacterized protein OS=Sus scrofa PE=1 SV=1	34583.5	6|6|6	8|8|10	1.174	1.457	1.364	1.33	0.144	0.75	0.094	0.007	0.019	Down
tr|F2Z591|F2Z591_PIG	Uncharacterized protein OS=Sus scrofa GN=UBLCP1 PE=1 SV=1	36820.2	5|5|9	5|8|12	1.343	1.341	1.407	1.36	0.038	0.74	0.266	0.005	0.001	Down
tr|F1RQZ0|F1RQZ0_PIG	Uncharacterized protein OS=Sus scrofa GN=GRN PE=1 SV=1	67907.6	7|9|7	8|12|7	1.11	1.282	1.401	1.26	0.146	0.79	0.123	0.01	0.004	Down
tr|F1S2E2|F1S2E2_PIG	Annexin OS=Sus scrofa GN=ANXA11 PE=1 SV=2	54232.9	19|18|20	64|60|65	1.109	1.32	1.27	1.23	0.11	0.81	0.001	0.001	0.001	Down
tr|F1SD87|F1SD87_PIG	Uncharacterized protein OS=Sus scrofa GN=FBLN5 PE=1 SV=2	52451.4	5|5|5	14|14|15	0.995	1.476	2.366	1.61	0.696	0.62	0.981	0.001	0.001	Down
tr|F1SU00|F1SU00_PIG	Uncharacterized protein OS=Sus scrofa PE=1 SV=1	17702.5	2|3|3	5|12|10	1.41	1.537	1.385	1.44	0.082	0.69	0.144	0.001	0.001	Down
tr|I3LJM0|I3LJM0_PIG	Uncharacterized protein OS=Sus scrofa PE=1 SV=1	11383.1	1|1|2	1|3|5	1.441	1.535	1.664	1.55	0.112	0.65	0.503	0.048	0.001	Down
tr|F1SJY6|F1SJY6_PIG	Uncharacterized protein OS=Sus scrofa GN=CTNND1 PE=1 SV=2	108619	15|16|20	23|28|32	1.165	1.581	1.23	1.33	0.224	0.75	0.03	0.001	0.001	Down
tr|I3LC63|I3LC63_PIG	Uncharacterized protein OS=Sus scrofa GN=EXOC1 PE=1 SV=1	102436	14|9|7	19|13|8	1.172	1.229	1.236	1.21	0.035	0.83	0.008	0.001	0.013	Down
tr|F1S8D2|F1S8D2_PIG	Uncharacterized protein OS=Sus scrofa GN=HOMER3 PE=1 SV=2	35679.2	2|5|3	2|6|3	1.997	1.764	1.815	1.86	0.122	0.54	0.207	0.003	0.003	Down
tr|F1RW40|F1RW40_PIG	Uncharacterized protein OS=Sus scrofa GN=CCDC22 PE=1 SV=2	70947	17|13|17	23|20|25	1.066	1.304	1.371	1.25	0.16	0.8	0.574	0.001	0.001	Down
tr|F1SGZ8|F1SGZ8_PIG	Uncharacterized protein OS=Sus scrofa GN=TWF1 PE=1 SV=1	40451.7	7|6|7	12|11|10	1.134	1.358	1.274	1.26	0.113	0.79	0.226	0.001	0.003	Down
tr|Q9BE98|Q9BE98_PIG	Androgen receptor (Fragment) OS=Sus scrofa GN=AR PE=4 SV=1	24749.1	-|1|1	-|3|2	-	1.568	2.124	1.85	-	0.54	-	0.039	0.037	Down
tr|F1SA30|F1SA30_PIG	Tartrate-resistant acid phosphatase type 5 OS=Sus scrofa GN=ACP5 PE=4 SV=2	34511.7	6|1|5	9|3|7	1.224	1.658	1.645	1.51	0.247	0.66	0.287	0.023	0.003	Down
tr|F1RNA6|F1RNA6_PIG	Uncharacterized protein OS=Sus scrofa GN=FLOT2 PE=1 SV=1	45677.9	18|19|20	33|38|46	1.188	1.39	1.343	1.31	0.106	0.76	0.001	0.001	0.001	Down
sp|Q95242|PECA1_PIG	Platelet endothelial cell adhesion molecule OS=Sus scrofa GN=PECAM1 PE=2 SV=1	83221.3	13|15|12	26|26|25	1.135	1.826	1.449	1.47	0.346	0.68	0.04	0.001	0.001	Down
tr|A0A0K1TQQ7|A0A0K1TQQ7_PIG	Carbonyl reductase 3 OS=Sus scrofa GN=CBR3 PE=2 SV=1	30844	6|12|10	11|18|14	0.918	1.346	1.355	1.21	0.25	0.83	0.643	0.001	0.001	Down
tr|A0A1V0CLY1|A0A1V0CLY1_PIG	Membrane glycoprotein (Fragment) OS=Sus scrofa GN=thy-1 PE=2 SV=1	17427.3	6|5|5	58|67|76	1.163	1.522	1.337	1.34	0.18	0.75	0.001	0.001	0.001	Down
sp|P26234|VINC_PIG	Vinculin OS=Sus scrofa GN=VCL PE=1 SV=4	124419	58|54|59	213|249|249	1.175	1.525	1.481	1.39	0.191	0.72	0.001	0.001	0.001	Down
tr|F1RWI8|F1RWI8_PIG	Uncharacterized protein OS=Sus scrofa GN=SCRN2 PE=1 SV=1	47076.6	4|5|5	4|6|7	1.338	1.306	1.28	1.31	0.029	0.76	0.26	0.022	0.036	Down
tr|F1SFV7|F1SFV7_PIG	Protein S100 OS=Sus scrofa GN=S100A4 PE=1 SV=1	11933.8	5|4|4	14|9|16	1.173	1.656	1.511	1.45	0.248	0.69	0.051	0.001	0.001	Down
tr|F1SSR4|F1SSR4_PIG	Uncharacterized protein OS=Sus scrofa GN=IVD PE=1 SV=1	47114.9	8|11|11	17|22|18	1.097	1.388	1.76	1.42	0.332	0.7	0.558	0.001	0.001	Down
tr|I3L650|I3L650_PIG	Uncharacterized protein OS=Sus scrofa GN=CALD1 PE=1 SV=1	90168.8	-|21|20	-|51|49	-	1.466	1.259	1.36	-	0.74	-	0.001	0.001	Down
tr|F1ST01|F1ST01_PIG	Uncharacterized protein OS=Sus scrofa GN=SELENBP1 PE=1 SV=1	53166.7	25|21|23	69|64|67	1.025	1.422	1.553	1.33	0.275	0.75	0.609	0.001	0.001	Down
tr|F1RL04|F1RL04_PIG	Uncharacterized protein OS=Sus scrofa GN=PPM1F PE=1 SV=1	47927.1	13|11|11	31|27|33	1.148	1.339	1.316	1.27	0.104	0.79	0.006	0.001	0.001	Down
tr|I3L7I0|I3L7I0_PIG	Uncharacterized protein OS=Sus scrofa GN=P3H1 PE=1 SV=1	60641.7	5|7|7	9|8|10	1.082	1.279	1.3	1.22	0.12	0.82	0.517	0.009	0.003	Down
tr|F1S3J0|F1S3J0_PIG	Uncharacterized protein OS=Sus scrofa GN=ACOT6 PE=1 SV=2	46988	3|4|3	8|9|10	1.048	1.265	1.305	1.21	0.138	0.83	0.83	0.038	0.01	Down
tr|F1SS93|F1SS93_PIG	Uncharacterized protein OS=Sus scrofa GN=CTSS PE=1 SV=1	39189.9	9|7|8	25|17|17	1.009	1.379	1.374	1.25	0.212	0.8	0.926	0.001	0.001	Down
tr|F1RK53|F1RK53_PIG	Coronin OS=Sus scrofa GN=LOC100513346 PE=1 SV=2	100708	22|21|22	56|45|47	1.198	1.227	1.35	1.26	0.081	0.79	0.001	0.001	0.001	Down
tr|M3VK37|M3VK37_PIG	Cytochrome P450, family 2, subfamily S, polypeptide 1 OS=Sus scrofa GN=CYP2S1 PE=2 SV=1	54560.2	11|9|9	18|17|18	1.026	1.707	1.3	1.34	0.343	0.75	0.836	0.001	0.001	Down
tr|Q69DL4|Q69DL4_PIG	Complement C1qB (Fragment) OS=Sus scrofa PE=2 SV=1	18676.6	3|3|3	4|4|4	1.029	1.823	2.485	1.78	0.729	0.56	0.945	0.008	0.001	Down
tr|F1S5Y5|F1S5Y5_PIG	Uncharacterized protein OS=Sus scrofa GN=STXBP3 PE=1 SV=1	68623.4	7|6|8	10|9|10	1.177	1.51	1.478	1.39	0.184	0.72	0.028	0.001	0.001	Down
tr|K7GN83|K7GN83_PIG	Uncharacterized protein OS=Sus scrofa GN=BST1 PE=1 SV=1	36472.2	-|1|1	-|1|1	-	1.238	1.392	1.32	-	0.76	-	0.027	0.001	Down
tr|F1RX84|F1RX84_PIG	Uncharacterized protein OS=Sus scrofa GN=PROSC PE=1 SV=1	30584.7	8|8|6	11|13|8	1.174	1.263	1.315	1.25	0.071	0.8	0.069	0.001	0.019	Down
tr|O77773|O77773_PIG	Voltage-dependent calcium channel alpha-2 delta subunit OS=Sus scrofa GN=CACNA2D1 PE=1 SV=1	124253	16|14|12	24|24|16	1.143	1.438	1.416	1.33	0.164	0.75	0.06	0.001	0.001	Down
tr|I3LDM1|I3LDM1_PIG	Uncharacterized protein OS=Sus scrofa GN=POSTN PE=1 SV=1	87673	3|3|2	3|8|4	1.582	1.877	2.476	1.98	0.456	0.51	0.265	0.001	0.001	Down
sp|Q29243|DAG1_PIG	Dystroglycan OS=Sus scrofa GN=DAG1 PE=2 SV=2	95694.7	6|8|6	7|14|9	1.278	1.248	1.471	1.33	0.121	0.75	0.143	0.01	0.013	Down
tr|I3LNI1|I3LNI1_PIG	Uncharacterized protein OS=Sus scrofa GN=SSH3 PE=1 SV=1	72922.5	8|6|10	8|6|12	1.045	1.611	1.386	1.35	0.285	0.74	0.863	0.007	0.008	Down
tr|F1S325|F1S325_PIG	Putative hydroxypyruvate isomerase OS=Sus scrofa GN=HYI PE=1 SV=1	30312.4	11|9|9	18|24|23	0.99	1.328	1.511	1.28	0.264	0.78	0.921	0.001	0.001	Down
tr|F1RV25|F1RV25_PIG	Uncharacterized protein OS=Sus scrofa GN=ABCA9 PE=1 SV=1	184924	10|6|11	13|6|18	1.406	2.234	1.929	1.86	0.419	0.54	0.107	0.002	0.001	Down
tr|F1SFF3|F1SFF3_PIG	Uncharacterized protein OS=Sus scrofa GN=NID2 PE=1 SV=2	154617	24|24|22	60|73|70	1.19	1.273	1.284	1.25	0.051	0.8	0.001	0.001	0.001	Down
tr|F1SA98|F1SA98_PIG	Uncharacterized protein OS=Sus scrofa GN=YWHAQ PE=1 SV=2	29218.4	9|7|7	22|16|16	1.128	1.21	1.321	1.22	0.097	0.82	0.146	0.001	0.001	Down
tr|I3LFI0|I3LFI0_PIG	Uncharacterized protein OS=Sus scrofa GN=RAC1 PE=1 SV=1	19010.8	4|4|4	12|9|16	1.002	1.388	1.46	1.28	0.246	0.78	0.986	0.022	0.001	Down
tr|F1S0X9|F1S0X9_PIG	Uncharacterized protein OS=Sus scrofa GN=ASS1 PE=1 SV=1	46718	6|7|6	6|9|8	1.095	1.73	1.307	1.38	0.323	0.72	0.687	0.001	0.011	Down
tr|F1RR44|F1RR44_PIG	Serine/threonine-protein phosphatase 2A activator OS=Sus scrofa GN=PTPA PE=1 SV=2	41296	7|8|10	9|13|17	1.263	1.291	1.326	1.29	0.032	0.78	0.132	0.001	0.001	Down
tr|F1SCF9|F1SCF9_PIG	Uncharacterized protein OS=Sus scrofa GN=TECR PE=1 SV=2	35775.6	4|5|3	7|15|11	1.202	1.264	1.381	1.28	0.091	0.78	0.408	0.001	0.004	Down
tr|F1S0M0|F1S0M0_PIG	Uncharacterized protein OS=Sus scrofa PE=1 SV=2	34279.1	6|5|8	10|10|12	0.954	1.329	1.471	1.25	0.267	0.8	0.511	0.013	0.003	Down
tr|I3LMB2|I3LMB2_PIG	Uncharacterized protein OS=Sus scrofa GN=ARHGEF6 PE=4 SV=1	78818.8	11|5|8	15|7|12	1.132	1.275	1.319	1.24	0.098	0.81	0.328	0.021	0.01	Down
tr|F1SSE7|F1SSE7_PIG	Uncharacterized protein OS=Sus scrofa PE=1 SV=2	21547.8	2|3|2	4|9|6	1.843	1.525	1.642	1.67	0.161	0.6	0.088	0.004	0.041	Down
tr|F1RGY5|F1RGY5_PIG	Uncharacterized protein OS=Sus scrofa PE=1 SV=2	39204	4|3|3	9|11|11	1.194	1.208	1.241	1.21	0.024	0.83	0.097	0.01	0.035	Down
tr|M3TYR7|M3TYR7_PIG	Nicotinate phosphoribosyltransferase domain containing 1 OS=Sus scrofa GN=NAPRT1 PE=2 SV=1	58393.6	20|9|17	39|17|34	1.183	1.467	1.376	1.34	0.145	0.75	0.002	0.001	0.001	Down
tr|O77553|O77553_PIG	Olfactory receptor (Fragment) OS=Sus scrofa PE=2 SV=1	17834.2	1|1|1	2|4|4	1.576	1.736	3.036	2.12	0.801	0.47	0.144	0.002	0.001	Down
tr|F1RWA6|F1RWA6_PIG	Uncharacterized protein OS=Sus scrofa PE=4 SV=2	51388.1	7|7|8	14|10|12	1.155	1.244	1.242	1.21	0.051	0.83	0.153	0.002	0.042	Down
tr|B5B2Z3|B5B2Z3_PIG	Alpha v integrin subunit OS=Sus scrofa GN=ITGAV PE=2 SV=1	116266	7|10|9	8|10|9	0.974	1.426	1.532	1.31	0.296	0.76	0.893	0.006	0.006	Down
tr|F8SIP2|F8SIP2_PIG	EGF-containing fibulin-like extracellular matrix protein 1 OS=Sus scrofa GN=EFEMP1 PE=2 SV=1	56150.6	6|6|7	9|9|12	0.846	1.274	1.607	1.24	0.381	0.81	0.044	0.007	0.004	Down
tr|I3LQ57|I3LQ57_PIG	Uncharacterized protein OS=Sus scrofa GN=PTER PE=1 SV=1	39438.2	4|3|10	4|5|13	1.422	2.142	1.429	1.66	0.414	0.6	0.178	0.004	0.003	Down
tr|B2D1T3|B2D1T3_PIG	Cathepsin H transcript variant 3 OS=Sus scrofa GN=CTSH PE=2 SV=1	28352.4	7|4|6	13|8|13	1.184	1.733	1.272	1.4	0.295	0.71	0.287	0.002	0.003	Down
tr|K9IWB5|K9IWB5_PIG	Nck-associated protein 1-like protein OS=Sus scrofa GN=NCKAP1L PE=2 SV=1	130222	13|8|9	20|11|19	1.02	1.34	1.274	1.21	0.169	0.83	0.839	0.001	0.001	Down
tr|F2Z523|F2Z523_PIG	Uncharacterized protein OS=Sus scrofa GN=PEA15 PE=1 SV=2	17253	3|5|5	17|22|22	1.102	1.446	1.462	1.34	0.203	0.75	0.448	0.001	0.001	Down
tr|F1RWI4|F1RWI4_PIG	Uncharacterized protein OS=Sus scrofa GN=SBSPON PE=1 SV=1	22191.4	1|2|3	2|2|4	1.085	2.423	1.525	1.68	0.682	0.6	0.865	0.022	0.019	Down
tr|F1RLL9|F1RLL9_PIG	Uncharacterized protein OS=Sus scrofa GN=COL4A2 PE=1 SV=2	162067	7|6|7	11|10|9	1.055	1.292	1.24	1.2	0.125	0.83	0.744	0.003	0.045	Down
tr|F1S3N7|F1S3N7_PIG	Uncharacterized protein OS=Sus scrofa GN=FAM129A PE=1 SV=2	104194	14|12|12	25|19|33	1.155	1.35	1.456	1.32	0.153	0.76	0.002	0.001	0.001	Down
tr|C0MHR2|C0MHR2_PIG	Clathrin heavy chain OS=Sus scrofa GN=CLTC PE=2 SV=1	193242	36|26|33	112|79|110	1.189	1.367	1.394	1.32	0.111	0.76	0.001	0.001	0.001	Down
sp|Q767L6|FLOT1_PIG	Flotillin-1 OS=Sus scrofa GN=FLOT1 PE=3 SV=1	47535.7	17|20|19	40|43|39	1.043	1.434	1.447	1.31	0.23	0.76	0.481	0.001	0.001	Down
tr|A5GFU6|A5GFU6_PIG	GNAS complex locus OS=Sus scrofa GN=GNAS PE=1 SV=1	44589.4	11|9|12	29|24|34	1.132	1.47	1.361	1.32	0.173	0.76	0.054	0.001	0.001	Down
tr|F1S4V8|F1S4V8_PIG	Uncharacterized protein OS=Sus scrofa GN=CPNE1 PE=1 SV=1	59567.7	12|8|8	30|14|14	1.129	1.279	1.313	1.24	0.098	0.81	0.001	0.001	0.003	Down
tr|F1RPD7|F1RPD7_PIG	Uncharacterized protein OS=Sus scrofa GN=SMTN PE=1 SV=1	99484.3	6|8|3	9|12|3	0.986	1.233	1.881	1.37	0.462	0.73	0.951	0.005	0.009	Down
tr|F1RHE6|F1RHE6_PIG	Uncharacterized protein OS=Sus scrofa GN=KCTD12 PE=1 SV=1	36082.9	15|15|16	50|44|53	1.185	1.964	1.818	1.66	0.414	0.6	0.002	0.001	0.001	Down
tr|F1S1D6|F1S1D6_PIG	V-type proton ATPase subunit a OS=Sus scrofa GN=ATP6V0A1 PE=1 SV=2	96370.1	6|3|10	7|4|14	1.239	1.903	1.242	1.46	0.382	0.68	0.123	0.002	0.008	Down
tr|B5APV0|B5APV0_PIG	Actin-related protein 2/3 complex subunit 5 OS=Sus scrofa GN=ARPC5 PE=1 SV=1	16349.3	6|7|7	26|28|25	1.095	1.26	1.316	1.22	0.115	0.82	0.1	0.001	0.001	Down
tr|F1SDX6|F1SDX6_PIG	Uncharacterized protein OS=Sus scrofa GN=TGM2 PE=1 SV=1	78183.9	28|25|30	197|170|239	1.058	1.441	1.202	1.23	0.193	0.81	0.001	0.001	0.001	Down
tr|F2Z5H6|F2Z5H6_PIG	Uncharacterized protein OS=Sus scrofa GN=ATP6V0D1 PE=1 SV=1	40741.4	9|6|10	15|11|19	1.071	1.305	1.264	1.21	0.125	0.83	0.329	0.001	0.001	Down
tr|Q8WNW5|Q8WNW5_PIG	VE cadherin OS=Sus scrofa PE=2 SV=1	87749.3	14|19|16	17|27|22	1.144	1.397	1.374	1.3	0.14	0.77	0.177	0.001	0.001	Down
tr|F1SQ52|F1SQ52_PIG	Myosin light chain kinase, smooth muscle OS=Sus scrofa GN=MYLK PE=1 SV=2	48012	8|8|10	12|11|17	1.248	1.569	1.45	1.42	0.162	0.7	0.094	0.002	0.001	Down
tr|I3L9C8|I3L9C8_PIG	Uncharacterized protein OS=Sus scrofa GN=ILK PE=1 SV=1	51883.1	10|12|12	37|28|27	1.123	1.418	1.554	1.37	0.22	0.73	0.011	0.001	0.001	Down
tr|F1RL81|F1RL81_PIG	Uncharacterized protein OS=Sus scrofa GN=HSD17B14 PE=1 SV=1	28650.7	6|7|9	9|11|15	0.781	3.016	1.41	1.74	1.153	0.57	0.063	0.014	0.002	Down
tr|Q8WNW4|Q8WNW4_PIG	Beta-catenin OS=Sus scrofa GN=CTNNB1 PE=1 SV=1	86065.5	14|11|15	22|17|25	1.096	1.452	1.442	1.33	0.203	0.75	0.28	0.001	0.001	Down
tr|I3L9V2|I3L9V2_PIG	Uncharacterized protein OS=Sus scrofa GN=VAT1 PE=1 SV=1	42870	14|15|15	43|38|54	1.191	1.835	1.558	1.53	0.323	0.65	0.063	0.001	0.001	Down
tr|Q06AS6|Q06AS6_PIG	GBI2 OS=Sus scrofa GN=GNAI2 PE=1 SV=1	40991.3	10|12|10	48|36|37	1.142	1.376	1.254	1.26	0.117	0.79	0.001	0.001	0.004	Down
tr|F1S6R1|F1S6R1_PIG	Uncharacterized protein OS=Sus scrofa GN=CIRBP PE=1 SV=1	18577.7	1|1|1	2|2|2	2.156	2.74	1.939	2.28	0.414	0.44	0.165	0.001	0.019	Down
tr|F1RP79|F1RP79_PIG	Uncharacterized protein OS=Sus scrofa GN=CLN5 PE=1 SV=1	41449.6	5|4|7	5|4|10	1.064	1.494	1.535	1.36	0.261	0.74	0.912	0.018	0.001	Down
