# Supplementary material for: Integration of Transcriptome and Proteome in Lymph Nodes Reveal the Different Immune Responses to PRRSV Between PRRSV-Resistant Tongcheng Pigs and PRRSV-Susceptible Large White Pigs
Source: Front Genet. 2022 Jan 27;13:800178. doi: 10.3389/fgene.2022.800178 (PMC8829461; doi:10.3389/fgene.2022.800178)
Supplement: Supplementary file 3 [file Table1.XLSX]

## Sheet: DEGs in TC pigs
Gene name	log2FoldChange	pvalue	FDR	Trend	The DEGs in GO:0051607~defense response to virus
TXNDC5	4.25606	7.41e-44	1.76e-39	Up
ISG20	5.41491	1.13e-34	1.34e-30	Up	Yes
ENSSSCG00000015294	-2.80531	2.91e-34	2.13e-30	Down
CLDN3	6.19822	3.58e-34	2.13e-30	Up
BHLHA15	4.9631	1.46e-33	6.95e-30	Up
ENSSSCG00000041880	5.74054	7.67e-29	3.04e-25	Up
GPR1	-4.87635	1.22e-27	4.14e-24	Down
ENSSSCG00000036669	4.86391	1.6e-27	4.74e-24	Up
ENSSSCG00000010044	5.66338	6.2e-26	1.64e-22	Up
JCHAIN	5.27045	7.42e-26	1.76e-22	Up
OASL	6.24098	1.07e-25	2.31e-22	Up	Yes
ENSSSCG00000031037	5.80054	1.94e-24	3.84e-21	Up
ENSSSCG00000035443	6.13699	2.31e-24	4.22e-21	Up
RYR2	-2.938	2.38e-23	4.03e-20	Down
ENSSSCG00000016902	5.23216	3.77e-22	5.96e-19	Up
ENSSSCG00000044779	6.36969	5.45e-22	8.09e-19	Up
ENSSSCG00000048391	4.71595	2.08e-21	2.91e-18	Up
TNFRSF13B	3.26253	3.15e-21	4.15e-18	Up
CRYBA4	5.44726	8.78e-21	1.1e-17	Up
CXCL9	4.68871	1.08e-20	1.28e-17	Up	Yes
ENSSSCG00000015662	-5.58771	1.89e-20	2.14e-17	Down
MTSS1	-2.11527	2.27e-20	2.45e-17	Down
CCR10	3.40008	3.72e-20	3.84e-17	Up
ENSSSCG00000000774	3.23373	4.54e-20	4.49e-17	Up
ENSSSCG00000033808	6.47299	5.45e-20	5.18e-17	Up
TENT5C	3.09359	6.87e-20	6.27e-17	Up
ENSSSCG00000038719	4.99465	9.02e-20	7.93e-17	Up
TNFRSF17	4.05589	1.15e-19	9.71e-17	Up
ENSSSCG00000032702	-4.79975	3.6e-19	2.95e-16	Down
IRF4	2.71519	9.68e-19	7.66e-16	Up
ENSSSCG00000032896	-5.86419	2.54e-18	1.9e-15	Down
ENSSSCG00000035297	4.41599	2.56e-18	1.9e-15	Up
ENSSSCG00000036224	4.87868	3.92e-18	2.82e-15	Up
MX1	3.55003	4.31e-18	3.01e-15	Up	Yes
CRELD2	3.70377	4.48e-18	3.04e-15	Up
COL25A1	-4.06147	7.71e-18	5.09e-15	Down
LAG3	2.78979	1.89e-17	1.18e-14	Up
GZMA	3.98599	1.84e-17	1.18e-14	Up
LGALS3BP	2.67178	2.03e-17	1.24e-14	Up
CMPK2	2.63152	2.27e-17	1.35e-14	Up
FBXO39	2.24863	3.3e-17	1.91e-14	Up
RSAD2	3.73164	9.46e-17	5.35e-14	Up	Yes
MZB1	4.21067	1.11e-16	6.14e-14	Up
CXCL10	3.52256	1.69e-16	9.14e-14	Up	Yes
ENSSSCG00000021815	2.05846	2.02e-16	1.07e-13	Up
ENSSSCG00000031741	2.48109	3.1e-16	1.6e-13	Up
MS4A2	-2.49459	3.23e-16	1.63e-13	Down
NREP	-2.97586	3.61e-16	1.79e-13	Down
ENSSSCG00000017700	3.94988	5.8e-16	2.81e-13	Up
PDIA4	2.84123	6.68e-16	3.17e-13	Up
ESPL1	1.81865	1.38e-15	6.44e-13	Up
IDO1	2.60919	2.59e-15	1.18e-12	Up
DAB2	-2.33899	2.81e-15	1.26e-12	Down
FBN2	-3.07706	3.93e-15	1.73e-12	Down
RRBP1	1.74059	8.21e-15	3.55e-12	Up
PRDM1	2.76021	1.01e-14	4.27e-12	Up
GPNMB	2.9651	2.09e-14	8.72e-12	Up
ENSSSCG00000002855	2.83802	3.15e-14	1.29e-11	Up
B4GALT3	2.08575	4.05e-14	1.63e-11	Up
LRRC17	-3.04517	6.42e-14	2.54e-11	Down
IFI44	2.71742	7.58e-14	2.95e-11	Up
C3	1.89842	8.79e-14	3.37e-11	Up
ENSSSCG00000017754	1.81195	1.05e-13	3.97e-11	Up
NUPR1	3.64994	1.62e-13	6.02e-11	Up
HERC5	3.0095	1.77e-13	6.45e-11	Up	Yes
IGSF10	-2.63741	2.17e-13	7.82e-11	Down
PLK1	1.52773	2.27e-13	8.05e-11	Up
CNNM4	1.53572	3.02e-13	1.06e-10	Up
HMGA1	1.61324	3.74e-13	1.29e-10	Up
ZBTB32	2.43935	4.26e-13	1.45e-10	Up
CCR5	2.41251	4.55e-13	1.52e-10	Up
MYBL2	1.89243	5.14e-13	1.7e-10	Up
ENSSSCG00000022701	-9.20694	5.39e-13	1.75e-10	Down
ENSSSCG00000049234	1.77351	5.57e-13	1.79e-10	Up
HSP90B1	2.27768	8.17e-13	2.59e-10	Up
FCRL4	-2.28038	8.5e-13	2.66e-10	Down
CCL14	-3.07679	1.22e-12	3.76e-10	Down
DKK2	-2.16426	1.43e-12	4.37e-10	Down
ENSSSCG00000047079	3.60747	1.46e-12	4.38e-10	Up
RHPN2	2.23656	1.78e-12	5.28e-10	Up
ARID3A	2.20466	2.9e-12	8.49e-10	Up
DHX58	2.96044	2.95e-12	8.54e-10	Up	Yes
AQP3	3.16828	3.32e-12	9.51e-10	Up
ADAR	1.32872	3.78e-12	1.07e-09	Up	Yes
PCDHAC2	-2.18146	3.92e-12	1.08e-09	Down
HYOU1	1.91475	3.9e-12	1.08e-09	Up
TMEM38B	2.50969	5.42e-12	1.48e-09	Up
TLL1	-1.57154	5.79e-12	1.56e-09	Down
MMP16	-2.74156	6.38e-12	1.7e-09	Down
ENSSSCG00000050087	2.40917	7.03e-12	1.83e-09	Up
ENSSSCG00000017705	2.89948	7e-12	1.83e-09	Up
IFI6	3.76881	7.5e-12	1.94e-09	Up
FICD	2.85855	1.02e-11	2.59e-09	Up
GALNT14	-6.8241	1.18e-11	2.96e-09	Down
IGF1	-2.5016	1.18e-11	2.96e-09	Down
ENSSSCG00000010084	3.31105	1.21e-11	3e-09	Up
TRAM2	1.90674	1.35e-11	3.3e-09	Up
ENSSSCG00000032343	3.50696	1.48e-11	3.59e-09	Up
THRSP	-4.23023	2.28e-11	5.47e-09	Down
COL3A1	-2.80957	2.46e-11	5.84e-09	Down
ELL2	2.84131	2.51e-11	5.91e-09	Up
SHCBP1	2.52984	2.59e-11	6.03e-09	Up
IMPDH1	1.44948	2.65e-11	6.12e-09	Up
CSF1R	-2.18897	2.76e-11	6.31e-09	Down
HERC6	2.32657	3.13e-11	7.08e-09	Up
ENSSSCG00000050944	-2.50029	3.39e-11	7.59e-09	Down
IRF7	2.96006	3.56e-11	7.91e-09	Up
SDC1	2.47267	4.1e-11	9.02e-09	Up
PYCR1	2.34361	4.76e-11	1.04e-08	Up
CHAC1	4.6103	4.86e-11	1.05e-08	Up
ENSSSCG00000015810	-1.72154	5.31e-11	1.14e-08	Down
ENSSSCG00000011798	2.22238	8.25e-11	1.75e-08	Up
HM13	1.65023	8.62e-11	1.81e-08	Up
GHSR	2.10933	9.29e-11	1.94e-08	Up
NDUFA4L2	2.22827	1.01e-10	2.09e-08	Up
ENSSSCG00000049667	-2.42278	1.11e-10	2.28e-08	Down
ENSSSCG00000002651	1.82595	1.27e-10	2.58e-08	Up
CD38	1.62403	1.37e-10	2.71e-08	Up
MOGS	2.12276	1.37e-10	2.71e-08	Up
MX2	2.31355	1.37e-10	2.71e-08	Up	Yes
HJURP	2.07135	1.63e-10	3.2e-08	Up
ENSSSCG00000040379	2.79938	1.68e-10	3.26e-08	Up
CIT	1.25369	1.84e-10	3.55e-08	Up
CNTN4	-3.06269	1.88e-10	3.61e-08	Down
ATRNL1	-1.97019	2.2e-10	4.18e-08	Down
PI15	-2.57248	2.26e-10	4.26e-08	Down
PRDX4	2.73221	2.5e-10	4.68e-08	Up
GPC6	-1.53531	2.55e-10	4.72e-08	Down
ENSSSCG00000031595	5.15477	2.66e-10	4.9e-08	Up
TRIM25	1.46148	2.78e-10	5.08e-08	Up
LRRC59	2.0907	3.05e-10	5.54e-08	Up
ARHGAP32	-1.82962	3.12e-10	5.59e-08	Down
ENSSSCG00000007493	2.23456	3.13e-10	5.59e-08	Up
GPR34	-1.72801	3.17e-10	5.63e-08	Down
ENSSSCG00000030582	2.24582	3.24e-10	5.7e-08	Up
ASPHD2	1.44721	3.29e-10	5.74e-08	Up
PLOD3	1.70596	3.68e-10	6.39e-08	Up
GBA	1.71746	4.28e-10	7.37e-08	Up
ADGRL3	-2.20735	5.15e-10	8.79e-08	Down
PSD3	-1.52709	5.69e-10	9.65e-08	Down
AHCY	1.51343	6.06e-10	1.02e-07	Up
ENSSSCG00000042788	1.73146	6.2e-10	1.04e-07	Up
ENSSSCG00000040009	4.23941	6.28e-10	1.04e-07	Up
VARS1	1.2808	7.03e-10	1.16e-07	Up
PIM2	1.87335	7.16e-10	1.17e-07	Up
SLC17A9	2.20593	7.32e-10	1.19e-07	Up
STOX2	-2.1075	8.1e-10	1.29e-07	Down
PCK2	2.83814	8.04e-10	1.29e-07	Up
UBE2S	3.01034	7.95e-10	1.29e-07	Up
ENSSSCG00000034802	2.29849	8.25e-10	1.31e-07	Up
ENSSSCG00000039883	-1.71432	8.51e-10	1.34e-07	Down
TIAM1	-1.52119	8.91e-10	1.38e-07	Down
E2F2	2.23005	8.86e-10	1.38e-07	Up
MFSD12	1.50097	9.5e-10	1.47e-07	Up
ENSSSCG00000049441	4.13799	9.78e-10	1.5e-07	Up
ENSSSCG00000000854	-1.58015	1.08e-09	1.64e-07	Down
VWA3B	-3.48609	1.09e-09	1.65e-07	Down
KCNK5	2.47743	1.13e-09	1.7e-07	Up
SRP68	1.28818	1.15e-09	1.72e-07	Up
RELN	-2.13772	1.22e-09	1.81e-07	Down
DNASE1L3	-2.7507	1.25e-09	1.85e-07	Down
GINS2	1.38687	1.27e-09	1.86e-07	Up
ENSSSCG00000048147	9.4548	1.75e-09	2.54e-07	Up
TXNDC11	1.30832	1.8e-09	2.61e-07	Up
CARS1	1.88979	1.83e-09	2.61e-07	Up
ZBP1	2.49987	1.82e-09	2.61e-07	Up
DUSP5	2.64868	1.84e-09	2.61e-07	Up
NPL	-1.8707	1.93e-09	2.71e-07	Down
HDGF	1.36719	1.92e-09	2.71e-07	Up
ENSSSCG00000046111	-3.21694	2.1e-09	2.93e-07	Down
CHPF	1.95656	2.12e-09	2.94e-07	Up
SLC27A6	-2.63604	2.18e-09	3.01e-07	Down
MET	-1.4507	2.23e-09	3.07e-07	Down
SOCS1	1.46864	2.29e-09	3.13e-07	Up
TXLNB	-2.04502	2.41e-09	3.27e-07	Down
KLHL13	-2.30765	2.5e-09	3.36e-07	Down
PREB	2.04447	2.49e-09	3.36e-07	Up
AMH	1.04835	2.57e-09	3.43e-07	Up
SLC11A1	3.05029	2.68e-09	3.55e-07	Up
ENSSSCG00000009963	1.52459	2.74e-09	3.6e-07	Up
KIF2C	1.97569	2.73e-09	3.6e-07	Up
RANGAP1	1.64981	2.86e-09	3.73e-07	Up
ENSSSCG00000040535	1.86912	3.15e-09	4.09e-07	Up
ENSSSCG00000046932	-2.9638	3.3e-09	4.21e-07	Down
CENPT	1.87728	3.28e-09	4.21e-07	Up
BATF2	2.38517	3.31e-09	4.21e-07	Up
MANF	2.75562	3.28e-09	4.21e-07	Up
ENSSSCG00000002998	1.19246	3.56e-09	4.48e-07	Up
PPA1	2.19404	3.54e-09	4.48e-07	Up
CHI3L2	3.08038	3.75e-09	4.69e-07	Up
ISG15	5.11059	3.79e-09	4.72e-07	Up	Yes
SLC7A5	2.07194	3.95e-09	4.89e-07	Up
SEMA6A	-1.98769	4.6e-09	5.66e-07	Down
PSMD11	1.18937	4.63e-09	5.67e-07	Up
ENSSSCG00000040829	-2.60278	4.71e-09	5.73e-07	Down
ENSSSCG00000008677	1.41013	4.95e-09	5.97e-07	Up
XBP1	2.53798	4.95e-09	5.97e-07	Up
FRAS1	-2.24425	5.04e-09	6.02e-07	Down
ENSSSCG00000023014	-2.07286	5.03e-09	6.02e-07	Down
LMAN2	1.58654	5.32e-09	6.32e-07	Up
PON3	-4.72469	5.54e-09	6.55e-07	Down
MAF	-1.42304	5.64e-09	6.63e-07	Down
BRI3BP	1.13394	5.99e-09	7.01e-07	Up
ENSSSCG00000041954	1.44519	6.15e-09	7.16e-07	Up
LIMD1	1.1991	6.51e-09	7.5e-07	Up
POU2AF1	2.72765	6.5e-09	7.5e-07	Up
NPTX1	3.4985	6.71e-09	7.7e-07	Up
SPCS1	2.52168	7.05e-09	8.05e-07	Up
NTRK3	-2.8305	7.31e-09	8.31e-07	Down
ENSSSCG00000046400	-3.70527	7.49e-09	8.48e-07	Down
STAB1	-1.93804	8.11e-09	9.11e-07	Down
POLE	1.52473	8.13e-09	9.11e-07	Up
EPSTI1	2.2113	8.34e-09	9.3e-07	Up
ENSSSCG00000033204	-2.35228	8.66e-09	9.62e-07	Down
CPED1	-2.15867	8.73e-09	9.65e-07	Down
UBE2C	2.14292	8.81e-09	9.69e-07	Up
ZNFX1	1.9578	9.46e-09	1.04e-06	Up
KIF18B	1.61188	9.77e-09	1.06e-06	Up
ENSSSCG00000039370	1.85823	1.03e-08	1.12e-06	Up
PDIA6	2.06655	1.04e-08	1.12e-06	Up
DKKL1	1.65726	1.08e-08	1.16e-06	Up
SEC11C	2.72007	1.09e-08	1.16e-06	Up
MAD2L2	1.30402	1.15e-08	1.23e-06	Up
ASNS	2.61495	1.23e-08	1.31e-06	Up
ENSSSCG00000014565	3.0769	1.39e-08	1.46e-06	Up
MCM10	1.39864	1.41e-08	1.48e-06	Up
ENSSSCG00000000002	2.20713	1.44e-08	1.51e-06	Up
ELOVL6	-2.34596	1.47e-08	1.53e-06	Down
ENSSSCG00000043300	-2.76548	1.51e-08	1.57e-06	Down
ACSS1	1.78083	1.73e-08	1.78e-06	Up
FCHO2	-1.72328	1.76e-08	1.81e-06	Down
ENSSSCG00000051764	-3.24272	1.88e-08	1.92e-06	Down
ORC1	1.96475	1.93e-08	1.97e-06	Up
DLG3	2.20887	1.98e-08	2.01e-06	Up
ENSSSCG00000017103	2.23191	2.01e-08	2.03e-06	Up
ETV7	1.76764	2.12e-08	2.14e-06	Up
CCR4	-2.46256	2.19e-08	2.19e-06	Down
ENSSSCG00000038717	1.22942	2.19e-08	2.19e-06	Up
ENSSSCG00000029771	-1.73017	2.31e-08	2.3e-06	Down
ENSSSCG00000033010	-1.10252	2.43e-08	2.4e-06	Down
LAP3	1.72677	2.48e-08	2.44e-06	Up
NCAPH	1.82009	2.48e-08	2.44e-06	Up
ENSSSCG00000044256	2.1443	2.53e-08	2.47e-06	Up
PGS1	1.39786	2.55e-08	2.49e-06	Up
ENSSSCG00000031640	-3.42168	2.69e-08	2.61e-06	Down
ENSSSCG00000000659	-3.33631	2.82e-08	2.72e-06	Down
TTLL7	-1.95899	2.98e-08	2.87e-06	Down
GP2	2.42606	3.43e-08	3.28e-06	Up
TICRR	1.41491	3.47e-08	3.31e-06	Up
CDCA2	1.52224	3.5e-08	3.33e-06	Up
ENSSSCG00000016379	1.21972	3.55e-08	3.36e-06	Up
ZNF622	1.56127	3.59e-08	3.38e-06	Up
TPX2	1.436	3.69e-08	3.46e-06	Up
ENSSSCG00000047330	4.57702	3.75e-08	3.51e-06	Up
ENSSSCG00000025736	1.65028	3.79e-08	3.53e-06	Up
EGF	-2.05236	3.87e-08	3.59e-06	Down
CRYBB1	2.94328	3.97e-08	3.67e-06	Up
PDIA3	1.03243	4.03e-08	3.71e-06	Up
TIMD4	-3.60308	4.31e-08	3.93e-06	Down
TMEM214	1.09741	4.32e-08	3.93e-06	Up
TIGIT	1.95832	4.34e-08	3.93e-06	Up
SPP1	5.13557	4.31e-08	3.93e-06	Up
STAT1	1.27811	4.52e-08	4.06e-06	Up	Yes
PRF1	1.93558	4.51e-08	4.06e-06	Up	Yes
ENSSSCG00000037358	2.88162	4.66e-08	4.18e-06	Up
ENSSSCG00000043068	-4.95485	4.76e-08	4.22e-06	Down
ENSSSCG00000042398	-1.94206	4.75e-08	4.22e-06	Down
NCAPD2	1.34988	4.75e-08	4.22e-06	Up
CDH2	-2.14017	4.83e-08	4.26e-06	Down
LYAR	1.46475	5.03e-08	4.43e-06	Up
SLC40A1	-2.24774	5.09e-08	4.46e-06	Down
SYVN1	1.14935	5.21e-08	4.55e-06	Up
MTFR2	1.70472	5.29e-08	4.6e-06	Up
CXCL11	4.12895	5.39e-08	4.67e-06	Up
SLC23A1	1.59598	5.42e-08	4.68e-06	Up
ENSSSCG00000046518	5.78666	6.06e-08	5.22e-06	Up
PCLAF	2.10247	6.32e-08	5.42e-06	Up
CD109	-1.61743	6.45e-08	5.49e-06	Down
STIP1	1.98544	6.45e-08	5.49e-06	Up
CD1E	-4.37451	6.51e-08	5.53e-06	Down
MEGF6	-2.47308	6.61e-08	5.56e-06	Down
KMT5A	1.05609	6.58e-08	5.56e-06	Up
HSPH1	2.00263	7.17e-08	6.02e-06	Up
JAKMIP1	1.20756	7.34e-08	6.14e-06	Up
CHRNA9	2.51389	7.37e-08	6.15e-06	Up
ENSSSCG00000042828	-3.5432	7.77e-08	6.46e-06	Down
ENSSSCG00000036499	-3.1348	8.09e-08	6.63e-06	Down
ENSSSCG00000050344	-2.76857	8.09e-08	6.63e-06	Down
CENPA	1.58372	8.08e-08	6.63e-06	Up
RMI2	1.64908	8.07e-08	6.63e-06	Up
ADD2	-2.46286	8.71e-08	7.11e-06	Down
CKAP4	1.51943	8.88e-08	7.23e-06	Up
CLEC7A	2.83	9.03e-08	7.32e-06	Up
TFDP1	1.17911	9.36e-08	7.56e-06	Up
INCENP	1.28494	9.6e-08	7.73e-06	Up
SSRP1	1.00852	9.78e-08	7.83e-06	Up
ENSSSCG00000016714	2.18404	9.79e-08	7.83e-06	Up
HSPD1	1.56431	9.89e-08	7.88e-06	Up
PPID	1.48466	1.01e-07	7.99e-06	Up
ENSSSCG00000003132	1.03265	1.04e-07	8.21e-06	Up
CDCA5	1.74903	1.06e-07	8.37e-06	Up
CDCA3	2.1065	1.08e-07	8.49e-06	Up
FRMD4B	-1.45238	1.12e-07	8.75e-06	Down
BICD1	-3.00597	1.17e-07	9.17e-06	Down
GULP1	-1.84881	1.19e-07	9.3e-06	Down
DDX60	1.99447	1.2e-07	9.34e-06	Up	Yes
UBE2L6	2.86008	1.22e-07	9.45e-06	Up
TRPC1	-1.84642	1.24e-07	9.47e-06	Down
CTPS1	1.4565	1.24e-07	9.47e-06	Up
PIF1	1.77715	1.24e-07	9.47e-06	Up
FGF23	3.50692	1.23e-07	9.47e-06	Up
ENSSSCG00000031381	2.16108	1.28e-07	9.73e-06	Up
LMAN2L	1.19188	1.3e-07	9.86e-06	Up
MCM4	1.46964	1.37e-07	1.03e-05	Up
CCDC170	-1.76421	1.43e-07	1.08e-05	Down
ATP8B2	1.04274	1.45e-07	1.09e-05	Up
ENSSSCG00000025593	1.55274	1.48e-07	1.11e-05	Up
ENSSSCG00000031292	3.24393	1.49e-07	1.11e-05	Up
CCNB1	2.20286	1.51e-07	1.13e-05	Up
IGSF8	1.58486	1.61e-07	1.19e-05	Up
RPN1	1.87775	1.61e-07	1.19e-05	Up
ST6GALNAC4	1.65075	1.65e-07	1.21e-05	Up
ENSSSCG00000037214	3.23536	1.64e-07	1.21e-05	Up
DNAJB1	1.67789	1.66e-07	1.22e-05	Up
MCRIP2	2.57383	1.77e-07	1.29e-05	Up
YPEL2	-1.04583	1.92e-07	1.4e-05	Down
ENSSSCG00000044246	-1.77931	1.94e-07	1.41e-05	Down
LIMCH1	-1.98905	1.97e-07	1.42e-05	Down
CDC6	1.6182	1.96e-07	1.42e-05	Up
SDF4	1.5851	2e-07	1.44e-05	Up
HLF	-1.80635	2.11e-07	1.51e-05	Down
LRRC66	-1.89778	2.13e-07	1.52e-05	Down
SCIMP	1.45957	2.13e-07	1.52e-05	Up
ENSSSCG00000041266	-5.21931	2.22e-07	1.58e-05	Down
RAG1	-4.39308	2.24e-07	1.58e-05	Down
NAALAD2	-2.29918	2.24e-07	1.58e-05	Down
MEGF11	-1.32175	2.25e-07	1.58e-05	Down
ENSSSCG00000045273	-4.41199	2.26e-07	1.59e-05	Down
CXCL8	3.60919	2.3e-07	1.61e-05	Up
ENSSSCG00000046092	-3.154	2.31e-07	1.62e-05	Down
DPP3	1.33172	2.36e-07	1.64e-05	Up
ENSSSCG00000012362	-1.89533	2.4e-07	1.66e-05	Down
HMCN1	-1.63868	2.49e-07	1.73e-05	Down
SMARCA1	-1.27907	2.52e-07	1.74e-05	Down
PLCB4	-1.48948	2.57e-07	1.77e-05	Down
MACIR	1.48785	2.63e-07	1.8e-05	Up
ENSSSCG00000041289	1.21546	2.65e-07	1.82e-05	Up
ENSSSCG00000018229	2.00136	2.67e-07	1.82e-05	Up
UNC5C	-1.88072	2.81e-07	1.9e-05	Down
CEP55	1.66427	2.81e-07	1.9e-05	Up
ENSSSCG00000050929	-1.83548	2.87e-07	1.94e-05	Down
SLAMF8	2.08699	2.99e-07	2.01e-05	Up
MARS1	1.6179	3.01e-07	2.02e-05	Up
OAS2	1.75433	3.02e-07	2.02e-05	Up	Yes
RAD23A	1.09343	3.06e-07	2.04e-05	Up
ENTPD7	1.22895	3.07e-07	2.04e-05	Up
CKAP2	1.55112	3.1e-07	2.06e-05	Up
CENPL	1.71103	3.21e-07	2.13e-05	Up
LGR4	-1.60281	3.58e-07	2.36e-05	Down
ENSSSCG00000037808	2.21086	3.62e-07	2.38e-05	Up
ENSSSCG00000044794	-3.02936	3.64e-07	2.39e-05	Down
ENSSSCG00000041446	-3.17228	3.75e-07	2.45e-05	Down
FOLH1B	-1.68291	3.76e-07	2.45e-05	Down
TRIM56	1.08439	3.75e-07	2.45e-05	Up	Yes
ENSSSCG00000032060	1.88844	3.94e-07	2.55e-05	Up
FAT2	-2.6957	4.02e-07	2.6e-05	Down
LMAN1	1.82589	4.02e-07	2.6e-05	Up
KIF4A	1.51464	4.1e-07	2.63e-05	Up
CDC20	2.16459	4.09e-07	2.63e-05	Up
HERPUD1	2.0482	4.12e-07	2.64e-05	Up
ENSSSCG00000018293	2.52351	4.25e-07	2.71e-05	Up
TROAP	1.50616	4.33e-07	2.75e-05	Up
CLIC5	1.52584	4.38e-07	2.78e-05	Up
TBX21	1.98551	4.41e-07	2.8e-05	Up
FUNDC1	1.61692	4.52e-07	2.86e-05	Up
TBL2	1.19775	4.63e-07	2.92e-05	Up
SERTM1	-2.67922	4.69e-07	2.95e-05	Down
ENSSSCG00000031928	4.15328	4.84e-07	3.03e-05	Up
AICDA	2.39256	4.88e-07	3.05e-05	Up
ALDH18A1	1.43247	4.93e-07	3.07e-05	Up
RAVER2	-1.2803	5.03e-07	3.13e-05	Down
ENSSSCG00000032436	2.67359	5.13e-07	3.18e-05	Up
MEIOB	-1.54018	5.25e-07	3.24e-05	Down
CCNF	1.62615	5.24e-07	3.24e-05	Up
ENSSSCG00000038351	2.9101	5.3e-07	3.26e-05	Up
ENSSSCG00000049877	-3.34268	5.35e-07	3.28e-05	Down
TRPC3	-2.60156	5.37e-07	3.29e-05	Down
ENSSSCG00000013100	-2.19355	5.41e-07	3.3e-05	Down
IDH2	1.86975	5.48e-07	3.33e-05	Up
SLC35B1	1.50494	5.54e-07	3.36e-05	Up
PCDH9	-3.13398	5.58e-07	3.37e-05	Down
ENSSSCG00000051680	-2.04172	5.67e-07	3.42e-05	Down
TMEM241	1.3307	5.72e-07	3.44e-05	Up
RND3	-1.51103	5.8e-07	3.48e-05	Down
CDK1	1.75999	5.96e-07	3.57e-05	Up
BMP6	2.07652	6.29e-07	3.76e-05	Up
CDKL5	-1.28981	6.41e-07	3.79e-05	Down
TRMT2A	1.31576	6.41e-07	3.79e-05	Up
FOXM1	1.65832	6.4e-07	3.79e-05	Up
KIF22	2.14275	6.39e-07	3.79e-05	Up
LRRN1	-2.4673	6.53e-07	3.85e-05	Down
GINS1	1.66633	6.55e-07	3.85e-05	Up
ENSSSCG00000036469	3.40691	6.64e-07	3.89e-05	Up
HK2	2.41091	6.74e-07	3.95e-05	Up
TRIM22	1.53134	7.11e-07	4.15e-05	Up	Yes
ENSSSCG00000046536	-7.20917	7.17e-07	4.17e-05	Down
DAXX	1.45777	7.25e-07	4.18e-05	Up
FBL	1.49165	7.25e-07	4.18e-05	Up
CDCA8	1.96274	7.24e-07	4.18e-05	Up
ENSSSCG00000045833	2.44958	7.21e-07	4.18e-05	Up
TFCP2L1	-1.93139	7.38e-07	4.24e-05	Down
TBC1D22B	1.06867	7.38e-07	4.24e-05	Up
PARP3	1.20655	7.42e-07	4.24e-05	Up
SELENOS	2.09718	7.4e-07	4.24e-05	Up
CARD11	1.08594	7.63e-07	4.34e-05	Up
UNC45B	1.44852	7.77e-07	4.41e-05	Up
ENSSSCG00000047253	-3.18592	7.82e-07	4.42e-05	Down
GCNT3	-1.83477	7.85e-07	4.43e-05	Down
ERGIC1	1.39997	7.87e-07	4.43e-05	Up
ENSSSCG00000036155	-1.74209	7.95e-07	4.46e-05	Down
CEND1	2.55421	7.97e-07	4.47e-05	Up
CACYBP	1.33638	8.05e-07	4.5e-05	Up
FNDC1	-2.66001	8.09e-07	4.51e-05	Down
GPX3	2.36874	8.15e-07	4.53e-05	Up
CHAF1B	1.54045	8.32e-07	4.61e-05	Up
AARS1	1.778	8.32e-07	4.61e-05	Up
GRIA3	-2.83215	8.55e-07	4.72e-05	Down
TRPC6	-1.222	8.62e-07	4.75e-05	Down
HS1BP3	1.2628	8.69e-07	4.78e-05	Up
ENSSSCG00000030371	3.97371	8.76e-07	4.8e-05	Up
ENSSSCG00000050667	-3.49469	8.83e-07	4.83e-05	Down
ENSSSCG00000021236	1.01326	8.9e-07	4.85e-05	Up
NPM3	2.60589	8.88e-07	4.85e-05	Up
COL1A1	-2.92403	8.97e-07	4.87e-05	Down
MYOC	-3.26285	9.01e-07	4.89e-05	Down
SNORA71	2.10921	9.23e-07	4.99e-05	Up
CAD	1.0612	9.33e-07	5.04e-05	Up
ENSSSCG00000040773	1.1875	9.44e-07	5.08e-05	Up
DNAJB9	2.05244	9.49e-07	5.1e-05	Up
CHAF1A	1.37827	9.59e-07	5.14e-05	Up
LRFN5	-2.14795	9.86e-07	5.28e-05	Down
SPCS3	1.87071	9.88e-07	5.28e-05	Up
SLFN11	1.60527	9.95e-07	5.29e-05	Up	Yes
HSPA5	1.84482	9.96e-07	5.29e-05	Up
SURF4	1.56276	1.01e-06	5.33e-05	Up
ENSSSCG00000051249	-4.59103	1.02e-06	5.36e-05	Down
CHMP7	1.76814	1.02e-06	5.36e-05	Up
SFRP2	-2.90449	1.03e-06	5.43e-05	Down
ENSSSCG00000049674	2.47841	1.07e-06	5.6e-05	Up
TOMM40	1.84469	1.07e-06	5.62e-05	Up
RUSF1	1.42032	1.08e-06	5.66e-05	Up
ICOS	1.42877	1.09e-06	5.71e-05	Up
ENSSSCG00000038359	1.77398	1.1e-06	5.72e-05	Up
ENSSSCG00000018372	1.7762	1.13e-06	5.88e-05	Up
STXBP6	-1.34756	1.16e-06	6e-05	Down
NBEA	-1.24732	1.17e-06	6.06e-05	Down
EBF2	-1.91065	1.18e-06	6.08e-05	Down
MARCO	-4.40402	1.24e-06	6.4e-05	Down
ENSSSCG00000051372	-3.04494	1.25e-06	6.43e-05	Down
CLUH	1.04836	1.25e-06	6.43e-05	Up
ENSSSCG00000036013	-2.021	1.28e-06	6.55e-05	Down
BUB1	1.63519	1.28e-06	6.56e-05	Up
ENSSSCG00000013579	-2.67771	1.31e-06	6.7e-05	Down
KCNA2	3.03398	1.32e-06	6.71e-05	Up
CEP126	-2.21558	1.33e-06	6.75e-05	Down
ENTPD1	1.18566	1.35e-06	6.81e-05	Up
ENSSSCG00000046255	1.25213	1.35e-06	6.81e-05	Up
ANKLE1	1.99148	1.37e-06	6.9e-05	Up
ENSSSCG00000034185	2.67892	1.39e-06	6.99e-05	Up
AHSA1	1.72053	1.39e-06	7e-05	Up
CCNB2	1.67268	1.4e-06	7.02e-05	Up
CTLA4	2.25708	1.4e-06	7.02e-05	Up
REEP4	1.79444	1.41e-06	7.05e-05	Up
CCDC117	1.35709	1.42e-06	7.07e-05	Up
SPARCL1	-1.57233	1.43e-06	7.11e-05	Down
PARP9	1.70473	1.43e-06	7.11e-05	Up
GPR82	-1.43363	1.45e-06	7.17e-05	Down
ENSSSCG00000049404	-3.66652	1.46e-06	7.18e-05	Down
ITGB8	-1.89968	1.46e-06	7.18e-05	Down
PELP1	1.13061	1.46e-06	7.21e-05	Up
CAP2	-2.63263	1.49e-06	7.3e-05	Down
CMYA5	-2.35925	1.51e-06	7.39e-05	Down
RHBDD1	1.31673	1.51e-06	7.39e-05	Up
RHOD	2.16083	1.52e-06	7.4e-05	Up
ELAC2	1.9215	1.54e-06	7.47e-05	Up
CNTN3	-2.70931	1.54e-06	7.48e-05	Down
ENSSSCG00000041656	-2.03252	1.58e-06	7.61e-05	Down
ENSSSCG00000025565	1.1189	1.57e-06	7.61e-05	Up
QPCTL	1.21837	1.57e-06	7.61e-05	Up
AMIGO3	1.73528	1.59e-06	7.67e-05	Up
ENSSSCG00000048120	-1.97786	1.63e-06	7.83e-05	Down
TMCC3	1.22924	1.63e-06	7.84e-05	Up
EFEMP1	-1.71288	1.64e-06	7.87e-05	Down
TMEM208	1.64247	1.66e-06	7.92e-05	Up
ITGA8	-1.21104	1.71e-06	8.14e-05	Down
TTC39B	-1.14425	1.74e-06	8.24e-05	Down
ENPP1	-1.1116	1.74e-06	8.24e-05	Down
TIGAR	1.27188	1.74e-06	8.24e-05	Up
JAZF1	-1.31521	1.75e-06	8.3e-05	Down
ENSSSCG00000012895	2.21483	1.77e-06	8.35e-05	Up
ENSSSCG00000041450	-2.55641	1.78e-06	8.36e-05	Down
TAP1	1.83995	1.77e-06	8.36e-05	Up
ENSSSCG00000043907	-4.74026	1.79e-06	8.41e-05	Down
SRM	1.27513	1.82e-06	8.52e-05	Up
CARF	-1.01549	1.83e-06	8.55e-05	Down
TARS1	1.36701	1.83e-06	8.55e-05	Up
ENSSSCG00000038561	-5.46653	1.85e-06	8.56e-05	Down
ENSSSCG00000050405	-2.23726	1.85e-06	8.56e-05	Down
SERP1	1.89881	1.85e-06	8.56e-05	Up
ENSSSCG00000031399	5.54512	1.85e-06	8.56e-05	Up
AIFM1	1.11937	1.85e-06	8.57e-05	Up
ENSSSCG00000051011	-2.89319	1.87e-06	8.62e-05	Down
LTBP1	-1.21975	1.89e-06	8.68e-05	Down
DOCK4	-1.24021	1.9e-06	8.73e-05	Down
BCL2L1	1.28773	1.91e-06	8.75e-05	Up
TRAIP	1.38029	1.98e-06	9.07e-05	Up
H1-4	2.2953	1.99e-06	9.11e-05	Up
CENPM	1.94204	2.03e-06	9.22e-05	Up
SLC2A6	1.38719	2.03e-06	9.24e-05	Up
ARPP21	-3.5937	2.09e-06	9.42e-05	Down
ENSSSCG00000041096	-2.37487	2.09e-06	9.42e-05	Down
FAM189A2	-1.87461	2.08e-06	9.42e-05	Down
ENSSSCG00000048343	3.09025	2.08e-06	9.42e-05	Up
TAFA4	-3.6615	2.16e-06	9.73e-05	Down
DLGAP5	1.61237	2.2e-06	9.87e-05	Up
ATP2B2	-3.30001	2.24e-06	0.000100566	Down
ENSSSCG00000042191	-1.93726	2.29e-06	0.000102237	Down
ENSSSCG00000013869	-6.60528	2.45e-06	0.000109235	Down
CLCN4	1.65612	2.46e-06	0.000109361	Up
BIRC5	2.34328	2.46e-06	0.000109361	Up
COLEC12	-1.18482	2.48e-06	0.000110091	Down
RHEX	-2.25492	2.5e-06	0.000110631	Down
IL27	2.39668	2.5e-06	0.00011073	Up
ENSSSCG00000051497	-2.82604	2.51e-06	0.000110891	Down
SCN7A	-2.36804	2.53e-06	0.000111296	Down
AUP1	1.73843	2.53e-06	0.000111299	Up
NRXN1	-2.17955	2.54e-06	0.000111302	Down
GARS1	1.45007	2.54e-06	0.000111302	Up
ENSSSCG00000043076	-3.70115	2.55e-06	0.000111526	Down
ENSSSCG00000050559	-4.33634	2.57e-06	0.000112201	Down
SLAMF1	1.70733	2.58e-06	0.000112264	Up
ENSSSCG00000006923	1.18895	2.58e-06	0.000112282	Up
HAVCR2	2.14424	2.61e-06	0.000113297	Up
COCH	-1.7638	2.62e-06	0.000113309	Down
TIMP1	1.47211	2.62e-06	0.000113309	Up
ENSSSCG00000045979	3.20746	2.65e-06	0.000114242	Up
ENSSSCG00000042021	-1.85159	2.72e-06	0.000117082	Down
CPXM1	-2.00493	2.72e-06	0.000117233	Down
PSMA5	2.00522	2.73e-06	0.000117259	Up
SCML2	-1.52743	2.74e-06	0.000117599	Down
SNF8	1.41178	2.81e-06	0.000120418	Up
ENTPD6	1.13706	2.93e-06	0.000124993	Up
ENSSSCG00000050255	-1.35789	2.95e-06	0.000125969	Down
RHOBTB1	-1.00219	2.98e-06	0.000126876	Down
SLAMF7	1.83986	3.01e-06	0.000128075	Up
CCDC141	-2.45884	3.05e-06	0.000129559	Down
MCM3	1.54016	3.13e-06	0.000132672	Up
HSPBP1	1.36835	3.14e-06	0.000132724	Up
ENSSSCG00000050585	-2.86063	3.15e-06	0.000132767	Down
ENSSSCG00000025644	-1.58801	3.21e-06	0.000135112	Down
UNC93B1	1.38166	3.24e-06	0.000136367	Up	Yes
BCAM	-1.87011	3.28e-06	0.000137258	Down
GRAMD1C	-1.74854	3.28e-06	0.000137258	Down
KPNA2	1.61712	3.27e-06	0.000137258	Up
GFRA2	-2.38401	3.3e-06	0.000137657	Down
GINS3	1.70254	3.33e-06	0.00013855	Up
KCNE4	1.84892	3.33e-06	0.00013855	Up
ENSSSCG00000049910	-2.31542	3.36e-06	0.000139596	Down
CCDC88A	-1.75609	3.4e-06	0.000140853	Down
ENSSSCG00000050648	1.35126	3.43e-06	0.000141791	Up
UACA	-1.73799	3.47e-06	0.000143503	Down
PPM1L	-1.209	3.52e-06	0.000145268	Down
SMOC1	-2.23104	3.53e-06	0.000145278	Down
IFIT5	1.56766	3.54e-06	0.000145535	Up	Yes
HSPA13	1.79017	3.56e-06	0.000145996	Up
RBFOX1	-2.71098	3.6e-06	0.00014744	Down
ENSSSCG00000024973	1.38525	3.61e-06	0.000147753	Up
MAP1B	-2.3801	3.71e-06	0.000151249	Down
PPP2R3A	-1.60411	3.72e-06	0.000151516	Down
PTGES2	1.52672	3.74e-06	0.000152275	Up
CXCR3	1.85944	3.75e-06	0.000152417	Up
ASF1B	1.56295	3.78e-06	0.000153031	Up
ENSSSCG00000023627	-2.25889	3.83e-06	0.000154891	Down
ENSSSCG00000043747	1.64415	3.85e-06	0.00015545	Up
ENSSSCG00000051261	-3.18538	3.86e-06	0.000155795	Down
MACROD2	-2.64719	3.9e-06	0.000157129	Down
XRCC2	1.71215	3.96e-06	0.000159226	Up
ENSSSCG00000041550	-1.90774	4e-06	0.000160448	Down
ENSSSCG00000001427	1.38198	4.05e-06	0.000161896	Up
BST2	2.58932	4.04e-06	0.000161896	Up	Yes
SLC1A1	-1.99017	4.13e-06	0.000164914	Down
ENSSSCG00000006350	-1.78352	4.23e-06	0.000168539	Down
ENSSSCG00000049691	-2.29424	4.24e-06	0.000168779	Down
RPN2	1.35593	4.26e-06	0.000169312	Up
SLC35C2	1.41068	4.33e-06	0.000171576	Up
CCDC167	2.16634	4.35e-06	0.000172265	Up
MTMR4	1.03985	4.37e-06	0.000172569	Up
FERMT2	-1.31631	4.38e-06	0.000172865	Down
FOLR2	-2.39163	4.42e-06	0.000173997	Down
IFIT1	2.62651	4.44e-06	0.000174654	Up	Yes
NDNF	-2.56564	4.47e-06	0.000175325	Down
ENSSSCG00000051416	-4.18095	4.52e-06	0.000177003	Down
ALG2	1.03017	4.59e-06	0.000179476	Up
WIPI1	1.28502	4.6e-06	0.00017978	Up
LPL	-2.15371	4.63e-06	0.00018055	Down
ENSSSCG00000044965	-2.72547	4.66e-06	0.000181107	Down
RNF126	1.24935	4.66e-06	0.000181107	Up
ENSSSCG00000051701	-1.58723	4.7e-06	0.000182327	Down
E2F4	1.16018	4.7e-06	0.000182327	Up
ENSSSCG00000026302	1.25366	4.74e-06	0.000183452	Up
ADAP2	-1.55467	4.76e-06	0.000183887	Down
TCF3	1.02588	4.78e-06	0.000184449	Up
GRIA2	-2.42713	4.81e-06	0.00018498	Down
HSPA9	1.14008	4.81e-06	0.00018498	Up
CENPN	1.87822	4.89e-06	0.000187007	Up
ENSSSCG00000024084	2.13901	4.89e-06	0.000187007	Up
ENSSSCG00000043723	-2.31732	4.94e-06	0.00018866	Down
ENSSSCG00000042270	3.14632	5.01e-06	0.000190883	Up
FTSJ1	1.15817	5.03e-06	0.000191158	Up
ENSSSCG00000016441	1.23816	5.03e-06	0.000191158	Up
PLCG1	1.01618	5.09e-06	0.000193288	Up
ENSSSCG00000020694	-5.20416	5.14e-06	0.000194764	Down
MED8	1.6922	5.15e-06	0.000194907	Up
ENSSSCG00000006793	2.51241	5.25e-06	0.000198087	Up
TTF2	1.08727	5.27e-06	0.000198792	Up
IRS1	1.51516	5.3e-06	0.000199137	Up
P4HB	1.84115	5.29e-06	0.000199137	Up
LAMC2	-1.34995	5.32e-06	0.00019955	Down
PLCL1	-1.60255	5.37e-06	0.000200989	Down
HSPA12A	-1.48352	5.37e-06	0.000200989	Down
PERP	1.58799	5.41e-06	0.000202186	Up
PCNA	1.52142	5.53e-06	0.000206033	Up
ENSSSCG00000009914	1.53114	5.53e-06	0.000206033	Up
ENSSSCG00000036096	2.21157	5.59e-06	0.000207711	Up
WARS1	1.56864	5.68e-06	0.000210713	Up
NKG7	1.42584	5.8e-06	0.000214968	Up
SOX6	-1.78591	5.84e-06	0.000214982	Down
HDAC9	-1.11995	5.85e-06	0.000214982	Down
ENSSSCG00000017146	1.28349	5.82e-06	0.000214982	Up
CDKN1A	1.69433	5.83e-06	0.000214982	Up
ENSSSCG00000024161	3.42281	5.82e-06	0.000214982	Up
SPCS2	1.77841	5.88e-06	0.000215878	Up
EDEM3	1.7725	5.97e-06	0.00021891	Up
EPHX2	-1.95789	6e-06	0.000219552	Down
BAZ2B	-1.31439	6.01e-06	0.000219552	Down
ENSSSCG00000022322	1.27841	6.07e-06	0.000221396	Up
ENSSSCG00000044659	-4.10875	6.15e-06	0.000224229	Down
ENSSSCG00000038912	2.77511	6.32e-06	0.000229701	Up
GGH	1.62804	6.35e-06	0.000230311	Up
ENSSSCG00000049489	-3.41443	6.39e-06	0.000231339	Down
CENPW	1.58734	6.4e-06	0.000231339	Up
PLEKHA5	-1.48764	6.55e-06	0.000236638	Down
MELK	1.45316	6.57e-06	0.00023689	Up
ENSSSCG00000046134	-3.73829	6.6e-06	0.000237504	Down
ENSSSCG00000050831	-6.78429	6.69e-06	0.000239938	Down
ENSSSCG00000047677	-2.33552	6.68e-06	0.000239938	Down
ENSSSCG00000035416	-1.52676	6.8e-06	0.00024297	Down
ENSSSCG00000018935	1.84624	6.79e-06	0.00024297	Up
CLPTM1L	1.35726	6.83e-06	0.000243679	Up
DTL	1.15733	6.89e-06	0.000245543	Up
FN1	-1.72702	6.91e-06	0.000245634	Down
TGFBI	-2.06053	6.95e-06	0.000246726	Down
TMEM165	1.22398	6.97e-06	0.000246726	Up
HTATIP2	1.39891	6.97e-06	0.000246726	Up
ENSSSCG00000019181	1.92384	7.04e-06	0.000248712	Up
ENSSSCG00000008488	-1.31322	7.07e-06	0.00024939	Down
ENSSSCG00000039615	2.95461	7.11e-06	0.000250744	Up
CKS2	2.60828	7.15e-06	0.000251547	Up
DMD	-1.60466	7.19e-06	0.000252456	Down
SHMT2	1.83749	7.19e-06	0.000252456	Up
ENSSSCG00000048720	-5.93576	7.25e-06	0.000253878	Down
COL4A5	-1.8398	7.27e-06	0.000253962	Down
IL18	-1.78943	7.27e-06	0.000253962	Down
GPT2	2.68694	7.34e-06	0.000256098	Up
C8orf34	-1.51418	7.42e-06	0.000258621	Down
ENSSSCG00000042663	-1.79687	7.48e-06	0.000260323	Down
SCD	-2.79081	7.7e-06	0.000267052	Down
ETV5	-1.9979	7.7e-06	0.000267052	Down
ENSSSCG00000011000	1.38597	7.73e-06	0.000267725	Up
CCNB3	1.29901	7.75e-06	0.000267958	Up
ENSSSCG00000018540	2.42618	7.8e-06	0.000269265	Up
MAML2	-1.36578	7.83e-06	0.000270058	Down
ENSSSCG00000045908	-1.62194	7.86e-06	0.000270621	Down
POSTN	-1.50504	7.92e-06	0.000272177	Down
WDR4	1.35121	7.94e-06	0.00027269	Up
ENSSSCG00000032235	1.53589	7.96e-06	0.000273008	Up
ENSSSCG00000048600	-2.35162	8e-06	0.000273826	Down
ENSSSCG00000028674	-1.31201	8.01e-06	0.000273826	Down
RNF165	-3.07519	8.04e-06	0.000274233	Down
GIMAP2	2.35006	8.05e-06	0.000274233	Up
ENSSSCG00000042300	-2.88811	8.07e-06	0.00027443	Down
SEC61A1	1.7603	8.08e-06	0.00027443	Up
ENSSSCG00000046097	-2.31057	8.09e-06	0.000274642	Down
TRABD	1.44251	8.14e-06	0.000275969	Up
TUFM	1.6106	8.19e-06	0.000277003	Up
ENSSSCG00000001516	1.95993	8.21e-06	0.000277509	Up
ENSSSCG00000041957	-2.85708	8.24e-06	0.000278103	Down
ASXL3	-2.18143	8.27e-06	0.000278803	Down
ENSSSCG00000000394	1.869	8.47e-06	0.000285025	Up
ABCF1	1.19488	8.49e-06	0.000285296	Up
ENSSSCG00000046246	-3.29704	8.68e-06	0.000291285	Down
ENSSSCG00000013788	-2.41973	8.74e-06	0.00029289	Down
DNAJC3	1.15317	8.81e-06	0.000294272	Up	Yes
C7	1.65493	8.8e-06	0.000294272	Up
ENSSSCG00000047171	-2.80492	8.85e-06	0.000295031	Down
SARS1	1.7721	8.86e-06	0.000295031	Up
ENSSSCG00000048993	-3.10096	8.87e-06	0.000295165	Down
BORA	1.36409	8.97e-06	0.000298058	Up
ENSSSCG00000042940	-3.09558	9.08e-06	0.000301192	Down
ZBED2	-2.19729	9.14e-06	0.000302558	Down
RNF180	-1.72818	9.13e-06	0.000302558	Down
CHEK2	1.21934	9.18e-06	0.000303133	Up
ENSSSCG00000045335	-3.69344	9.25e-06	0.000304602	Down
LTBP4	-2.01093	9.25e-06	0.000304602	Down
ADGRV1	-1.79799	9.28e-06	0.000305373	Down
MRC1	-1.72802	9.31e-06	0.000305767	Down
DDIT4	2.03534	9.37e-06	0.000306898	Up	Yes
ABCD2	-3.48147	9.38e-06	0.000307049	Down
SLCO4A1	1.97225	9.41e-06	0.000307616	Up
ERP29	1.6716	9.5e-06	0.000309891	Up
ENSSSCG00000044043	-3.00107	9.64e-06	0.000314257	Down
CLCA2	-3.55925	9.69e-06	0.000315189	Down
ENSSSCG00000041277	-6.31999	9.81e-06	0.00031868	Down
ENSSSCG00000042237	-2.88426	9.89e-06	0.000321017	Down
CNP	1.88381	9.96e-06	0.000322665	Up
TOP3A	1.12301	9.99e-06	0.000322915	Up
YARS1	1.42102	9.99e-06	0.000322915	Up
CRTAC1	-2.79654	1.01e-05	0.000325292	Down
DPF3	-1.30762	1.03e-05	0.000333182	Down
DUSP4	1.61196	1.04e-05	0.000334762	Up
FLRT3	-2.84687	1.05e-05	0.000336414	Down
FEN1	2.12562	1.05e-05	0.000336414	Up
PPME1	1.2132	1.07e-05	0.00034405	Up
ENSSSCG00000012997	1.47823	1.1e-05	0.000352213	Up
PRDM5	-1.5168	1.11e-05	0.000353643	Down
ENSSSCG00000042730	-1.80334	1.11e-05	0.00035407	Down
FASLG	1.56971	1.11e-05	0.000354716	Up
TMOD2	-1.98053	1.12e-05	0.000356813	Down
ENSSSCG00000032465	3.65512	1.12e-05	0.000356813	Up
KIT	-1.35815	1.14e-05	0.000361617	Down
ENSSSCG00000037597	1.38728	1.14e-05	0.000361617	Up
ADAMTS20	-2.60968	1.15e-05	0.000362473	Down
NOLC1	1.02972	1.15e-05	0.000362473	Up
NMI	1.14773	1.15e-05	0.000363913	Up
RACGAP1	1.49491	1.16e-05	0.000364421	Up
ENSSSCG00000032058	-6.74832	1.16e-05	0.000366198	Down
POLD1	1.35771	1.17e-05	0.000366753	Up
ACOD1	2.28733	1.17e-05	0.000366753	Up
ZNF598	1.07368	1.18e-05	0.000368867	Up
ENSSSCG00000050708	-3.14755	1.18e-05	0.000370614	Down
ENSSSCG00000039009	-1.19491	1.19e-05	0.000372512	Down
ENSSSCG00000042165	-1.75183	1.21e-05	0.000377328	Down
ENSSSCG00000042869	-2.28779	1.22e-05	0.000380194	Down
ZBED4	1.11973	1.23e-05	0.00038216	Up
CA13	-1.43726	1.23e-05	0.000383524	Down
DDX56	1.47837	1.24e-05	0.000386515	Up
ENSSSCG00000025969	-1.64262	1.27e-05	0.000393435	Down
PNP	2.08894	1.27e-05	0.000393435	Up
SSR1	1.25058	1.28e-05	0.000394699	Up
ENSSSCG00000043918	-2.52247	1.3e-05	0.000400879	Down
ENSSSCG00000041558	-2.07484	1.3e-05	0.000400879	Down
CACNA2D3	-6.58149	1.33e-05	0.000408248	Down
OCLN	-2.64662	1.35e-05	0.000414721	Down
SRPRA	1.38828	1.36e-05	0.000415945	Up
ENSSSCG00000041891	-3.17344	1.36e-05	0.00041597	Down
MAD2L1BP	1.33376	1.36e-05	0.00041597	Up
ENSSSCG00000035089	3.66931	1.36e-05	0.00041597	Up
ENSSSCG00000051757	-2.2899	1.37e-05	0.000416553	Down
ENSSSCG00000047531	-1.87675	1.37e-05	0.000416553	Down
SESTD1	-1.38355	1.37e-05	0.000416553	Down
CCDC134	1.48863	1.37e-05	0.000416553	Up
NME1	2.14311	1.37e-05	0.000416553	Up
GNLY	4.17977	1.37e-05	0.000416553	Up
AQP9	-3.45192	1.38e-05	0.000416795	Down
ENSSSCG00000045487	-2.9982	1.39e-05	0.000419221	Down
ENSSSCG00000014540	1.31578	1.4e-05	0.000423095	Up
SLC39A14	1.27219	1.41e-05	0.000423494	Up
RANBP1	1.53743	1.41e-05	0.000423494	Up
MAPK8IP2	2.143	1.4e-05	0.000423494	Up
TNIP2	1.19434	1.41e-05	0.000425415	Up
ENSSSCG00000025582	1.31319	1.42e-05	0.000427279	Up
EXOSC2	1.3651	1.42e-05	0.000427279	Up
RCAN2	-1.93367	1.43e-05	0.000428388	Down
NDUFAB1	1.43186	1.44e-05	0.000430698	Up
PPP5C	1.31345	1.44e-05	0.000430914	Up
ENSSSCG00000045982	4.38596	1.45e-05	0.000432816	Up
DNAH6	-2.32194	1.45e-05	0.000433128	Down
TMEFF2	-2.44327	1.46e-05	0.000435981	Down
IP6K3	-2.81338	1.47e-05	0.000436156	Down
BNIP3	1.72498	1.47e-05	0.000436254	Up	Yes
RASL10B	2.24754	1.47e-05	0.000436258	Up
ENSSSCG00000047168	-3.28248	1.48e-05	0.000438351	Down
TRIM3	1.1626	1.48e-05	0.00043885	Up
KIF20A	1.44586	1.49e-05	0.000439241	Up
ABCA5	2.19984	1.5e-05	0.000441469	Up
ENSSSCG00000048365	-1.81726	1.51e-05	0.000444967	Down
GALNT2	1.12557	1.51e-05	0.00044535	Up
CHRM3	-2.12429	1.52e-05	0.000445999	Down
MEF2B	1.90778	1.52e-05	0.00044601	Up
DUS1L	1.35941	1.56e-05	0.000458046	Up
SBSPON	-1.41672	1.6e-05	0.000468374	Down
ENSSSCG00000041636	-1.87954	1.6e-05	0.000469495	Down
CCT8	1.37286	1.62e-05	0.000472542	Up
NUDC	1.89782	1.62e-05	0.000472672	Up
RIDA	1.29251	1.62e-05	0.000473059	Up
ENSSSCG00000049306	-3.46923	1.63e-05	0.000473502	Down
CSMD3	-2.59228	1.64e-05	0.000476739	Down
PPP1R9A	-1.49708	1.66e-05	0.000481779	Down
ENSSSCG00000045200	1.34803	1.68e-05	0.000484996	Up
MYDGF	2.016	1.68e-05	0.000484996	Up
NTRK2	-1.37517	1.69e-05	0.000486532	Down
PDE6C	-2.42757	1.69e-05	0.00048732	Down
ENSSSCG00000047713	-1.93531	1.69e-05	0.00048732	Down
ENSSSCG00000044044	-2.65606	1.7e-05	0.000488577	Down
FKBP4	2.01983	1.72e-05	0.000495318	Up
ENSSSCG00000041371	-2.04138	1.75e-05	0.000502648	Down
SLC35F6	1.27939	1.75e-05	0.000502648	Up
EPRS1	1.1219	1.78e-05	0.000508739	Up
DDX39A	1.90568	1.81e-05	0.000516593	Up
DNAH10	-1.65443	1.81e-05	0.000517488	Down
ENSSSCG00000049139	-3.76236	1.81e-05	0.000517503	Down
ZNF711	-1.63206	1.84e-05	0.000523355	Down
ENSSSCG00000040103	1.22763	1.84e-05	0.00052395	Up
FBXL4	-1.52099	1.85e-05	0.000524213	Down
NIM1K	1.98144	1.85e-05	0.000524213	Up
ZFAND2A	1.81818	1.87e-05	0.000531263	Up
TK1	1.91982	1.88e-05	0.00053349	Up
MN1	-2.28759	1.93e-05	0.000543919	Down
MEST	-1.48506	1.95e-05	0.000549458	Down
SESN3	-1.30692	1.96e-05	0.000551415	Down
NPLOC4	1.15629	1.96e-05	0.000551415	Up
ENSSSCG00000050292	-2.89778	1.97e-05	0.000554598	Down
ENSSSCG00000050122	2.23655	1.98e-05	0.000554598	Up
PDGFC	-1.53731	1.99e-05	0.000557621	Down
NAALADL2	-2.11471	1.99e-05	0.000558107	Down
ENSSSCG00000050979	-3.57251	2e-05	0.000559433	Down
ANGPT1	-2.38001	2e-05	0.000559433	Down
ENSSSCG00000011875	-3.66386	2.01e-05	0.000561767	Down
ENSSSCG00000006213	-1.87403	2.02e-05	0.00056211	Down
ENSSSCG00000049847	-3.98155	2.02e-05	0.000562794	Down
ENSSSCG00000042851	-2.16184	2.04e-05	0.000566227	Down
ENSSSCG00000046184	-3.2751	2.05e-05	0.000568536	Down
MRPL15	1.49348	2.06e-05	0.000572057	Up
DYNC2H1	-1.32001	2.12e-05	0.000586419	Down
MICU3	-1.52605	2.14e-05	0.000591908	Down
IPO4	1.34973	2.15e-05	0.000595682	Up
ZEB2	-1.03835	2.18e-05	0.00060105	Down
OPHN1	-1.70185	2.19e-05	0.000602456	Down
RPIA	1.45821	2.19e-05	0.000602456	Up
ENSSSCG00000028741	-2.04499	2.2e-05	0.000603587	Down
FRY	-1.26993	2.2e-05	0.000603587	Down
RASSF7	1.70455	2.2e-05	0.000603587	Up
ENSSSCG00000050223	-2.56595	2.23e-05	0.000610211	Down
KLF12	-1.17237	2.27e-05	0.000620922	Down
DNAJA3	1.24277	2.27e-05	0.000620922	Up
WDR5	1.279	2.27e-05	0.000620922	Up
SLC24A1	-2.18002	2.28e-05	0.000621391	Down
ENSSSCG00000025005	-1.21482	2.28e-05	0.000621856	Down
HES4	1.69016	2.29e-05	0.000623875	Up
CHTF18	1.32744	2.31e-05	0.000627501	Up
CCT4	1.38823	2.32e-05	0.00063014	Up
CTTNBP2	-1.72641	2.33e-05	0.000632059	Down
E2F7	1.17733	2.33e-05	0.000632408	Up
SRXN1	2.36925	2.35e-05	0.000636897	Up
ADAMTS16	-5.68263	2.36e-05	0.00063812	Down
MCM2	1.68746	2.37e-05	0.000638461	Up
ENSSSCG00000029073	-1.30156	2.39e-05	0.000645357	Down
ABCC8	-4.06093	2.4e-05	0.000645502	Down
ENSSSCG00000049534	-1.44512	2.41e-05	0.000649317	Down
OGN	-1.64884	2.43e-05	0.000652663	Down
FLVCR1	1.03361	2.45e-05	0.000657116	Up
BCKDK	1.31583	2.46e-05	0.000659871	Up
PDLIM3	-1.42825	2.5e-05	0.00067039	Down
UBALD2	1.9989	2.56e-05	0.0006828	Up
ENSSSCG00000047562	-2.38186	2.58e-05	0.000686287	Down
SCFD2	1.30286	2.58e-05	0.000686287	Up
DPH2	1.35497	2.58e-05	0.000687492	Up
MMP27	-2.61573	2.59e-05	0.000687497	Down
MRTO4	1.39533	2.59e-05	0.000687497	Up
C1QBP	1.82299	2.59e-05	0.000687497	Up
LIG1	1.32427	2.6e-05	0.000688659	Up
ENSSSCG00000050662	-1.99555	2.62e-05	0.000693359	Down
U4	3.02927	2.62e-05	0.000693359	Up
ENSSSCG00000042761	-3.33926	2.63e-05	0.000694279	Down
ENSSSCG00000048818	-2.36457	2.66e-05	0.000701775	Down
KDM5D	-1.37601	2.68e-05	0.000705283	Down
FARSA	1.54605	2.68e-05	0.000705283	Up
ENSSSCG00000046507	-2.16385	2.72e-05	0.000713803	Down
TAPT1	1.08875	2.75e-05	0.000719553	Up
GINS4	1.3375	2.75e-05	0.000719553	Up
ENSSSCG00000031708	2.82436	2.74e-05	0.000719553	Up
ENSSSCG00000050445	-2.69642	2.76e-05	0.000722136	Down
TMED4	1.35571	2.8e-05	0.000732002	Up
DGKI	-2.63074	2.81e-05	0.000733562	Down
PIK3R5	1.43264	2.82e-05	0.000736154	Up
CNTLN	-1.17443	2.83e-05	0.000736645	Down
MASTL	1.47319	2.83e-05	0.000736645	Up
MDH2	1.41028	2.87e-05	0.000744245	Up
MCM7	1.65852	2.87e-05	0.00074509	Up
OSTC	1.88453	2.89e-05	0.000747797	Up
RUFY2	-1.32792	2.93e-05	0.000757607	Down
PLK3	1.16573	2.93e-05	0.000758126	Up
TBRG4	1.50871	2.96e-05	0.000763557	Up
SSR3	1.64486	2.99e-05	0.000769793	Up
ENSSSCG00000045426	-1.72915	3e-05	0.000771277	Down
LAX1	1.10526	3e-05	0.000772342	Up
LAMA3	-1.35953	3.01e-05	0.000772796	Down
DRG2	1.13626	3.01e-05	0.000772796	Up
ENSSSCG00000030122	1.2192	3.03e-05	0.00077595	Up
ENSSSCG00000045667	-1.89088	3.04e-05	0.000777773	Down
IFI44L	1.51132	3.04e-05	0.000777773	Up	Yes
ENSSSCG00000051592	-1.90588	3.05e-05	0.000779081	Down
SND1	1.25559	3.07e-05	0.000783417	Up
COL1A2	-1.97406	3.11e-05	0.000792581	Down
SRPRB	1.6953	3.11e-05	0.000792581	Up
PRTG	-2.27299	3.13e-05	0.000795991	Down
ENSSSCG00000023788	-1.43371	3.13e-05	0.000795991	Down
ENSSSCG00000044017	-3.40125	3.15e-05	0.000798803	Down
ANKS1B	-2.00063	3.15e-05	0.000798803	Down
ARL15	-1.43563	3.17e-05	0.000800318	Down
CYC1	1.74627	3.17e-05	0.000800318	Up
EMG1	1.95532	3.16e-05	0.000800318	Up
DPAGT1	1.43414	3.18e-05	0.000800576	Up
NDC80	1.48535	3.17e-05	0.000800576	Up
TINAGL1	1.54217	3.18e-05	0.000800576	Up
EME1	1.93584	3.19e-05	0.000802653	Up
RFC4	1.29641	3.23e-05	0.000812169	Up
ENSSSCG00000045928	-1.67163	3.26e-05	0.000817628	Down
FTSJ3	1.17047	3.27e-05	0.000820429	Up
ENSSSCG00000050768	-4.57294	3.28e-05	0.000820503	Down
VXN	-2.6296	3.29e-05	0.000820503	Down
COL5A2	-1.17781	3.29e-05	0.000820503	Down
C1orf52	1.1066	3.29e-05	0.000820503	Up
SLC31A1	1.36261	3.28e-05	0.000820503	Up
OLFML2A	-1.27301	3.32e-05	0.000826375	Down
SLC35G2	-1.66826	3.34e-05	0.000830225	Down
ENSSSCG00000039731	2.08225	3.35e-05	0.000832378	Up
TLCD4	4.27849	3.39e-05	0.000840153	Up
ENSSSCG00000050468	-2.02597	3.41e-05	0.000843459	Down
KITLG	-1.39376	3.41e-05	0.000843459	Down
ENSSSCG00000051323	2.67611	3.41e-05	0.000843459	Up
ENSSSCG00000045628	-1.89449	3.44e-05	0.000850405	Down
ENSSSCG00000043656	-3.22006	3.49e-05	0.000859878	Down
ITGB7	1.37385	3.52e-05	0.000867583	Up
COL19A1	-1.13388	3.56e-05	0.000874255	Down
ENSSSCG00000047195	-3.22163	3.58e-05	0.000880491	Down
ENSSSCG00000042302	-2.22725	3.6e-05	0.000882211	Down
ENSSSCG00000031821	1.68338	3.6e-05	0.000882211	Up
CDC34	1.58556	3.61e-05	0.000884343	Up
ENSSSCG00000048264	1.50731	3.65e-05	0.000892022	Up
MAGOH	1.25394	3.67e-05	0.000895945	Up
ENSSSCG00000048894	-2.2103	3.68e-05	0.000897984	Down
LDHA	1.7482	3.69e-05	0.000899367	Up
ENSSSCG00000037185	1.06876	3.72e-05	0.000904422	Up
ARRDC2	1.07621	3.72e-05	0.000904422	Up
ENSSSCG00000047445	-2.142	3.73e-05	0.000906092	Down
TMEM129	1.16418	3.74e-05	0.000906574	Up
EFHD1	-2.2805	3.77e-05	0.000913316	Down
ENSSSCG00000031610	1.78031	3.78e-05	0.000916364	Up
SLC38A10	1.12939	3.81e-05	0.000921834	Up
DTX3L	1.23855	3.84e-05	0.000926284	Up
ENSSSCG00000044786	-2.03101	3.87e-05	0.000934158	Down
DSPP	-3.08919	3.89e-05	0.000937145	Down
UBE2J1	1.06456	3.89e-05	0.000937145	Up
ENSSSCG00000047620	-2.40922	3.91e-05	0.000938873	Down
ENSSSCG00000047011	-1.69241	3.91e-05	0.000938873	Down
APBA3	1.37077	3.95e-05	0.000948867	Up
ENSSSCG00000041364	1.71904	4.01e-05	0.000960993	Up
EXPH5	-2.26369	4.03e-05	0.000965827	Down
ENSSSCG00000044917	-2.09538	4.06e-05	0.000971078	Down
ENSSSCG00000049850	-2.39868	4.09e-05	0.000975383	Down
NELL1	-2.37457	4.08e-05	0.000975383	Down
AR	-1.89438	4.11e-05	0.000978798	Down
SEC13	1.19806	4.11e-05	0.000978798	Up
SPC24	2.12955	4.13e-05	0.000982369	Up
ABCA12	-6.98416	4.16e-05	0.000986854	Down
ENSSSCG00000050934	-3.05252	4.17e-05	0.000986854	Down
LRRC18	-1.8416	4.17e-05	0.000986854	Down
LMNB2	1.45496	4.16e-05	0.000986854	Up
SLC1A4	1.46051	4.17e-05	0.000986854	Up
GALE	1.48153	4.18e-05	0.000988474	Up
ICAM2	1.13309	4.19e-05	0.000988587	Up
HPGD	-1.52994	4.22e-05	0.000994423	Down
ENSSSCG00000049158	-1.23478	4.23e-05	0.000995895	Down
CAPN6	-5.9169	4.25e-05	0.00100046	Down
ENSSSCG00000050902	-3.68531	4.27e-05	0.00100358	Down
WDFY3	-1.20262	4.28e-05	0.00100624	Down
APBB1IP	-1.14638	4.31e-05	0.00101159	Down
TXNRD1	1.14876	4.34e-05	0.00101817	Up
ENSSSCG00000049467	-1.52325	4.39e-05	0.001028	Down
ENSSSCG00000046382	-2.01205	4.42e-05	0.00102946	Down
ENSSSCG00000041313	-1.82253	4.41e-05	0.00102946	Down
HMBS	1.47731	4.41e-05	0.00102946	Up
ENSSSCG00000043070	2.40013	4.41e-05	0.00102946	Up
ENSSSCG00000049973	-2.62586	4.46e-05	0.00103925	Down
EDEM1	1.11764	4.47e-05	0.00103925	Up
ENSSSCG00000033089	1.58072	4.47e-05	0.00103925	Up
ENSSSCG00000045237	-2.15909	4.48e-05	0.00104009	Down
ENSSSCG00000012578	1.93149	4.49e-05	0.00104093	Up
XPO5	1.03901	4.5e-05	0.00104205	Up
ENSSSCG00000041244	-2.35655	4.51e-05	0.00104509	Down
ENSSSCG00000046785	-2.64047	4.54e-05	0.00105006	Down
ENSSSCG00000049945	-2.13979	4.55e-05	0.00105063	Down
EMID1	-1.48716	4.57e-05	0.00105401	Down
UBE2J2	1.53467	4.58e-05	0.00105659	Up
ZNF713	-1.18315	4.64e-05	0.00106966	Down
TRIM14	1.0263	4.65e-05	0.00107123	Up
ENSSSCG00000048421	-3.53369	4.68e-05	0.0010753	Down
ENSSSCG00000041905	-2.18996	4.69e-05	0.0010753	Down
ENSSSCG00000033451	2.65163	4.68e-05	0.0010753	Up
ENSSSCG00000045353	-1.73022	4.71e-05	0.00107818	Down
PLSCR1	1.68614	4.71e-05	0.00107818	Up	Yes
LONP1	1.16469	4.76e-05	0.00108837	Up
PLEKHF1	1.50761	4.77e-05	0.00108837	Up
MRPL38	1.52727	4.77e-05	0.00108837	Up
NCAPG	1.29574	4.78e-05	0.00109041	Up
ENSSSCG00000029160	2.38357	4.8e-05	0.00109241	Up
DCSTAMP	3.93718	4.8e-05	0.00109241	Up
SNORD33	2.19424	4.81e-05	0.00109335	Up
PPP2R1B	1.05267	4.83e-05	0.00109622	Up
TNXB	-1.38793	4.83e-05	0.0010968	Down
ENSSSCG00000003920	1.71213	4.87e-05	0.00110493	Up
EPHA3	-1.95653	4.92e-05	0.00111474	Down
PTPRQ	-2.69747	4.94e-05	0.00111664	Down
ENSSSCG00000043635	-1.85	4.94e-05	0.00111664	Down
EXO1	1.6699	4.95e-05	0.00111664	Up
WIF1	-3.21684	4.96e-05	0.00111819	Down
SPARC	-1.79755	4.96e-05	0.00111819	Down
GREB1L	-1.58095	4.98e-05	0.00112071	Down
ENSSSCG00000043451	-2.72449	4.99e-05	0.00112276	Down
ECM2	-1.26409	5e-05	0.00112276	Down
ENSSSCG00000001398	1.08871	5.01e-05	0.00112276	Up
TSEN54	1.16607	5e-05	0.00112276	Up
PLA2G2D	1.95944	5.03e-05	0.00112652	Up
HHIP	-1.96958	5.07e-05	0.00113482	Down
MIS18A	1.38239	5.07e-05	0.00113482	Up
ENSSSCG00000048660	-2.21293	5.16e-05	0.00115283	Down
RAD51	1.43819	5.17e-05	0.00115327	Up
ENSSSCG00000051734	-6.4524	5.19e-05	0.00115751	Down
DMP1	-2.01714	5.21e-05	0.00115959	Down
CREB5	-2.36436	5.22e-05	0.00116011	Down
UHRF1	1.22508	5.23e-05	0.00116112	Up
ENSSSCG00000042307	-2.53471	5.24e-05	0.00116124	Down
PPIB	2.15051	5.23e-05	0.00116124	Up
ENSSSCG00000036761	2.5016	5.25e-05	0.00116394	Up
CACTIN	1.01083	5.27e-05	0.00116659	Up
RUVBL2	1.5684	5.47e-05	0.00120693	Up
ENSSSCG00000031232	3.06048	5.47e-05	0.00120693	Up
SLC44A5	-4.88992	5.49e-05	0.0012093	Down
EXOC6	-1.00077	5.51e-05	0.00121289	Down
ADGRD1	-1.71081	5.55e-05	0.00122143	Down
OCSTAMP	3.85239	5.59e-05	0.00122832	Up
SLC39A7	1.34709	5.65e-05	0.00123754	Up
ABHD11	1.85591	5.64e-05	0.00123754	Up
ENSSSCG00000047070	-2.51357	5.67e-05	0.00124177	Down
ENSSSCG00000044707	-2.20096	5.69e-05	0.00124489	Down
ENSSSCG00000046729	-1.85686	5.7e-05	0.00124614	Down
HMGB2	1.30071	5.71e-05	0.00124694	Up
PDXP	1.47911	5.72e-05	0.00124747	Up
ENSSSCG00000046046	-1.91316	5.74e-05	0.00125013	Down
ENSSSCG00000048160	-2.7646	5.78e-05	0.00125913	Down
ENSSSCG00000045957	-2.33384	5.8e-05	0.00126166	Down
ENSSSCG00000050494	-3.22192	5.84e-05	0.00126976	Down
DDOST	1.67538	5.86e-05	0.00127123	Up
ENSSSCG00000032623	1.94834	5.86e-05	0.00127123	Up
CCDC80	-1.30026	5.87e-05	0.00127336	Down
CLPB	1.10298	5.9e-05	0.00127705	Up
ENSSSCG00000050786	-3.54446	5.92e-05	0.00128165	Down
ENSSSCG00000039853	5.6698	5.94e-05	0.00128313	Up
THOP1	1.19556	5.97e-05	0.00128901	Up
SLITRK6	-3.03581	5.99e-05	0.00129111	Down
ENSSSCG00000024402	-4.18062	6e-05	0.00129255	Down
FADD	1.31423	6.01e-05	0.00129355	Up	Yes
AUTS2	-2.48653	6.02e-05	0.00129422	Down
LRWD1	1.22892	6.05e-05	0.00129862	Up
RGSL1	-2.94096	6.06e-05	0.00130072	Down
NECTIN4	-2.05788	6.08e-05	0.00130281	Down
ENSSSCG00000043583	-2.41335	6.14e-05	0.00131333	Down
TBC1D25	1.06411	6.14e-05	0.00131333	Up
SNRPC	1.66707	6.14e-05	0.00131333	Up
KIAA1109	-1.34125	6.16e-05	0.00131688	Down
GZMH	2.66996	6.24e-05	0.00133132	Up
OSGEP	1.54524	6.29e-05	0.00134056	Up
ENSSSCG00000048896	-1.65286	6.31e-05	0.00134414	Down
MAD2L1	1.68235	6.33e-05	0.00134631	Up
CARD19	1.53666	6.35e-05	0.00135022	Up
EEF1AKMT4	1.71479	6.41e-05	0.00136064	Up
ENSSSCG00000034555	1.66259	6.42e-05	0.00136268	Up
PSMB2	1.60719	6.44e-05	0.00136449	Up
ENSSSCG00000031149	-1.92724	6.49e-05	0.00137107	Down
SHTN1	-1.79466	6.49e-05	0.00137107	Down
DZIP3	-1.42773	6.49e-05	0.00137107	Down
STK39	-1.02459	6.49e-05	0.00137107	Down
ENSSSCG00000051297	-3.77255	6.52e-05	0.00137393	Down
ENSSSCG00000046359	-1.91317	6.52e-05	0.00137393	Down
SNORD31	2.76799	6.54e-05	0.00137724	Up
XKRX	1.94777	6.57e-05	0.00138325	Up
JMJD6	1.43833	6.66e-05	0.00140112	Up
UBE2M	1.46836	6.7e-05	0.00140726	Up
FKBP1B	1.30292	6.72e-05	0.00140935	Up
CXCR4	2.18624	6.77e-05	0.00141901	Up
ENSSSCG00000043814	-2.08625	6.79e-05	0.00142271	Down
WNT5A	-1.15039	6.8e-05	0.00142347	Down
ENSSSCG00000008035	1.6605	6.81e-05	0.00142347	Up
ENSSSCG00000044636	-1.7942	6.9e-05	0.00143945	Down
ENSSSCG00000045507	-1.68182	6.93e-05	0.00144328	Down
ENSSSCG00000048383	-4.00199	6.94e-05	0.00144542	Down
ENSSSCG00000049283	-1.62432	6.96e-05	0.00144868	Down
TRIM16	1.79275	6.98e-05	0.00145134	Up
TGFB2	-1.07168	7.05e-05	0.00146305	Down
ENSSSCG00000050998	2.40605	7.08e-05	0.00146931	Up
ENSSSCG00000042811	-1.95704	7.09e-05	0.00147009	Down
ENSSSCG00000005278	-2.28075	7.16e-05	0.00148272	Down
TPI1	2.08948	7.17e-05	0.00148294	Up
TSHR	-2.67958	7.23e-05	0.00149441	Down
ENSSSCG00000046083	-6.99277	7.26e-05	0.00149652	Down
ENSSSCG00000045019	-3.02486	7.25e-05	0.00149652	Down
ZNF567	-1.34328	7.33e-05	0.00150793	Down
GRWD1	1.52516	7.32e-05	0.00150793	Up
L1CAM	-1.65458	7.36e-05	0.00151208	Down
ATAD3A	1.36287	7.35e-05	0.00151208	Up
PFKP	1.40629	7.36e-05	0.00151208	Up
ENSSSCG00000048100	-4.03226	7.41e-05	0.00152046	Down
TSFM	1.33717	7.46e-05	0.00152801	Up
ENSSSCG00000046323	-1.9797	7.46e-05	0.0015281	Down
SELENOW	2.15216	7.47e-05	0.00152816	Up
PGAM5	1.37491	7.49e-05	0.00153152	Up
SLC7A8	-1.80143	7.5e-05	0.0015324	Down
ENSSSCG00000024914	1.8596	7.53e-05	0.00153706	Up
RER1	1.71239	7.54e-05	0.00153834	Up
ENSSSCG00000046241	-4.24515	7.56e-05	0.00154066	Down
ADAMTS5	-1.28153	7.58e-05	0.00154216	Down
TIMM17A	1.6638	7.58e-05	0.00154216	Up
AVPI1	1.84875	7.6e-05	0.00154419	Up
ENSSSCG00000008661	4.55547	7.61e-05	0.00154471	Up
SEC61G	2.30129	7.62e-05	0.00154603	Up
ENSSSCG00000045709	-3.13353	7.65e-05	0.00154687	Down
ENSSSCG00000050426	-3.03307	7.64e-05	0.00154687	Down
DNM3	-1.50139	7.65e-05	0.00154687	Down
EIF3B	1.09827	7.67e-05	0.00154961	Up
FITM1	3.05622	7.69e-05	0.00155211	Up
HUNK	-1.87061	7.71e-05	0.00155373	Down
SRGAP1	-1.28787	7.77e-05	0.00156283	Down
NOP9	1.54393	7.77e-05	0.00156283	Up
SGCD	-1.43816	7.81e-05	0.00156965	Down
TBL3	1.119	7.85e-05	0.0015755	Up
PDCD1	1.73582	7.86e-05	0.0015755	Up
TMEM160	2.21086	7.86e-05	0.0015755	Up
ENSSSCG00000043992	1.53507	7.87e-05	0.00157562	Up
INPP4B	-1.03574	7.91e-05	0.00158143	Down
ENSSSCG00000051630	-1.2954	7.96e-05	0.00158811	Down
FRMPD4	-1.46311	7.98e-05	0.00159049	Down
ENSSSCG00000014031	1.31147	7.98e-05	0.00159049	Up
OPCML	-4.81661	8.04e-05	0.00159986	Down
JAM2	-1.1381	8.04e-05	0.00159986	Down
ENSSSCG00000046901	-2.08974	8.07e-05	0.00160202	Down
LRP2BP	-1.14764	8.07e-05	0.00160202	Down
CALR	1.65299	8.07e-05	0.00160202	Up
ENSSSCG00000044428	-1.19286	8.1e-05	0.00160565	Down
ENSSSCG00000020808	1.11062	8.22e-05	0.00162636	Up
RUVBL1	1.56572	8.22e-05	0.00162636	Up
FAM167B	2.1799	8.22e-05	0.00162636	Up
ENSSSCG00000047986	-5.777	8.26e-05	0.00163017	Down
ENSSSCG00000044574	2.51602	8.28e-05	0.00163383	Up
ENSSSCG00000051020	-4.66889	8.33e-05	0.00163678	Down
ENSSSCG00000048475	-4.1175	8.32e-05	0.00163678	Down
FRMPD1	-2.5931	8.31e-05	0.00163678	Down
PRTFDC1	-1.285	8.32e-05	0.00163678	Down
ENSSSCG00000048623	-3.91184	8.36e-05	0.00164065	Down
ENSSSCG00000043716	-2.11121	8.39e-05	0.00164653	Down
CAPS2	-3.11091	8.45e-05	0.00165487	Down
PROM1	-1.52334	8.45e-05	0.00165487	Down
COL11A1	-3.22279	8.51e-05	0.00166605	Down
ENSSSCG00000049108	-5.52679	8.55e-05	0.00167109	Down
ENSSSCG00000044443	-5.92919	8.57e-05	0.00167456	Down
ENSSSCG00000043568	-4.49213	8.6e-05	0.00167786	Down
ENSSSCG00000032469	1.3403	8.6e-05	0.00167786	Up
COX5A	1.61	8.65e-05	0.00168622	Up
EPOR	-1.73397	8.66e-05	0.0016868	Down
ENSSSCG00000041626	-4.23448	8.7e-05	0.00169254	Down
TRIM21	1.22984	8.73e-05	0.00169597	Up
ENSSSCG00000046584	-1.71679	8.81e-05	0.00170913	Down
LUM	-1.79466	8.83e-05	0.00170935	Down
SLC16A7	-1.35898	8.83e-05	0.00170935	Down
ATF4	1.59831	8.88e-05	0.00171692	Up
TMEM232	-3.49327	8.88e-05	0.00171732	Down
RAG2	-3.47762	8.93e-05	0.00172273	Down
FAM13C	-1.43472	8.93e-05	0.00172273	Down
NEU1	1.15943	8.93e-05	0.00172273	Up
CEP72	1.53084	8.96e-05	0.00172699	Up
SLC35A2	1.63824	9.07e-05	0.00174544	Up
HYKK	-1.1535	9.09e-05	0.00174679	Down
ENSSSCG00000046599	-1.78958	9.1e-05	0.00174705	Down
ENSSSCG00000028341	-1.32307	9.1e-05	0.00174705	Down
H2AX	2.26366	9.13e-05	0.00175063	Up
DNPEP	1.55178	9.15e-05	0.00175319	Up
ENSSSCG00000048453	-2.86286	9.18e-05	0.00175735	Down
CEP112	-1.81664	9.25e-05	0.00176984	Down
ENSSSCG00000048048	-1.80851	9.29e-05	0.00177558	Down
ENSSSCG00000041534	-2.54793	9.31e-05	0.00177713	Down
ENSSSCG00000035544	1.19498	9.31e-05	0.00177713	Up
FZD3	-1.26534	9.33e-05	0.00177717	Down
MAGI3	-1.12935	9.33e-05	0.00177717	Down
ENSSSCG00000047044	-1.68852	9.37e-05	0.00178341	Down
MRPL49	1.34334	9.39e-05	0.00178682	Up
MTHFD1	1.15439	9.41e-05	0.00178845	Up
TOM1L1	2.07208	9.44e-05	0.00179169	Up
CHD5	-2.94497	9.45e-05	0.00179195	Down
RASGRF2	-1.74332	9.45e-05	0.00179195	Down
ENSSSCG00000047570	-2.40787	9.47e-05	0.00179373	Down
ENSSSCG00000001394	1.45896	9.48e-05	0.00179392	Up
ME1	-1.88039	9.53e-05	0.00180116	Down
ENSSSCG00000044065	-2.90573	9.61e-05	0.00181493	Down
NALCN	-4.68318	9.62e-05	0.00181546	Down
ENSSSCG00000039961	-2.40032	9.65e-05	0.00181681	Down
ENSSSCG00000042625	-1.55686	9.66e-05	0.00181681	Down
TLR6	-1.43761	9.67e-05	0.00181681	Down
PPM1G	1.02867	9.66e-05	0.00181681	Up
ENSSSCG00000003112	1.61855	9.64e-05	0.00181681	Up
ENSSSCG00000038414	-2.25698	9.7e-05	0.0018208	Down
ENSSSCG00000041929	-2.60319	9.77e-05	0.00182683	Down
ENSSSCG00000045296	-1.88455	9.76e-05	0.00182683	Down
ST8SIA1	-1.12711	9.76e-05	0.00182683	Down
TDP1	1.22967	9.76e-05	0.00182683	Up
MORF4L2	1.2345	9.75e-05	0.00182683	Up
COL6A6	-2.17099	9.86e-05	0.00184101	Down
ADAM12	-1.82075	9.85e-05	0.00184101	Down
SYNE2	-1.23599	9.93e-05	0.00185091	Down
HSPE1	2.01402	9.92e-05	0.00185091	Up
GALNT16	-1.94665	9.96e-05	0.0018536	Down
IGSF1	-2.20518	0.000100875	0.0018721	Down
MRPS28	1.81763	0.000101143	0.00187536	Up
SEC61B	2.22819	0.000101789	0.00188465	Up
ENSSSCG00000028572	-1.22637	0.000102035	0.00188773	Down
ENSSSCG00000011489	-7.31075	0.000102368	0.00189183	Down
ENSSSCG00000050709	-6.63133	0.00010242	0.00189183	Down
CDC42BPA	-1.13684	0.000102496	0.00189183	Down
MAP6	-4.36015	0.000103463	0.00190672	Down
ENSSSCG00000042168	-2.2061	0.000103419	0.00190672	Down
OR11L1	-6.79594	0.000103716	0.00190991	Down
ENSSSCG00000048212	-1.92083	0.000104097	0.00191543	Down
ENSSSCG00000048752	-2.2588	0.000104296	0.00191744	Down
KIF14	1.15199	0.000104368	0.00191744	Up
ENSSSCG00000008317	1.51293	0.000105409	0.00193508	Up
ENSSSCG00000040968	1.03753	0.000105961	0.00193687	Up
ST14	1.30184	0.00010593	0.00193687	Up
SLC16A1	1.52456	0.000105996	0.00193687	Up
SUSD3	2.13826	0.000105815	0.00193687	Up
FLAD1	1.38258	0.000106438	0.00194345	Up
CD8A	1.19298	0.000106552	0.00194404	Up	Yes
MAFF	1.92576	0.000106954	0.00194988	Up
CCT7	1.75634	0.000107101	0.00195107	Up
ENSSSCG00000051773	-3.1556	0.000107475	0.00195487	Down
MRPL54	1.63494	0.000107593	0.00195553	Up
PSMF1	1.06565	0.000107976	0.00195966	Up
SLC38A5	1.62103	0.000107985	0.00195966	Up
NIPAL2	-1.8643	0.000108161	0.00196135	Down
ENSSSCG00000048791	-1.11286	0.000109001	0.00197508	Down
ENSSSCG00000050354	-5.80936	0.00010957	0.00197987	Down
ENSSSCG00000046109	-2.41117	0.000109482	0.00197987	Down
RGS6	-2.05469	0.00010936	0.00197987	Down
ENSSSCG00000017868	1.06986	0.000109599	0.00197987	Up
ENSSSCG00000041346	-2.91417	0.000109896	0.00198221	Down
ENSSSCG00000031897	1.2845	0.000109822	0.00198221	Up
TYMS	1.28041	0.000110219	0.00198654	Up
RSPO3	-2.59368	0.000110411	0.00198848	Down
SUCNR1	-1.88209	0.000110732	0.00199125	Down
LGALS3	2.27223	0.000110651	0.00199125	Up
ENSSSCG00000018538	2.59662	0.00011096	0.00199385	Up
SYT1	-2.42685	0.000111247	0.00199597	Down
MREG	1.10534	0.000111178	0.00199597	Up
BATF3	1.98573	0.000111479	0.00199863	Up
MVB12A	1.79044	0.000111724	0.00200151	Up
SAMM50	1.36768	0.000112353	0.00201016	Up
ZBTB20	-1.05725	0.000113306	0.00202289	Down
ENSSSCG00000013726	1.00822	0.000113343	0.00202289	Up
INSIG1	1.20147	0.000113287	0.00202289	Up
ENSSSCG00000049249	-2.81763	0.000113843	0.00203028	Down
PSMG2	1.31643	0.000114316	0.00203719	Up
ENSSSCG00000048864	-1.9436	0.000115109	0.00204826	Down
ENSSSCG00000048906	-3.30691	0.00011564	0.00205556	Down
GLRB	-3.24189	0.000115693	0.00205556	Down
ENSSSCG00000046768	-1.57938	0.000116657	0.0020696	Down
DERL3	1.69394	0.00011659	0.0020696	Up
BEGAIN	-2.04099	0.000117765	0.0020877	Down
ENSSSCG00000047106	-2.29965	0.000118015	0.00209011	Down
ENSSSCG00000018373	2.14408	0.000118077	0.00209011	Up
SLC16A14	-1.12449	0.000118564	0.00209717	Down
KCNJ10	-2.9111	0.00011881	0.00209995	Down
NUTF2	1.085	0.000119128	0.002104	Up
WDR77	1.12049	0.000119216	0.002104	Up
USP13	-1.61036	0.000119796	0.00210935	Down
PSMD3	1.49916	0.000119698	0.00210935	Up
DDN	2.57916	0.000119733	0.00210935	Up
KLF15	1.45504	0.000120055	0.00211095	Up
GAB2	1.22368	0.000120338	0.00211437	Up
ENSSSCG00000047765	-6.32767	0.000121006	0.00212454	Down
ENSSSCG00000045146	-6.62402	0.000121313	0.00212836	Down
ENSSSCG00000050167	-2.11044	0.000121708	0.00213262	Down
TMEM60	1.36018	0.000121736	0.00213262	Up
PYGB	1.10839	0.000122428	0.00214317	Up
DERL1	1.0537	0.000122605	0.00214469	Up
ENSSSCG00000049196	-2.05392	0.000122837	0.00214715	Down
ENSSSCG00000047241	-2.06409	0.000124343	0.0021703	Down
TMEM35B	-1.6575	0.000124329	0.0021703	Down
PRKAG2	-1.0178	0.000124552	0.00217196	Down
TMEM254	1.03822	0.000124621	0.00217196	Up
STIL	1.17753	0.000125607	0.00218596	Up
FANCD2	1.21198	0.000125609	0.00218596	Up
DPT	-2.40604	0.000126022	0.00218943	Down
ENSSSCG00000051149	-1.91452	0.000126085	0.00218943	Down
ENSSSCG00000050772	-1.4773	0.000127417	0.00220934	Down
ENSSSCG00000019290	2.10046	0.000127617	0.0022112	Up
AMPH	-2.61857	0.000127795	0.00221267	Down
ENSSSCG00000048824	-4.97956	0.000128264	0.00221435	Down
KIF13A	-1.15381	0.000128097	0.00221435	Down
DDX54	1.08237	0.000128199	0.00221435	Up
ENSSSCG00000018197	1.80169	0.000128266	0.00221435	Up
ENSSSCG00000042670	-2.44966	0.000129213	0.00222908	Down
ENSSSCG00000043044	-2.71895	0.000130207	0.00224298	Down
SSPN	-1.10855	0.000130365	0.00224408	Down
ENSSSCG00000046929	-2.1066	0.000131088	0.00225373	Down
ENSSSCG00000049968	-1.75937	0.000131116	0.00225373	Down
ENSSSCG00000041272	-3.71045	0.000131538	0.00225703	Down
SLC5A6	1.25461	0.000131593	0.00225703	Up
CSMD1	-3.37016	0.000131795	0.00225723	Down
ENSSSCG00000050748	-2.73715	0.000131742	0.00225723	Down
COL10A1	-1.43868	0.000132225	0.00226134	Down
DTYMK	1.44587	0.000132179	0.00226134	Up
BCL2L12	1.15066	0.000132369	0.00226217	Up
ARMC6	1.40038	0.000132633	0.00226506	Up
NOVA1	-1.36011	0.000132942	0.00226871	Down
ENSSSCG00000030801	1.03783	0.000133276	0.0022719	Up
NOP14	1.225	0.000133416	0.0022719	Up
APCS	-2.06059	0.00013358	0.00227307	Down
KAT2A	1.04727	0.000133757	0.00227444	Up
ENSSSCG00000043567	-1.69428	0.000134061	0.00227797	Down
ENSSSCG00000050864	-6.29133	0.000134703	0.00228726	Down
POU2F3	-2.6312	0.000135216	0.00229433	Down
MRPS18B	1.66805	0.000135419	0.00229612	Up
ENSSSCG00000045193	-1.67469	0.000135894	0.0023009	Down
PNO1	1.14946	0.000136961	0.00231732	Up
SCAPER	-1.19331	0.000137436	0.0023237	Down
PHGDH	1.96627	0.000137667	0.00232595	Up
ENSSSCG00000004081	-1.24358	0.000137893	0.00232707	Down
PHLDA2	1.84784	0.00013793	0.00232707	Up
NSUN2	1.01175	0.000138044	0.00232734	Up
ENSSSCG00000043134	-3.0266	0.00013982	0.00234743	Down
PHACTR2	-1.03114	0.000139581	0.00234743	Down
REXO4	1.32707	0.000139732	0.00234743	Up
GLA	1.39828	0.00013953	0.00234743	Up
ENO1	1.53949	0.000139723	0.00234743	Up
ENSSSCG00000044123	-3.34467	0.000140169	0.00235112	Down
ENSSSCG00000016687	-1.97252	0.000140246	0.00235112	Down
ENSSSCG00000016629	1.1959	0.00014061	0.00235391	Up
ERFE	1.78186	0.000140514	0.00235391	Up
TEDC2	1.34362	0.000140926	0.00235588	Up
NUF2	1.45012	0.000140871	0.00235588	Up
ENSSSCG00000044456	-2.16732	0.0001422	0.0023755	Down
ENSSSCG00000039894	1.15155	0.000142615	0.00238076	Up
ENSSSCG00000007695	-2.71611	0.000142859	0.00238315	Down
ITGBL1	-1.97361	0.000143729	0.00239599	Down
AURKB	1.50197	0.00014487	0.00241331	Up
PRR11	1.09105	0.000145102	0.00241549	Up
ENSSSCG00000039700	2.30882	0.000145396	0.00241869	Up
ENSSSCG00000001930	1.09939	0.000146261	0.00242966	Up
ENSSSCG00000031860	1.76977	0.000146211	0.00242966	Up
ENSSSCG00000044473	-2.70414	0.000146506	0.00243204	Down
RPGRIP1	-1.52217	0.000146834	0.00243578	Down
NTM	-6.72781	0.000147405	0.00244184	Down
OR51G1	-6.45296	0.000147556	0.00244263	Down
ENSSSCG00000046853	-2.25609	0.000147708	0.00244345	Down
ENSSSCG00000048767	-1.87117	0.000148217	0.00244859	Down
HAX1	1.68161	0.000148224	0.00244859	Up
TMEM178A	-3.21378	0.000149261	0.002464	Down
ENSSSCG00000048525	-3.90097	0.000149817	0.00246909	Down
NEB	-3.25474	0.000149985	0.00246909	Down
RNF121	1.67517	0.000149925	0.00246909	Up
SLC25A19	1.20831	0.000150499	0.00247241	Up
CCT5	1.43127	0.00015041	0.00247241	Up
IFI35	1.77393	0.000150479	0.00247241	Up
IL1RL2	-2.94682	0.000150947	0.00247476	Down
ENSSSCG00000049694	-1.77508	0.000150955	0.00247476	Down
ENSSSCG00000027127	1.23072	0.000151525	0.00247934	Up
TIMM50	1.47706	0.000151547	0.00247934	Up
IRX6	-4.18353	0.000152668	0.00249505	Down
FILIP1	-1.92274	0.000152823	0.00249505	Down
GEMIN8	1.1896	0.000153324	0.00250152	Up
GRIA4	-2.71963	0.000153771	0.00250537	Down
IMP4	1.67428	0.000153731	0.00250537	Up
LETM1	1.03504	0.000155642	0.00253238	Up
KIAA0825	-1.40385	0.000156346	0.0025421	Down
FASN	-1.39799	0.000156962	0.00254958	Down
SEC23B	1.01548	0.000157021	0.00254958	Up
SLC41A2	1.37402	0.000157215	0.00255098	Up
MRPL27	1.80133	0.000158291	0.00256669	Up
ERCC6L	1.44466	0.000158747	0.00257234	Up
SLIT1	-5.08716	0.000159305	0.00257961	Down
ENSSSCG00000049813	-1.89954	0.000159649	0.00258341	Down
ENSSSCG00000050980	-4.34798	0.000160113	0.00258916	Down
RPL7L1	1.56624	0.000160772	0.00259805	Up
H2AFZ	2.24723	0.000160905	0.00259844	Up
ENSSSCG00000039582	1.69976	0.000161703	0.00260956	Up
ENSSSCG00000050679	-1.90386	0.000162378	0.00261777	Down
NTMT1	1.57057	0.000162433	0.00261777	Up
ENSSSCG00000043050	-1.07953	0.000162727	0.00262074	Down
AMZ2	1.0816	0.000163251	0.00262739	Up
NPNT	-1.37482	0.000163732	0.00263334	Down
ENSSSCG00000051330	-1.4114	0.000165355	0.00265766	Down
ENSSSCG00000049423	-4.61933	0.000165806	0.00266084	Down
HEXIM2	1.37065	0.000165889	0.00266084	Up
ENSSSCG00000046738	-2.18509	0.0001663	0.00266562	Down
TACO1	1.361	0.000166726	0.00267065	Up
WSCD2	-2.35239	0.000167711	0.00268282	Down
ASPM	1.18397	0.000167632	0.00268282	Up
MRPS11	1.73681	0.000168079	0.00268689	Up
ENSSSCG00000049027	-3.22565	0.000169062	0.00270078	Down
ENSSSCG00000000194	1.99083	0.000169608	0.00270769	Up
ENSSSCG00000038605	-2.63047	0.000170136	0.0027143	Down
MAFG	1.08745	0.000170869	0.00272415	Up
ENSSSCG00000049731	-5.95269	0.000171419	0.00272485	Down
MCF2	-2.10982	0.000171486	0.00272485	Down
ENSSSCG00000004830	1.18215	0.000171474	0.00272485	Up
PBK	1.21617	0.000171341	0.00272485	Up
ENSSSCG00000034648	-1.91523	0.000171786	0.00272779	Down
CLCA4	-2.24581	0.00017221	0.0027327	Down
IL21	2.37676	0.000173269	0.00274583	Up
B2M	1.41965	0.000173474	0.00274725	Up
COPG1	1.04228	0.000173864	0.00274976	Up
PTPMT1	2.00266	0.00017464	0.00276019	Up
EML5	-2.01062	0.000175682	0.00277482	Down
ENSSSCG00000050048	-4.02611	0.000176452	0.00278143	Down
ENSSSCG00000030102	1.83387	0.00017644	0.00278143	Up
AEN	1.35947	0.000177937	0.00280299	Up
PTPRD	-1.4206	0.000178818	0.00281312	Down
ENSSSCG00000041549	-2.9386	0.000179143	0.00281637	Down
ENSSSCG00000046510	-3.53132	0.000179347	0.00281772	Down
ENSSSCG00000045580	-4.07421	0.000179919	0.00282249	Down
PDE1A	-1.58781	0.000180245	0.00282249	Down
EBNA1BP2	1.29084	0.000180188	0.00282249	Up
ELMOD1	-1.85588	0.000180519	0.00282306	Down
PTGFRN	-1.46779	0.000181239	0.0028306	Down
ENSSSCG00000042699	-4.58879	0.000182375	0.00284646	Down
ZNF461	-1.21009	0.000183772	0.00286639	Down
GALNT3	-1.63942	0.000184157	0.00286862	Down
ENSSSCG00000043015	-6.40665	0.000185399	0.00288608	Down
TMED3	1.68418	0.000187059	0.00291001	Up
ENSSSCG00000026446	1.38151	0.000187842	0.00292028	Up
WDR55	1.36661	0.000188407	0.00292715	Up
ENSSSCG00000051121	-1.66474	0.000188664	0.00292922	Down
PARP12	1.36	0.00018945	0.0029395	Up
MAP9	-1.79929	0.000189725	0.00294186	Down
EIPR1	1.49609	0.000190429	0.00295084	Up
ENSSSCG00000046064	-3.21424	0.00019069	0.00295296	Down
ARHGDIA	1.1814	0.000192353	0.00297678	Up
ENSSSCG00000051494	-6.68245	0.000193668	0.00298933	Down
ENSSSCG00000047685	-6.15114	0.000193588	0.00298933	Down
ENSSSCG00000047339	-5.63593	0.000193418	0.00298933	Down
EEF1AKNMT	1.11894	0.000193545	0.00298933	Up
MAPK10	-2.25874	0.000194354	0.00299603	Down
MRPL22	1.35829	0.000194238	0.00299603	Up
ENSSSCG00000044145	-2.74863	0.000195147	0.00300248	Down
ENSSSCG00000051370	-1.57256	0.000195023	0.00300248	Down
MED12L	1.58156	0.000195152	0.00300248	Up
ENSSSCG00000048792	-1.72427	0.000195462	0.0030053	Down
SEC24C	1.14518	0.000196432	0.00301826	Up
SERPING1	1.01718	0.000197712	0.00303598	Up
ENSSSCG00000051508	-1.74512	0.000198705	0.00304924	Down
ENSSSCG00000045495	-2.01155	0.000199711	0.00306271	Down
PSMC3IP	1.43184	0.000200001	0.00306517	Up
NUDT1	1.57781	0.000202038	0.0030944	Up
ENSSSCG00000046546	-1.33403	0.000202394	0.0030953	Down
SLC1A2	1.18198	0.000202468	0.0030953	Up
NCAPG2	1.00177	0.000202991	0.00310099	Up
RTCB	1.46288	0.000203268	0.00310323	Up
ENSSSCG00000049498	-1.52482	0.000203402	0.00310328	Down
ENSSSCG00000041839	-5.541	0.000204072	0.00310831	Down
TTK	1.30339	0.000204124	0.00310831	Up
ENSSSCG00000044127	-1.08735	0.000205123	0.00312153	Down
SLC35F2	1.15768	0.000205558	0.00312614	Up
HFM1	-1.84168	0.00020621	0.00313005	Down
ABCC5	-1.53766	0.00020597	0.00313005	Down
KATNB1	1.00038	0.000206117	0.00313005	Up
ENSSSCG00000027196	1.33486	0.000208278	0.0031574	Up
ENSSSCG00000023739	1.63597	0.000208689	0.00316162	Up
PRND	-3.66808	0.000208869	0.00316232	Down
SLC25A27	-1.17026	0.000209883	0.00317565	Down
ENSSSCG00000045128	1.34568	0.000211107	0.00319213	Up
TONSL	1.05019	0.000211427	0.00319494	Up
DDRGK1	1.39311	0.000211852	0.00319933	Up
HSPB1	2.0891	0.000213005	0.0032147	Up
PID1	-1.6323	0.000214666	0.00323566	Down
POGLUT2	1.2371	0.000214941	0.00323569	Up
ATPAF2	1.56858	0.000214933	0.00323569	Up
ENSSSCG00000042355	-6.1803	0.000216489	0.00325694	Down
FBLN7	-2.54422	0.000217131	0.00326354	Down
ENSSSCG00000044878	-2.63439	0.000217909	0.00327209	Down
CCR2	1.93035	0.000218397	0.00327734	Up
ABCA3	-1.43569	0.00021868	0.00327889	Down
CACNA2D1	-1.16068	0.000218777	0.00327889	Down
ENSSSCG00000021535	-3.82494	0.000219922	0.00329398	Down
ENSSSCG00000051436	-2.82959	0.000220444	0.00329971	Down
ENSSSCG00000041465	-3.33837	0.000220656	0.0033008	Down
ENSSSCG00000048022	-3.05021	0.000221005	0.00330395	Down
CCDC60	-4.2181	0.000221857	0.0033146	Down
ALYREF	1.82893	0.000222211	0.00331781	Up
SYN2	-2.02678	0.000222397	0.0033185	Down
ENSSSCG00000048039	-1.83384	0.000223228	0.00332881	Down
HMMR	1.15163	0.000225126	0.00335499	Up
ENSSSCG00000043191	-1.80489	0.000225343	0.00335613	Down
ENSSSCG00000044846	-3.31516	0.000225806	0.00336092	Down
ENSSSCG00000041646	-2.96725	0.00022608	0.00336289	Down
C19orf53	1.68955	0.000226603	0.00336855	Up
ENSSSCG00000012879	1.28837	0.000227658	0.00338213	Up
ANKRD54	1.18402	0.000227868	0.00338313	Up
GCSAML	-2.38354	0.000228073	0.00338405	Down
ENSSSCG00000049394	-2.69922	0.000228913	0.00339441	Down
ENSSSCG00000043259	-3.12182	0.000229614	0.00340192	Down
ZNF879	-1.02057	0.00022985	0.00340192	Down
TOP2A	1.24412	0.000229746	0.00340192	Up
OSBPL6	-1.35632	0.000231729	0.00342547	Down
ENSSSCG00000014730	-6.34741	0.000232003	0.00342738	Down
NCLN	1.21746	0.000232508	0.00343271	Up
ENSSSCG00000007525	1.09895	0.000233104	0.00343891	Up
KCP	-1.79175	0.000234675	0.00345715	Down
DEPTOR	-1.12549	0.000234746	0.00345715	Down
ENSSSCG00000048312	-1.61717	0.000236087	0.00347475	Down
ENSSSCG00000042057	-2.28757	0.000238312	0.00350532	Down
ARHGEF26	-1.49898	0.000238788	0.00351015	Down
ENSSSCG00000048428	-2.6588	0.000239245	0.00351445	Down
ENSSSCG00000050128	-1.36714	0.000239524	0.00351445	Down
MRPL4	1.44247	0.000239509	0.00351445	Up
CCSER1	-1.32351	0.00023973	0.00351529	Down
PSMB4	1.813	0.00024047	0.00352397	Up
ENSSSCG00000042331	-4.0215	0.000241522	0.00353721	Down
GRIK2	-2.35933	0.000242181	0.0035425	Down
PSMB9	1.64729	0.000243124	0.00355411	Up
ENSSSCG00000048362	-6.85007	0.000245392	0.00358284	Down
SLC26A5	-6.38654	0.000245681	0.00358486	Down
MYL2	-3.76915	0.000246768	0.00359409	Down
ENSSSCG00000044896	-3.47292	0.000246594	0.00359409	Down
GALNT15	1.84978	0.00024693	0.00359426	Up
VSTM2A	-5.37542	0.000248633	0.00360578	Down
ENSSSCG00000044972	-2.08235	0.000248215	0.00360578	Down
SOD2	1.75762	0.000248213	0.00360578	Up
ENSSSCG00000027840	1.76188	0.000248559	0.00360578	Up
H2AZ2	1.06038	0.000250568	0.00363163	Up
DSCAML1	2.54924	0.000251244	0.0036392	Up
ENSSSCG00000047188	-3.29983	0.000252132	0.00364984	Down
ENSSSCG00000048944	-4.01295	0.000254049	0.00367312	Down
MRPL18	1.67297	0.00025421	0.00367321	Up
ENSSSCG00000028571	1.30936	0.000254687	0.00367787	Up
MLIP	-2.71589	0.000255366	0.00368319	Down
SGO1	1.31189	0.000257746	0.00371526	Up
RAN	1.49804	0.000257935	0.00371573	Up
ENSSSCG00000043573	-1.91187	0.000258547	0.00372229	Down
ENSSSCG00000050100	-2.7988	0.000259203	0.00372722	Down
FCRL1	-1.03636	0.000260335	0.00373898	Down
ENSSSCG00000049637	-6.42654	0.000261142	0.00374277	Down
SCN10A	-3.95316	0.000261053	0.00374277	Down
STX2	-1.17962	0.00026123	0.00374277	Down
MPI	1.32257	0.000261669	0.0037468	Up
PLEKHS1	-1.91004	0.000261907	0.00374795	Down
ENSSSCG00000051327	-1.69205	0.000262083	0.00374821	Down
ENSSSCG00000047544	-3.1767	0.000262541	0.00375188	Down
BTBD19	1.42397	0.000262656	0.00375188	Up
DST	-1.33166	0.000263084	0.00375349	Down
ENSSSCG00000040158	1.92759	0.000262966	0.00375349	Up
ENSSSCG00000050454	-3.98972	0.00026357	0.0037541	Down
ENSSSCG00000051570	-1.51942	0.000263601	0.0037541	Down
ENSSSCG00000043745	-1.49133	0.000263397	0.0037541	Down
KLHL31	-4.36376	0.000264224	0.00376072	Down
ENSSSCG00000043328	-2.42143	0.000265227	0.00377273	Down
STX11	1.46163	0.000265762	0.00377582	Up
ENSSSCG00000049397	-4.05448	0.000266297	0.0037789	Down
ENSSSCG00000042560	-1.67851	0.000266293	0.0037789	Down
ZNF704	-1.48352	0.000266564	0.00378043	Down
DDX23	1.01748	0.000267006	0.00378444	Up
YIF1B	1.64834	0.000269868	0.00382088	Up
ENSSSCG00000033948	2.76192	0.000269898	0.00382088	Up
ALKBH5	1.31725	0.000270278	0.00382397	Up
ENSSSCG00000048066	-3.40447	0.00027111	0.00383347	Down
ENSSSCG00000046102	-3.59434	0.000271624	0.00383844	Down
NOP2	1.14984	0.000273461	0.00385981	Up
SNAPC2	1.43773	0.000273666	0.00386041	Up
ENSSSCG00000044148	-6.78663	0.00027405	0.00386125	Down
ENSSSCG00000042428	-1.76084	0.000273936	0.00386125	Down
ST6GAL2	-2.3145	0.000274456	0.00386238	Down
ENSSSCG00000047167	-5.70822	0.000275639	0.00387588	Down
MILR1	-1.1697	0.000275741	0.00387588	Down
ENSSSCG00000042014	-5.45231	0.00027681	0.00388859	Down
ENSSSCG00000048888	-6.06349	0.000278706	0.0039083	Down
TRPC4	-2.25048	0.000278505	0.0039083	Down
RASSF8	-1.02443	0.000278591	0.0039083	Down
FAIM	-1.11006	0.00028005	0.00392252	Down
ENSSSCG00000041616	-3.05344	0.000280572	0.00392292	Down
ENSSSCG00000045267	1.31823	0.000280449	0.00392292	Up
ENSSSCG00000041146	3.05004	0.000280574	0.00392292	Up
TRIB3	2.33831	0.000281767	0.00393728	Up
LRRC8B	-1.0799	0.000282467	0.00394473	Down
DGKG	-2.61686	0.000283931	0.00396286	Down
ENSSSCG00000048011	-1.67119	0.000284366	0.0039666	Down
ENSSSCG00000012832	-1.96046	0.000284719	0.00396919	Down
MECOM	-1.46455	0.000284948	0.00397005	Down
ENSSSCG00000045854	-2.02625	0.00028562	0.00397689	Down
ARFGEF3	-1.77676	0.000285774	0.00397689	Down
CREB3L4	1.33636	0.00028706	0.00399246	Up
ENSSSCG00000024950	-1.24458	0.000287815	0.00400062	Down
PAQR5	-1.67029	0.000289056	0.00401551	Down
ENSSSCG00000041216	-2.84453	0.000289934	0.004023	Down
ENSSSCG00000043034	-6.6436	0.000291162	0.00403769	Down
ENSSSCG00000051044	-6.56547	0.000295499	0.00409014	Down
ENSSSCG00000050077	-2.13024	0.000295805	0.00409014	Down
OSR1	-1.39551	0.000295773	0.00409014	Down
INSYN2B	-1.31249	0.000296312	0.00409477	Down
ENSSSCG00000050402	-2.22625	0.000296914	0.00409593	Down
CSKMT	1.38386	0.000296911	0.00409593	Up
BUB1B	1.17466	0.000297196	0.00409745	Up
ENSSSCG00000044611	-2.10474	0.000297668	0.0040994	Down
TREM2	2.56209	0.000297683	0.0040994	Up
STK32A	-2.96983	0.000297899	0.00409999	Down
ENSSSCG00000046415	-2.26811	0.000299646	0.00411688	Down
ENSSSCG00000018450	1.96551	0.000299535	0.00411688	Up
ENSSSCG00000023086	2.11572	0.000299869	0.00411757	Up
ENSSSCG00000046123	-3.38154	0.000300517	0.00412408	Down
KLF4	-1.14925	0.000300987	0.00412814	Down
ENSSSCG00000003403	1.68018	0.000302693	0.00414436	Up
ENSSSCG00000045176	-4.00837	0.000303196	0.00414647	Down
ENSSSCG00000046547	-1.99353	0.000303031	0.00414647	Down
ENSSSCG00000051485	-2.81239	0.000303757	0.00415176	Down
ENSSSCG00000047111	-4.49987	0.00030698	0.00419098	Down
ZNF511	1.36134	0.000308231	0.00420564	Up
TFEC	1.18527	0.000308819	0.00420883	Up
NDUFB2	1.67056	0.000308805	0.00420883	Up
ENSSSCG00000050397	-1.75226	0.000309043	0.00420947	Down
ENSSSCG00000040677	-3.02331	0.000309305	0.00421063	Down
ASPN	-1.33249	0.000309738	0.00421411	Down
ENSSSCG00000042087	-2.46253	0.000311459	0.0042351	Down
PPCDC	1.56572	0.000312205	0.00424281	Up
GOT2	1.01891	0.00031249	0.00424426	Up
ENSSSCG00000041698	-1.78412	0.000313649	0.00425513	Down
ENSSSCG00000050879	-5.33471	0.000313879	0.00425582	Down
HSCB	1.25261	0.000314508	0.00426191	Up
ENSSSCG00000010073	1.63681	0.000315821	0.00427727	Up
ENSSSCG00000047783	-4.74716	0.000316433	0.00428311	Down
TRIM26	1.09986	0.000316721	0.00428457	Up
ENSSSCG00000000396	1.28583	0.000317035	0.00428638	Up
FAM135A	-1.24509	0.000317516	0.00429045	Down
FBXO4	1.20761	0.00031948	0.00431452	Up
ENSSSCG00000046828	-2.62593	0.000320254	0.00432125	Down
GANAB	1.02866	0.000320342	0.00432125	Up
ENSSSCG00000048207	-2.53985	0.000320898	0.0043263	Down
IFT81	-1.28364	0.00032153	0.00433236	Down
GABRB2	-3.15234	0.000322725	0.00434118	Down
ENSSSCG00000050966	-2.27444	0.000322915	0.00434118	Down
TLR1	-1.17376	0.000322898	0.00434118	Down
ENSSSCG00000033909	1.22669	0.000322654	0.00434118	Up
GMNN	1.02551	0.000323207	0.00434263	Up
SOCS3	1.39403	0.000324145	0.00435278	Up
WWTR1	-1.232	0.000324873	0.00435954	Down
LSM2	1.55901	0.000325016	0.00435954	Up
MAP2	-1.7558	0.000325419	0.00436249	Down
ENSSSCG00000026064	1.64079	0.000325718	0.00436404	Up
CDH6	-2.93803	0.0003269	0.0043774	Down
INKA2	1.62558	0.000327591	0.00438171	Up
RAB7B	1.61732	0.000330025	0.00441179	Up
SLC27A2	-2.31962	0.000330446	0.00441493	Down
LSM7	1.7459	0.000330718	0.00441609	Up
ENSSSCG00000044669	-2.38107	0.000331247	0.00442019	Down
CC2D2A	-1.15093	0.000331705	0.00442019	Down
ENSSSCG00000041105	-1.61027	0.000332731	0.00442803	Down
SLC16A10	1.51019	0.0003326	0.00442803	Up
ENSSSCG00000045218	-1.74028	0.000333027	0.00442948	Down
THAP4	1.13101	0.000333235	0.00442977	Up
ENSSSCG00000049256	-3.73805	0.00033357	0.00443174	Down
MARK1	-1.34227	0.000337388	0.00447996	Down
ENSSSCG00000042481	-1.99738	0.00033884	0.00449459	Down
CCS	1.56697	0.000338868	0.00449459	Up
KCNIP1	-2.87362	0.000339286	0.00449763	Down
ENSSSCG00000045952	3.18123	0.000339584	0.00449906	Up
DCAF11	1.09994	0.00034032	0.0045063	Up
LARGE2	1.33	0.000341308	0.004515	Up
GADD45GIP1	2.04899	0.000341357	0.004515	Up
LYST	-1.05772	0.000343344	0.00453875	Down	Yes
HARS1	1.32411	0.000344047	0.00454551	Up
REPS2	-1.38733	0.00034559	0.00456083	Down
ENSSSCG00000050284	-4.0422	0.000347137	0.00457616	Down
OTUB1	1.31347	0.000347035	0.00457616	Up
ENSSSCG00000031143	4.82218	0.00035004	0.00461187	Up
GATA3	-1.15664	0.000350424	0.00461247	Down
ENSSSCG00000046709	-1.87358	0.00035167	0.00462565	Down
ENSSSCG00000005519	-1.47087	0.000353435	0.0046463	Down
CCNJL	-2.82894	0.000353799	0.0046485	Down
ENSSSCG00000045342	-1.99326	0.000355857	0.0046678	Down
NDUFA5	1.38072	0.000355841	0.0046678	Up
ENSSSCG00000015664	-1.39604	0.000359593	0.0047142	Down
ENSSSCG00000044505	-4.86609	0.000360574	0.00471665	Down
ENSSSCG00000051615	-1.91402	0.000359992	0.00471665	Down
ENSSSCG00000048320	-1.51228	0.000360422	0.00471665	Down
TRPA1	-6.07242	0.000361373	0.00472304	Down
AK5	-1.51699	0.000363151	0.00473991	Down
ENSSSCG00000051095	-1.16185	0.000363535	0.0047413	Down
PAQR7	1.3449	0.000365837	0.00476712	Up
TMED9	1.91047	0.000366356	0.00477127	Up
ENSSSCG00000048047	-5.68865	0.000366762	0.00477182	Down
FAP	-1.09209	0.0003668	0.00477182	Down
CCDC68	-2.47724	0.000368042	0.00478273	Down
ENSSSCG00000045269	-3.32217	0.000368937	0.00479072	Down
HINT1	1.53186	0.00036906	0.00479072	Up
SNRPB	1.36256	0.000372166	0.0048284	Up
ENSSSCG00000029441	-2.26444	0.000372649	0.00483202	Down
ENSSSCG00000044825	-1.98323	0.000374942	0.00485911	Down
PSMD2	1.3252	0.000376134	0.00487191	Up
DYRK3	1.18501	0.000377784	0.00488262	Up
ACSL5	1.1902	0.000377687	0.00488262	Up
ENSSSCG00000042797	-3.92261	0.000378199	0.00488267	Down
ENSSSCG00000043817	-1.0785	0.000378127	0.00488267	Down
ITGB4	-1.12759	0.000378882	0.00488884	Down
ENSSSCG00000046252	-2.4628	0.000379607	0.00489553	Down
ADAMTS17	-1.45041	0.000379885	0.00489646	Down
ENSSSCG00000044071	-2.13605	0.000380347	0.00489706	Down
ALG5	1.49643	0.00038055	0.00489706	Up
ENSSSCG00000020750	5.36589	0.000380454	0.00489706	Up
MAMDC2	-1.96785	0.000381057	0.00490093	Down
CACNA1E	-1.81228	0.000381687	0.00490637	Down
GMPPA	1.08874	0.000382723	0.00491437	Up
DKC1	1.2199	0.000384343	0.00493251	Up
ENSSSCG00000045713	-1.92015	0.000387203	0.00496117	Down
SUV39H1	1.10429	0.00038757	0.00496319	Up
CCDC59	1.16294	0.000389298	0.00497735	Up
DDX49	1.35628	0.000389304	0.00497735	Up
SNX10	1.03047	0.000391221	0.00499379	Up
ENSSSCG00000041228	-3.28636	0.000391502	0.00499471	Down
TFIP11	1.06663	0.000393684	0.00501984	Up
IFIH1	1.24134	0.000394022	0.00502146	Up
ENSSSCG00000049920	-4.94629	0.000394312	0.00502246	Down
ENSSSCG00000041504	-2.03559	0.000394544	0.00502271	Down
ENSSSCG00000043146	-2.47135	0.000397268	0.00504928	Down
OR6N2	-1.79808	0.00039881	0.00506346	Down
SLC25A5	1.22848	0.00040088	0.00508702	Up
EMC3	1.34782	0.000401463	0.00509169	Up
ENSSSCG00000041697	-5.74573	0.00040251	0.00510226	Down
PEG10	-1.61961	0.000402974	0.00510542	Down
ENSSSCG00000006298	1.90652	0.00040329	0.00510669	Up
TMEM186	1.18844	0.000403973	0.00511261	Up
ARPC5L	1.79546	0.000405537	0.00512968	Up
ENSSSCG00000046397	2.41484	0.000405792	0.00513017	Up
DHODH	1.29509	0.000406973	0.00513964	Up
ENSSSCG00000048476	-3.31686	0.000407592	0.00514356	Down
EFHC1	1.148	0.00040812	0.00514591	Up
ENSSSCG00000041271	-6.30757	0.00040835	0.00514607	Down
ENSSSCG00000049299	-2.1027	0.000409935	0.0051629	Down
ENSSSCG00000039704	-1.36627	0.00041012	0.0051629	Down
HFE	-1.68841	0.000411166	0.00517333	Down
ADAM23	-2.69267	0.000411631	0.00517644	Down
ENSSSCG00000043137	-5.6916	0.000412194	0.00518077	Down
ENSSSCG00000051163	-1.63501	0.000414699	0.00519871	Down
RRP1	1.35907	0.000414715	0.00519871	Up
IFNG	2.09159	0.000414497	0.00519871	Up	Yes
FILIP1L	-1.50183	0.000415101	0.0052008	Down
RHOV	-2.13363	0.000415997	0.0052077	Down
CASP3	1.27032	0.000416089	0.0052077	Up
ENSSSCG00000017913	1.90568	0.000417652	0.00522175	Up
TAS1R1	1.37895	0.000419546	0.00524266	Up
NUDT5	1.04118	0.000420015	0.00524577	Up
ENSSSCG00000047703	-3.09734	0.000420335	0.005247	Down
ENSSSCG00000048861	-1.84862	0.000420715	0.00524899	Down
ENSSSCG00000014097	-1.86949	0.000420943	0.00524908	Down
SLC36A2	-2.40839	0.000421726	0.00525057	Down
ARL8A	1.25477	0.000421514	0.00525057	Up
ENSSSCG00000019046	1.80176	0.000422122	0.00525276	Up
ENSSSCG00000042039	-3.74274	0.000422424	0.00525376	Down
ENSSSCG00000014314	-2.05775	0.000423206	0.00526074	Down
EDEM2	1.15077	0.000423458	0.00526111	Up
ENSSSCG00000049917	-3.7526	0.000425089	0.0052731	Down
IDH3A	1.23923	0.000425676	0.00527488	Up
MAIP1	1.06196	0.000427125	0.00529007	Up
TMEM143	1.1122	0.000428508	0.00530167	Up
ENSSSCG00000051667	-5.62627	0.000432001	0.00533654	Down
ENSSSCG00000047101	-2.10414	0.000431856	0.00533654	Down
WDR54	1.31993	0.000432275	0.00533716	Up
TLN2	-1.24497	0.00043295	0.00534271	Down
PLEKHH1	-1.12201	0.000434563	0.00535862	Down
ENSSSCG00000013232	1.28758	0.00043469	0.00535862	Up
ENSSSCG00000048629	-3.88991	0.000436946	0.00538363	Down
ENSSSCG00000043509	-1.73817	0.000439529	0.00540985	Down
ENSSSCG00000046527	-4.0579	0.000440715	0.00541592	Down
ROS1	-3.32688	0.000441162	0.00541592	Down
COL4A6	-1.56313	0.000441097	0.00541592	Down
ENSSSCG00000010212	-1.3248	0.00044114	0.00541592	Down
GPR19	1.54962	0.000441936	0.00542262	Up
CNDP2	1.60766	0.000443204	0.00543299	Up
ENSSSCG00000041038	-3.02835	0.000443637	0.00543507	Down
ENSSSCG00000044251	-3.18588	0.000445101	0.00545019	Down
KTI12	1.17159	0.000445501	0.00545228	Up
ENSSSCG00000011549	1.37431	0.00044596	0.00545509	Up
ENSSSCG00000043569	-3.2124	0.000447406	0.00546714	Down
DOLPP1	1.12486	0.000447296	0.00546714	Up
ENSSSCG00000046543	-2.32108	0.000448585	0.00547592	Down
NSUN5	1.30001	0.000448944	0.00547749	Up
ENSSSCG00000048995	-2.85575	0.000449272	0.00547867	Down
FMO2	-1.54168	0.000449689	0.00548095	Down
DGKB	-5.22927	0.000450029	0.00548219	Down
ENSSSCG00000050618	-1.90247	0.000450253	0.00548219	Down
ENSSSCG00000045764	-2.45768	0.000450648	0.00548355	Down
RIMKLB	-1.31342	0.000451057	0.00548355	Down
AURKAIP1	1.79537	0.000451049	0.00548355	Up
ENSSSCG00000041291	-2.93046	0.000451547	0.0054867	Down
ENSSSCG00000044500	-1.91408	0.000452363	0.00549381	Down
LRRC32	1.55638	0.000452863	0.00549707	Up
ENSSSCG00000048817	-1.67652	0.000453774	0.00550531	Down
MPV17L2	1.51135	0.000454022	0.00550551	Up
CAPN13	-6.51185	0.000456146	0.00552845	Down
ENSSSCG00000045226	-6.64365	0.000457427	0.00554114	Down
ENSSSCG00000045545	-2.03834	0.000458769	0.00555173	Down
ENSSSCG00000050096	-6.74519	0.000459063	0.00555247	Down
NXT1	1.75929	0.000459594	0.00555606	Up
TIMM22	1.22216	0.000460286	0.00556159	Up
ENSSSCG00000005683	1.02243	0.000461175	0.00556667	Up
SGIP1	-1.64853	0.000462786	0.00558328	Down
LGR5	-1.20326	0.000466375	0.00562159	Down
CANT1	1.02778	0.000466434	0.00562159	Up
ENSSSCG00000046281	-3.16338	0.000467169	0.00562759	Down
LMNB1	1.00856	0.00046957	0.00565024	Up
PPIF	1.27927	0.000469827	0.00565024	Up
MAL2	-1.52227	0.000472953	0.00568285	Down
ENSSSCG00000012672	-2.46036	0.000475877	0.0057151	Down
ENSSSCG00000043972	-2.9041	0.000476122	0.00571515	Down
ENSSSCG00000046063	-1.66415	0.000478295	0.00573544	Down
YRDC	1.39975	0.000478087	0.00573544	Up
ATP5MC1	2.21958	0.000479366	0.00574538	Up
CORO6	1.52486	0.000479636	0.00574571	Up
KIF1A	-1.30388	0.000480414	0.00575214	Down
ENSSSCG00000045992	-6.53624	0.000481727	0.00576377	Down
WDR74	1.64099	0.000481871	0.00576377	Up
SHISA5	1.13329	0.000482257	0.00576548	Up
ENSSSCG00000044485	-2.26738	0.00048486	0.00579368	Down
ENSSSCG00000049931	-2.5884	0.000489409	0.0058451	Down
PRKG1	-1.23986	0.000491394	0.00586586	Down
ENSSSCG00000048038	-5.37479	0.000494061	0.00589474	Down
ENSSSCG00000050085	-2.16258	0.0005002	0.005959	Down
ENSSSCG00000042773	-1.21543	0.000500102	0.005959	Down
THOC6	1.62456	0.00050051	0.00595971	Up
COL15A1	-1.1673	0.000501081	0.00596352	Down
CTHRC1	-2.99707	0.000504681	0.00599334	Down
ENSSSCG00000042707	-2.47991	0.000504322	0.00599334	Down
ENSSSCG00000042018	-2.14408	0.000504848	0.00599334	Down
ENSSSCG00000040236	1.30922	0.000504698	0.00599334	Up
DOHH	1.44639	0.000504202	0.00599334	Up
ENSSSCG00000051057	-2.27581	0.000505147	0.00599389	Down
ENSSSCG00000048606	-2.03637	0.000506201	0.0060004	Down
NDC1	1.05129	0.00050619	0.0060004	Up
MYRFL	-3.22649	0.000507006	0.00600695	Down
MGARP	1.63522	0.00050736	0.00600815	Up
ENSSSCG00000044814	-1.32095	0.00050813	0.00601426	Down
ENSSSCG00000047352	-2.10383	0.000508856	0.00601603	Down
SYDE2	-1.33526	0.000508725	0.00601603	Down
ENSSSCG00000048326	-3.66644	0.000510772	0.00603287	Down
ILF2	1.48584	0.000510971	0.00603287	Up
ENSSSCG00000010161	1.3553	0.000511271	0.0060334	Up
MTHFD2	1.14119	0.000511718	0.00603433	Up
ENSSSCG00000050313	-1.31903	0.000514064	0.00605464	Down
NDUFA9	1.4425	0.00051409	0.00605464	Up
RAB3C	-2.72898	0.00051467	0.00605829	Down
G6PC3	1.09139	0.000515008	0.00605829	Up
ENSSSCG00000032609	3.13878	0.000515166	0.00605829	Up
ENSSSCG00000046747	-1.85735	0.000515524	0.00605951	Down
NOD2	1.08515	0.000522081	0.00613354	Up
ENSSSCG00000044639	-4.43481	0.000524752	0.00615884	Down
ENSSSCG00000047729	-2.38229	0.000525186	0.00616089	Down
ENSSSCG00000044013	3.0945	0.000525619	0.00616292	Up
ENSSSCG00000042787	-1.90242	0.000525933	0.00616356	Down
PLCB1	-1.2683	0.000526947	0.0061724	Down
GNG10	1.20497	0.000528012	0.00618183	Up
ENSSSCG00000043925	-3.76866	0.00052944	0.0061955	Down
SNORD39	2.38774	0.000532366	0.00622667	Up
ENSSSCG00000049909	-2.00446	0.000536781	0.00627096	Down
PSMB3	2.03373	0.000537705	0.00627675	Up
ENSSSCG00000042943	-3.25408	0.000538095	0.00627821	Down
ENSSSCG00000049288	-2.54219	0.000539098	0.00628374	Down
ZKSCAN2	-1.52898	0.000539489	0.00628521	Down
CD207	-2.32236	0.000539794	0.00628569	Down	Yes
ENSSSCG00000042390	-4.27506	0.00054056	0.00628844	Down
LECT2	-5.37403	0.000542123	0.00630354	Down
GPRC6A	-5.41207	0.000543085	0.00631164	Down
NSD2	1.06677	0.000543436	0.00631263	Up
ENSSSCG00000051682	-2.03216	0.000544043	0.00631659	Down
CHL1	-2.21647	0.000544852	0.00632279	Down
TMEM200A	-1.86748	0.000545376	0.00632279	Down
ENSSSCG00000050563	-1.74606	0.000545188	0.00632279	Down
ENSSSCG00000041920	-4.05055	0.000549019	0.00635573	Down
ENSSSCG00000047307	-3.76407	0.000549922	0.00636308	Down
ENSSSCG00000042045	-2.17261	0.000550328	0.00636467	Down
ENSSSCG00000042269	-3.08228	0.000551778	0.00637834	Down
ENSSSCG00000050113	-3.46478	0.000553117	0.00638478	Down
ENSSSCG00000050889	-2.23297	0.000553142	0.00638478	Down
ENSSSCG00000003348	1.47104	0.000553073	0.00638478	Up
ENSSSCG00000043350	-5.86668	0.000553661	0.00638767	Down
ADAMTS2	-1.01736	0.00055395	0.0063879	Down
ENSSSCG00000043861	-4.62605	0.000554252	0.00638828	Down
CCDC194	1.89705	0.000555246	0.00639664	Up
ENSSSCG00000049605	-2.83637	0.000555979	0.00640198	Down
HIGD1A	1.12775	0.000559826	0.00644316	Up
IFNE	-4.74501	0.000560598	0.00644892	Down	Yes
C12orf45	1.18341	0.000564354	0.00648898	Up
ENSSSCG00000050828	-2.59637	0.000565374	0.00649129	Down
ENSSSCG00000041431	-2.46096	0.000565143	0.00649129	Down
CILP	-2.0558	0.00056516	0.00649129	Down
TIMP4	-1.41607	0.000568769	0.00652395	Down
ENSSSCG00000046816	-2.92733	0.000570333	0.00653874	Down
ENSSSCG00000043433	-6.63475	0.000570888	0.00654194	Down
ENSSSCG00000049819	-2.38379	0.000572092	0.00654541	Down
ZNF362	-1.04276	0.00057196	0.00654541	Down
MVD	1.25501	0.000572293	0.00654541	Up
SIAH2	1.27506	0.000574567	0.0065669	Up
DHCR7	1.07496	0.000575416	0.00657163	Up
PRMT5	1.13642	0.000575756	0.00657236	Up
MSS51	-1.02188	0.000582457	0.00664566	Down
ENSSSCG00000037285	-3.81421	0.000584625	0.00666719	Down
ENSSSCG00000047463	-1.5463	0.000585322	0.00667194	Down
RAB26	1.39857	0.000586165	0.00667834	Up
PRIM2	1.29729	0.000587595	0.00669143	Up
ENSSSCG00000045711	-1.67069	0.000588367	0.00669701	Down
NRAP	-1.29611	0.000589559	0.00670736	Down
OTOGL	-3.14156	0.000590009	0.00670927	Down
ENSSSCG00000045781	-1.92351	0.000591285	0.00671734	Down
ENSSSCG00000050967	-2.14164	0.000594825	0.00675433	Down
AKAP5	-1.35452	0.000596666	0.006772	Down
ENSSSCG00000051489	-2.85413	0.000598197	0.00678614	Down
ENSSSCG00000049662	-3.86919	0.000598961	0.00679156	Down
PSME2	1.60276	0.000599345	0.00679268	Up
SYCP2L	-4.65265	0.000600418	0.00679835	Down
ACO2	1.11985	0.000600282	0.00679835	Up
TRANK1	1.1205	0.000602603	0.00681984	Up
ENSSSCG00000041961	-1.5253	0.000603901	0.00683128	Down
ENSSSCG00000041827	-1.87926	0.000605278	0.00684359	Down
ENSSSCG00000045550	-5.48831	0.000610272	0.00688367	Down
ZNF365	-3.06832	0.000609393	0.00688367	Down
ENSSSCG00000051243	-1.84025	0.000610219	0.00688367	Down
IVNS1ABP	-1.05198	0.000609552	0.00688367	Down
SHANK2	-2.23597	0.000612745	0.00690501	Down
TENM1	-2.13095	0.000614253	0.00690889	Down
ENSSSCG00000051448	-3.31675	0.000616503	0.00692436	Down
CYP8B1	-1.83921	0.000616317	0.00692436	Down
KIF23	1.00926	0.00061617	0.00692436	Up
MASP1	1.50192	0.000620939	0.0069676	Up
NWD2	-2.0936	0.000622172	0.00697814	Down
ENSSSCG00000051707	-2.67249	0.000624535	0.00699803	Down
ENSSSCG00000050719	-2.06199	0.000624415	0.00699803	Down
PSMA3	1.08677	0.000624925	0.0069991	Up
DYNLL2	1.16102	0.000625987	0.00700769	Up
ENSSSCG00000045493	-6.46103	0.000627183	0.00701133	Down
CDC26	1.03356	0.000628688	0.00702139	Up
AMBN	1.46643	0.000628617	0.00702139	Up
ENSSSCG00000043047	-2.23325	0.000629809	0.00702974	Down
ENSSSCG00000049233	-1.89084	0.000630271	0.00702974	Down
WDR18	1.42057	0.000630324	0.00702974	Up
ENSSSCG00000012700	-1.4161	0.000634623	0.00707104	Down
ENSSSCG00000046737	-1.95163	0.000635765	0.00708045	Down
PROX1	-1.3044	0.000641927	0.00713904	Down
ENSSSCG00000045042	-6.41393	0.000644697	0.00716313	Down
ENSSSCG00000046592	-2.40532	0.00064452	0.00716313	Down
ENSSSCG00000049244	-2.99279	0.000645892	0.00717306	Down
ENSSSCG00000046406	-5.80173	0.000646572	0.0071739	Down
ENSSSCG00000031978	-3.02979	0.000646518	0.0071739	Down
ENSSSCG00000049639	-1.54987	0.000649407	0.00719862	Down
ENSSSCG00000032769	3.00764	0.000649184	0.00719862	Up
PDAP1	1.23062	0.000650263	0.00720476	Up
FAM3B	-2.81677	0.000651716	0.00721749	Down
ENSSSCG00000041342	-4.81206	0.000652175	0.00721921	Down
ENSSSCG00000043042	-1.80523	0.000652554	0.00722004	Down
ENSSSCG00000046639	-5.56397	0.000653307	0.007225	Down
ENSSSCG00000046139	-3.21288	0.000655302	0.00724042	Down
ENSSSCG00000040441	-1.89186	0.00065531	0.00724042	Down
ENSSSCG00000047694	-5.54879	0.000659393	0.00726863	Down
KIF11	1.06895	0.000659172	0.00726863	Up
MRPS34	1.56013	0.000658867	0.00726863	Up
ENSSSCG00000041833	-2.20118	0.000661007	0.00728304	Down
RFWD3	1.06795	0.000661913	0.00728964	Up
ENSSSCG00000027118	-2.22923	0.000666325	0.00733143	Down
AKAP6	-1.09113	0.000668158	0.00734819	Down
ENSSSCG00000033103	-2.51938	0.000668952	0.00735352	Down
KRT8	-3.15984	0.000670004	0.00735827	Down
NOTCH3	-1.54288	0.000670378	0.00735898	Down
ENSSSCG00000047865	-1.57894	0.000671005	0.00736246	Down
ENSSSCG00000051133	-4.6925	0.000677531	0.00742957	Down
ENSSSCG00000032969	-1.15358	0.000677747	0.00742957	Down
ENSSSCG00000003272	-2.65854	0.000680936	0.00746109	Down
OGFR	1.37373	0.000681369	0.00746239	Up
ENSSSCG00000048736	-3.8704	0.000681994	0.0074658	Down
SCLY	1.05923	0.00068378	0.00747845	Up
KLHL14	-1.35951	0.000684304	0.00748074	Down
ENSSSCG00000003046	1.84278	0.000685198	0.00748706	Up
PMEPA1	-1.19537	0.000687637	0.00750735	Down
DNAJC11	1.01589	0.000687687	0.00750735	Up
ATF5	1.44028	0.0006885	0.00751278	Up
ENSSSCG00000014041	1.40428	0.000689695	0.00752236	Up
ENSSSCG00000000377	1.07742	0.00069081	0.00753091	Up
CHMP5	1.19742	0.00069143	0.00753091	Up
[truncated: 246 more rows]

## Sheet: DEGs in LW pigs
Gene name	log2FoldChange	pvalue	FDR	Trend	The DEGs in GO:0051607~defense response to virus
GPR1	-8.19681	2.52e-39	2.5e-35	Down
RYR2	-3.80657	2.37e-39	2.5e-35	Down
ENSSSCG00000032896	-8.1092	8.04e-38	5.33e-34	Down
ENSSSCG00000032702	-6.14462	1.32e-31	6.58e-28	Down
ISG20	5.11964	4.62e-31	1.84e-27	Up	Yes
ENSSSCG00000015294	-2.52963	2.93e-30	9.73e-27	Down
TXNDC5	3.42775	4.96e-29	1.41e-25	Up
ENSSSCG00000000854	-2.88608	8.29e-29	2.06e-25	Down
CLDN3	5.92258	9.43e-29	2.09e-25	Up
SOCS1	2.76994	1.99e-28	3.95e-25	Up
GPC6	-2.68143	9.27e-28	1.68e-24	Down
ENSSSCG00000017754	2.54046	1.82e-25	3.01e-22	Up
DAB2	-3.05634	4.49e-25	6.4e-22	Down
IDO1	3.43844	4.5e-25	6.4e-22	Up
WNT5A	-3.03294	5.52e-25	7.32e-22	Down
TLL1	-2.3195	6.17e-25	7.67e-22	Down
LGALS3BP	3.24247	8.04e-25	9.41e-22	Up
ENSSSCG00000023014	-3.65276	2.44e-24	2.7e-21	Down
PCDHAC2	-3.21177	3.03e-24	3.17e-21	Down
COL25A1	-5.11924	9.55e-24	9.5e-21	Down
ATRNL1	-3.0825	1.09e-23	1.04e-20	Down
ITGA8	-2.51078	2.23e-23	2.02e-20	Down
DKK2	-3.00244	2.89e-23	2.5e-20	Down
OASL	6.62993	9.15e-23	7.59e-20	Up	Yes
HMCN1	-3.11246	1.26e-22	1.01e-19	Down
JCHAIN	4.83428	5.07e-22	3.88e-19	Up
NREP	-3.49867	6.66e-22	4.91e-19	Down
ENSSSCG00000016902	5.24386	1e-21	7.11e-19	Up
LRRC17	-3.66138	2.35e-21	1.61e-18	Down
BHLHA15	3.84537	1.14e-20	7.56e-18	Up
MET	-2.20828	3.02e-20	1.94e-17	Down
THRSP	-5.97171	4.3e-20	2.68e-17	Down
ENSSSCG00000017700	4.59837	4.88e-20	2.94e-17	Up
ENSSSCG00000049674	4.41557	5.25e-20	3.07e-17	Up
GRIA1	-2.97102	5.72e-20	3.25e-17	Down
GPR34	-2.46668	2.1e-19	1.16e-16	Down
HSPA12A	-2.91204	3.78e-19	2.04e-16	Down
YPEL2	-1.77802	5.45e-19	2.85e-16	Down
RSAD2	3.97118	8.33e-19	4.25e-16	Up	Yes
CMPK2	2.72259	1.63e-18	8.12e-16	Up
MX1	3.58023	2.25e-18	1.09e-15	Up	Yes
MTSS1	-1.95387	8.78e-18	4.06e-15	Down
MX2	3.09556	8.62e-18	4.06e-15	Up	Yes
CCR10	3.29897	1.33e-17	6e-15	Up
CPXM1	-3.66604	1.52e-17	6.74e-15	Down
EGF	-3.16575	2.11e-17	9.12e-15	Down
ENSSSCG00000031037	4.73425	6.81e-17	2.88e-14	Up
ENSSSCG00000036499	-4.62207	7.12e-17	2.95e-14	Down
ESPL1	1.90394	8.12e-17	3.3e-14	Up
SLC11A1	4.26246	8.54e-17	3.4e-14	Up
GZMA	3.89315	1.25e-16	4.86e-14	Up
CA13	-2.69285	1.34e-16	5.13e-14	Down
COLEC12	-2.07283	1.71e-16	6.4e-14	Down
RRBP1	1.84332	1.95e-16	7.19e-14	Up
ENSSSCG00000010044	4.61462	2.73e-16	9.87e-14	Up
SMARCA1	-1.99301	4.16e-16	1.48e-13	Down
FCRL4	-2.56182	4.3e-16	1.5e-13	Down
ENSSSCG00000015662	-4.8652	4.85e-16	1.64e-13	Down
CPED1	-3.03447	4.84e-16	1.64e-13	Down
IRF4	2.48978	5.52e-16	1.83e-13	Up
GULP1	-2.78127	5.88e-16	1.9e-13	Down
STOX2	-2.73667	5.93e-16	1.9e-13	Down
ADAR	1.53856	8.76e-16	2.72e-13	Up	Yes
CXCL9	4.04333	8.76e-16	2.72e-13	Up	Yes
LAMC2	-2.39679	1.04e-15	3.19e-13	Down
FBN2	-3.08113	1.34e-15	4.05e-13	Down
AQP3	3.64321	1.5e-15	4.44e-13	Up
ADGRL2	-1.55752	1.77e-15	5.19e-13	Down
CNTN4	-3.56922	1.91e-15	5.5e-13	Down
ENSSSCG00000013579	-4.39516	2.05e-15	5.83e-13	Down
ENSSSCG00000041880	4.09294	2.16e-15	6.05e-13	Up
BMPER	-1.53361	2.42e-15	6.68e-13	Down
TRPC6	-1.93867	2.62e-15	7.15e-13	Down
ELOVL6	-3.2651	2.92e-15	7.86e-13	Down
ETV7	2.48304	3.01e-15	7.99e-13	Up
CRELD2	3.37866	3.2e-15	8.37e-13	Up
GRIN3A	-1.85757	4.72e-15	1.22e-12	Down
HYOU1	2.15994	4.99e-15	1.27e-12	Up
PRDM1	2.78205	5.34e-15	1.34e-12	Up
MMP16	-2.99413	5.54e-15	1.38e-12	Down
CXCL10	3.30878	9.33e-15	2.29e-12	Up	Yes
ENSSSCG00000035443	4.66601	1.16e-14	2.81e-12	Up
LRRN1	-3.89167	1.32e-14	3.17e-12	Down
GALNT14	-6.54112	1.54e-14	3.65e-12	Down
FHDC1	-1.79255	1.85e-14	4.33e-12	Down
ENSSSCG00000049441	5.62441	2.04e-14	4.71e-12	Up
DNASE1L3	-3.47062	2.23e-14	5.11e-12	Down
ENPP2	-2.0028	3.62e-14	8.18e-12	Down
LPL	-3.55025	4.59e-14	1.03e-11	Down
PLK1	1.57467	5.56e-14	1.22e-11	Up
MYBL2	1.98262	5.53e-14	1.22e-11	Up
ENSSSCG00000035416	-2.54523	6.93e-14	1.5e-11	Down
FBXO39	1.99154	7.86e-14	1.68e-11	Up
LDB2	-1.87052	1.04e-13	2.17e-11	Down
ENSSSCG00000031741	2.26157	1.02e-13	2.17e-11	Up
GCNT3	-2.79779	1.14e-13	2.36e-11	Down
OAS2	2.53825	1.22e-13	2.5e-11	Up	Yes
ENSSSCG00000008677	1.78726	1.28e-13	2.59e-11	Up
FAM167A	-2.40884	1.55e-13	3.09e-11	Down
MS4A2	-2.22278	1.54e-13	3.09e-11	Down
IRF7	3.29396	1.73e-13	3.42e-11	Up
ADGRL3	-2.54876	1.93e-13	3.76e-11	Down
LAG3	2.42697	1.99e-13	3.84e-11	Up
ENSSSCG00000012362	-2.64102	2.19e-13	4.2e-11	Down
IGF1	-2.63072	2.3e-13	4.36e-11	Down
HSP90B1	2.32807	2.52e-13	4.74e-11	Up
ENSSSCG00000000774	2.57846	2.81e-13	5.22e-11	Up
FRAS1	-2.75222	2.9e-13	5.34e-11	Down
ENSSSCG00000051764	-3.74224	3.01e-13	5.49e-11	Down
OLFML2A	-2.2298	3.23e-13	5.85e-11	Down
TFCP2L1	-2.90462	3.5e-13	6.28e-11	Down
ENSSSCG00000021815	1.82273	3.98e-13	7.08e-11	Up
CRYBA4	4.07809	5.67e-13	9.99e-11	Up
CCR5	2.40795	5.92e-13	1.03e-10	Up
ENSSSCG00000044779	4.64226	7.06e-13	1.22e-10	Up
MEGF11	-1.83602	8.08e-13	1.39e-10	Down
ENSSSCG00000035297	3.62277	8.21e-13	1.4e-10	Up
MAD2L2	1.66174	1.1e-12	1.85e-10	Up
IFI6	3.91099	1.22e-12	2.03e-10	Up
MCM10	1.75456	1.27e-12	2.11e-10	Up
IFI44	2.57472	1.32e-12	2.16e-10	Up
ENSSSCG00000038351	4.14007	1.41e-12	2.3e-10	Up
MZB1	3.59879	1.43e-12	2.32e-10	Up
SEMA6A	-2.37871	1.62e-12	2.6e-10	Down
PTPRD	-2.71152	1.7e-12	2.7e-10	Down
SPARCL1	-2.28987	1.81e-12	2.86e-10	Down
ENSSSCG00000029668	1.93833	2.04e-12	3.2e-10	Up
ENSSSCG00000039883	-1.87441	2.24e-12	3.48e-10	Down
ENSSSCG00000015810	-1.86311	2.31e-12	3.57e-10	Down
SLC16A7	-2.42063	2.58e-12	3.95e-10	Down
IGSF8	2.10037	3.53e-12	5.36e-10	Up
CCDC170	-2.32089	3.63e-12	5.47e-10	Down
DHX58	2.9497	3.68e-12	5.5e-10	Up	Yes
EPHA3	-3.64752	4.34e-12	6.44e-10	Down
CDH2	-2.70154	4.9e-12	7.22e-10	Down
HMGA1	1.53842	5.13e-12	7.51e-10	Up
ENSSSCG00000002651	1.97819	5.18e-12	7.53e-10	Up
LRFN5	-2.98763	5.52e-12	7.97e-10	Down
FRMD4B	-1.8764	5.75e-12	8.23e-10	Down
TENT5C	2.3273	6.4e-12	9.1e-10	Up
PI15	-2.75676	6.68e-12	9.43e-10	Down
LRATD2	-2.1255	6.78e-12	9.51e-10	Down
NPL	-2.10142	7.95e-12	1.11e-09	Down
ANO5	-2.87809	8.75e-12	1.21e-09	Down
ENSSSCG00000033204	-2.85321	8.84e-12	1.21e-09	Down
LRIG3	-1.879	1e-11	1.37e-09	Down
CIT	1.33886	1.02e-11	1.38e-09	Up
SEPTIN10	-1.25443	1.04e-11	1.4e-09	Down
CARF	-1.43889	1.11e-11	1.48e-09	Down
ENSSSCG00000025969	-2.48913	1.57e-11	2.08e-09	Down
HDAC9	-1.66006	1.59e-11	2.09e-09	Down
HERC5	2.74927	1.61e-11	2.11e-09	Up	Yes
PSD3	-1.63856	1.63e-11	2.12e-09	Down
ENSSSCG00000032436	3.58963	1.76e-11	2.27e-09	Up
TLN2	-2.38348	1.8e-11	2.31e-09	Down
OTULINL	-1.62094	1.85e-11	2.36e-09	Down
PDIA4	2.3629	1.86e-11	2.36e-09	Up
ELL2	2.85456	1.88e-11	2.37e-09	Up
ALDH1A1	-2.09449	1.96e-11	2.42e-09	Down
LTBP1	-1.71458	1.94e-11	2.42e-09	Down
TICRR	1.72606	1.96e-11	2.42e-09	Up
TRIB1	1.63061	2.1e-11	2.58e-09	Up
EPSTI1	2.56847	2.15e-11	2.62e-09	Up
LRRC66	-2.40451	2.21e-11	2.68e-09	Down
ENSSSCG00000035736	-2.83783	2.41e-11	2.89e-09	Down
ENSSSCG00000046397	4.89034	2.41e-11	2.89e-09	Up
SLC17A9	2.40424	2.44e-11	2.9e-09	Up
TMEM38B	2.42073	2.44e-11	2.9e-09	Up
ZBP1	2.77282	2.49e-11	2.93e-09	Up
CD109	-1.95994	2.56e-11	3e-09	Down
DUSP5	2.94507	2.64e-11	3.07e-09	Up
GPM6A	-2.17938	2.75e-11	3.18e-09	Down
FAP	-2.0407	2.77e-11	3.19e-09	Down
ENSSSCG00000028674	-1.94808	3.35e-11	3.83e-09	Down
LUM	-3.05092	3.4e-11	3.86e-09	Down
MAF	-1.61451	3.51e-11	3.97e-09	Down
ENSSSCG00000017705	2.81113	3.69e-11	4.14e-09	Up
ADAMTS13	3.81867	4e-11	4.48e-09	Up
CDCA5	2.18877	4.43e-11	4.92e-09	Up
RND3	-1.97553	4.57e-11	5.06e-09	Down
ENSSSCG00000048391	3.26439	4.64e-11	5.11e-09	Up
ENSSSCG00000025005	-1.87494	4.74e-11	5.18e-09	Down
COL4A5	-2.6702	5.78e-11	6.25e-09	Down
EMID1	-2.37611	5.75e-11	6.25e-09	Down
ARHGAP32	-1.88445	5.84e-11	6.29e-09	Down
ENSSSCG00000041266	-6.59468	6.83e-11	7.31e-09	Down
SLC23A1	1.9018	7.14e-11	7.6e-09	Up
DAXX	1.9184	7.17e-11	7.6e-09	Up
CENPA	1.9337	7.55e-11	7.93e-09	Up
ARID3A	2.05603	7.57e-11	7.93e-09	Up
IL27	3.37202	7.65e-11	7.97e-09	Up
MEOX2	-1.73984	8.23e-11	8.53e-09	Down
RHOBTB1	-1.3855	8.53e-11	8.8e-09	Down
ENSSSCG00000051701	-2.27042	1.05e-10	1.08e-08	Down
KIF18B	1.83054	1.07e-10	1.09e-08	Up
TNFRSF13B	2.24245	1.1e-10	1.11e-08	Up
ENSSSCG00000002855	2.42535	1.09e-10	1.11e-08	Up
ENSSSCG00000022701	-8.19797	1.13e-10	1.14e-08	Down
MYO1B	-1.33748	1.19e-10	1.2e-08	Down
ENSSSCG00000034371	4.67276	1.28e-10	1.27e-08	Up
SHCBP1	2.43071	1.35e-10	1.34e-08	Up
COL6A6	-3.56742	1.62e-10	1.59e-08	Down
CDC6	2.01463	1.62e-10	1.59e-08	Up
GLIS3	-1.49998	1.64e-10	1.6e-08	Down
FGF23	4.30755	1.65e-10	1.6e-08	Up
SOX6	-2.51719	1.67e-10	1.61e-08	Down
EDNRB	-1.5549	1.73e-10	1.66e-08	Down
SLC2A6	1.87103	1.79e-10	1.71e-08	Up
FZD3	-1.99644	1.87e-10	1.78e-08	Down
KLHL13	-2.30271	1.95e-10	1.85e-08	Down
SELENOP	-1.86006	2.03e-10	1.91e-08	Down
PREX2	-1.65896	2.05e-10	1.93e-08	Down
CAD	1.37068	2.1e-10	1.96e-08	Up
PIF1	2.16864	2.15e-10	2e-08	Up
PDGFC	-2.27673	2.37e-10	2.2e-08	Down
TRIM56	1.3494	2.41e-10	2.22e-08	Up	Yes
VWA3B	-3.24721	2.43e-10	2.23e-08	Down
ENSSSCG00000025736	1.90921	2.44e-10	2.23e-08	Up
CHP2	-1.7843	2.57e-10	2.34e-08	Down
ENSSSCG00000043068	-3.97781	2.62e-10	2.37e-08	Down
IP6K3	-5.2072	2.65e-10	2.38e-08	Down
CSF1R	-2.07352	2.71e-10	2.43e-08	Down
CA3	-5.63082	3.09e-10	2.76e-08	Down
PBX1	-1.55293	3.16e-10	2.81e-08	Down
TIMP4	-2.5646	3.31e-10	2.92e-08	Down
NPNT	-2.27573	3.37e-10	2.97e-08	Down
HSPH1	2.33265	3.38e-10	2.97e-08	Up
CCDC141	-3.27844	3.58e-10	3.13e-08	Down
FOLR2	-3.27871	4.18e-10	3.63e-08	Down
MB21D2	-1.91347	4.32e-10	3.74e-08	Down
SRGAP1	-2.02096	4.57e-10	3.94e-08	Down
MRC1	-2.42681	4.71e-10	4.03e-08	Down
TRIM25	1.44279	4.7e-10	4.03e-08	Up
SUCNR1	-2.96168	4.8e-10	4.08e-08	Down
MEIS2	-1.65741	4.99e-10	4.21e-08	Down
ENSSSCG00000011798	2.12814	4.97e-10	4.21e-08	Up
ENSSSCG00000014565	3.37105	5.07e-10	4.26e-08	Up
COL3A1	-2.61536	5.13e-10	4.29e-08	Down
C20orf194	-1.54495	5.17e-10	4.31e-08	Down
B4GALT3	1.70878	5.53e-10	4.59e-08	Up
ENSSSCG00000036761	3.78325	5.81e-10	4.8e-08	Up
CCDC80	-2.0046	5.95e-10	4.9e-08	Down
ENSSSCG00000030582	2.21903	6.24e-10	5.11e-08	Up
ENSSSCG00000023788	-2.09493	6.47e-10	5.25e-08	Down
ENSSSCG00000050087	2.14188	6.46e-10	5.25e-08	Up
C1QTNF6	-2.14209	6.51e-10	5.26e-08	Down
CADM1	-2.70199	6.64e-10	5.35e-08	Down
ENSSSCG00000015036	-1.71176	6.7e-10	5.38e-08	Down
IGSF10	-2.12836	6.84e-10	5.46e-08	Down
LGR4	-1.89584	6.93e-10	5.52e-08	Down
GRIA2	-2.97147	7e-10	5.55e-08	Down
TTLL7	-2.14817	7.19e-10	5.68e-08	Down
VARS1	1.27848	7.42e-10	5.84e-08	Up
ENSSSCG00000012520	-1.39722	8.25e-10	6.46e-08	Down
LAMA3	-1.99622	8.64e-10	6.75e-08	Down
NIPAL2	-3.04392	9.48e-10	7.37e-08	Down
ENSSSCG00000049042	-2.37575	9.57e-10	7.41e-08	Down
RELN	-2.14281	9.66e-10	7.45e-08	Down
CTPS1	1.68569	9.7e-10	7.45e-08	Up
COL12A1	-1.89569	9.92e-10	7.59e-08	Down
RANGAP1	1.69732	1.02e-09	7.79e-08	Up
CNNM4	1.27578	1.03e-09	7.84e-08	Up
RHPN2	1.89566	1.08e-09	8.16e-08	Up
PPM1L	-1.57597	1.1e-09	8.22e-08	Down
CDKN1A	2.27824	1.1e-09	8.22e-08	Up
ENSSSCG00000038719	3.34212	1.1e-09	8.22e-08	Up
ENSSSCG00000042270	3.60059	1.1e-09	8.22e-08	Up
ENSSSCG00000028092	-1.30387	1.17e-09	8.72e-08	Down
ENSSSCG00000017146	1.72022	1.23e-09	9.12e-08	Up
ENSSSCG00000050944	-2.23214	1.25e-09	9.23e-08	Down
NTRK3	-2.72879	1.35e-09	9.89e-08	Down
FCHO2	-1.84193	1.4e-09	1.02e-07	Down
PLOD3	1.64395	1.47e-09	1.07e-07	Up
DND1	2.34225	1.46e-09	1.07e-07	Up
STAB1	-2.03025	1.5e-09	1.08e-07	Down
PTGFRN	-2.36418	1.53e-09	1.1e-07	Down
ZBTB32	2.03885	1.54e-09	1.11e-07	Up
CCL14	-2.52056	1.62e-09	1.16e-07	Down
ENSSSCG00000032343	3.15153	1.67e-09	1.19e-07	Up
CENPT	1.93298	1.71e-09	1.22e-07	Up
ENSSSCG00000023125	-3.14829	1.74e-09	1.23e-07	Down
PIM2	1.83889	1.75e-09	1.24e-07	Up
SCD	-3.75438	1.78e-09	1.25e-07	Down
ENSSSCG00000028341	-2.02122	1.78e-09	1.25e-07	Down
COL19A1	-1.6335	1.87e-09	1.3e-07	Down
ENSSSCG00000036155	-2.10066	1.95e-09	1.36e-07	Down
ENSSSCG00000030484	-1.43064	2.04e-09	1.41e-07	Down
ADD2	-3.09848	2.08e-09	1.44e-07	Down
SLC9A9	-1.21647	2.09e-09	1.44e-07	Down
TRAM2	1.68485	2.12e-09	1.46e-07	Up
COL4A6	-2.64512	2.15e-09	1.47e-07	Down
POSTN	-2.01553	2.15e-09	1.47e-07	Down
ZC3H6	-1.60392	2.22e-09	1.51e-07	Down
ASXL3	-2.85936	2.44e-09	1.65e-07	Down
ENSSSCG00000040535	1.8826	2.57e-09	1.73e-07	Up
TNFSF11	-1.51511	2.82e-09	1.89e-07	Down
CDCA2	1.63425	2.83e-09	1.9e-07	Up
ENSSSCG00000049534	-2.00637	2.87e-09	1.92e-07	Down
CAV2	-1.46529	2.98e-09	1.98e-07	Down
ENSSSCG00000046134	-4.11698	3e-09	1.99e-07	Down
HERC6	2.07726	3.02e-09	2e-07	Up
UBE2C	2.22945	3.05e-09	2.01e-07	Up
NPTX1	3.5532	3.06e-09	2.01e-07	Up
GRIA3	-3.26217	3.24e-09	2.12e-07	Down
GPRC5C	-2.32649	3.28e-09	2.14e-07	Down
EVI5	-1.2571	3.42e-09	2.22e-07	Down
NLRC5	1.31712	3.45e-09	2.23e-07	Up	Yes
UBE2L6	3.19512	3.46e-09	2.24e-07	Up
E2F2	2.15206	3.56e-09	2.29e-07	Up
ENSSSCG00000009963	1.51196	3.58e-09	2.3e-07	Up
ZNFX1	2.00961	3.8e-09	2.43e-07	Up
CHRNA3	-3.96053	4.03e-09	2.57e-07	Down
SSPN	-1.69593	4.16e-09	2.65e-07	Down
ENSSSCG00000034469	-1.85788	4.21e-09	2.66e-07	Down
ENSSSCG00000026302	1.61023	4.21e-09	2.66e-07	Up
TCIRG1	2.85103	4.23e-09	2.67e-07	Up
TAFA4	-4.72093	4.31e-09	2.71e-07	Down
UNC5C	-2.12906	4.48e-09	2.8e-07	Down
CMYA5	-2.83894	4.93e-09	3.07e-07	Down
FOLH1B	-1.9175	4.93e-09	3.07e-07	Down
CPE	-1.52279	4.95e-09	3.07e-07	Down
BMP6	2.42791	5.19e-09	3.21e-07	Up
ENSSSCG00000042788	1.65169	5.23e-09	3.22e-07	Up
PLCB4	-1.67964	5.34e-09	3.28e-07	Down
MOGS	1.93295	5.46e-09	3.35e-07	Up
SOCS3	2.2615	5.61e-09	3.42e-07	Up
TRMT9B	-2.62282	5.76e-09	3.51e-07	Down
HLF	-1.98471	5.95e-09	3.61e-07	Down
HDGF	1.32321	6.32e-09	3.83e-07	Up
LIMD1	1.19723	6.67e-09	4.02e-07	Up
AMH	1.02437	6.81e-09	4.08e-07	Up
DTL	1.50259	6.81e-09	4.08e-07	Up
DPP3	1.49632	7.08e-09	4.23e-07	Up
ZNF711	-2.14182	7.36e-09	4.39e-07	Down
TROAP	1.75282	7.63e-09	4.54e-07	Up
CNTN3	-3.24615	7.73e-09	4.58e-07	Down
DDX60	2.17259	7.93e-09	4.68e-07	Up	Yes
CDK14	-1.13024	8.3e-09	4.88e-07	Down
KCNK5	2.38515	8.33e-09	4.89e-07	Up
UNC93B1	1.71128	8.39e-09	4.91e-07	Up	Yes
TNFRSF9	-1.12025	8.45e-09	4.93e-07	Down
RAPGEF5	-1.41795	8.68e-09	5.05e-07	Down
ENSSSCG00000034802	2.15302	8.75e-09	5.08e-07	Up
TSPAN11	-2.20755	9.18e-09	5.31e-07	Down
MYO7A	-2.02152	9.22e-09	5.32e-07	Down
NLGN1	-3.02759	9.65e-09	5.55e-07	Down
ENSSSCG00000029771	-1.75611	9.95e-09	5.69e-07	Down
PELP1	1.34585	9.91e-09	5.69e-07	Up
L1CAM	-2.39786	1.02e-08	5.83e-07	Down
AMOTL1	-1.92521	1.02e-08	5.83e-07	Down
FERMT2	-1.63362	1.1e-08	6.21e-07	Down
TIMD4	-3.7643	1.13e-08	6.37e-07	Down
GABRA2	-3.18716	1.19e-08	6.66e-07	Down
ME1	-2.76332	1.19e-08	6.66e-07	Down
ENSSSCG00000022345	-1.75982	1.18e-08	6.66e-07	Down
TIMP1	1.79731	1.21e-08	6.78e-07	Up
LAX1	1.50674	1.22e-08	6.81e-07	Up
SMOC1	-2.70087	1.26e-08	7.02e-07	Down
LSAMP	-2.7899	1.28e-08	7.09e-07	Down
SLC40A1	-2.34455	1.29e-08	7.15e-07	Down
FICD	2.38968	1.34e-08	7.4e-07	Up
THRB	-1.58212	1.37e-08	7.54e-07	Down
PYCR1	2.02656	1.37e-08	7.54e-07	Up
HSPD1	1.66495	1.38e-08	7.57e-07	Up
NDNF	-2.84984	1.44e-08	7.86e-07	Down
PRF1	2.00772	1.47e-08	7.98e-07	Up	Yes
MFSD12	1.38567	1.52e-08	8.26e-07	Up
PLK3	1.58534	1.61e-08	8.73e-07	Up
RNF165	-4.54174	1.65e-08	8.9e-07	Down
BATF2	2.2669	1.8e-08	9.69e-07	Up
CXCL8	3.88845	1.84e-08	9.89e-07	Up
RSPO3	-3.22999	1.9e-08	1.01e-06	Down
MAMDC2	-2.98865	1.93e-08	1.02e-06	Down
HUNK	-2.66479	1.91e-08	1.02e-06	Down
KMT5A	1.09603	1.93e-08	1.02e-06	Up
JAKMIP1	1.26661	1.91e-08	1.02e-06	Up
OCLN	-3.20431	1.95e-08	1.03e-06	Down
KIF2C	1.87072	1.98e-08	1.04e-06	Up
HPGD	-2.09185	1.99e-08	1.05e-06	Down
ENSSSCG00000029073	-1.70659	2.15e-08	1.13e-06	Down
PGS1	1.40671	2.17e-08	1.13e-06	Up
CGAS	1.31217	2.21e-08	1.15e-06	Up	Yes
ENSSSCG00000031640	-3.43997	2.25e-08	1.17e-06	Down
LIPG	2.918	2.29e-08	1.19e-06	Up
ENSSSCG00000033808	3.81097	2.34e-08	1.21e-06	Up
ENSSSCG00000039370	1.81669	2.36e-08	1.22e-06	Up
ENSSSCG00000051497	-3.54322	2.39e-08	1.23e-06	Down
ENSSSCG00000049234	1.38529	2.46e-08	1.26e-06	Up
ENSSSCG00000000002	2.19517	2.48e-08	1.27e-06	Up
TRAIP	1.62869	2.64e-08	1.34e-06	Up
CLIC5	1.68647	2.63e-08	1.34e-06	Up
PLD1	-1.90919	2.65e-08	1.35e-06	Down
APBB2	-1.64448	2.67e-08	1.35e-06	Down
PPFIBP1	-1.32986	2.67e-08	1.35e-06	Down
PROM1	-2.15345	2.7e-08	1.36e-06	Down
CLCN5	-1.14408	2.71e-08	1.36e-06	Down
CEP72	2.25763	2.8e-08	1.4e-06	Up
LAP3	1.71884	2.86e-08	1.43e-06	Up
F8	-1.35688	2.96e-08	1.47e-06	Down
MYBBP1A	1.19405	2.96e-08	1.47e-06	Up
KITLG	-1.85356	2.97e-08	1.48e-06	Down
PON3	-5.21943	3.01e-08	1.49e-06	Down
EXOC3	1.01566	3.08e-08	1.52e-06	Up
PID1	-2.42803	3.12e-08	1.53e-06	Down
ENSSSCG00000044246	-1.83155	3.23e-08	1.59e-06	Down
ENSSSCG00000004441	-1.3406	3.27e-08	1.6e-06	Down
NR5A2	-1.47632	3.38e-08	1.65e-06	Down
MARCO	-5.00375	3.72e-08	1.81e-06	Down
CCR4	-2.38139	3.79e-08	1.85e-06	Down
GRAMD1C	-1.97414	3.93e-08	1.91e-06	Down
CHAF1B	1.74789	3.95e-08	1.91e-06	Up
SERTM1	-2.90585	4.2e-08	2.03e-06	Down
SCML2	-1.70278	4.22e-08	2.03e-06	Down
LIFR	-1.28913	4.29e-08	2.06e-06	Down
LGI1	-3.21984	4.31e-08	2.07e-06	Down
CDH11	-1.3762	4.74e-08	2.27e-06	Down
DOCK4	-1.41754	4.82e-08	2.3e-06	Down
TLNRD1	1.39093	4.89e-08	2.33e-06	Up
POLE	1.44407	4.99e-08	2.37e-06	Up
LYAR	1.46421	5e-08	2.37e-06	Up
ENSSSCG00000046255	1.41848	5.1e-08	2.41e-06	Up
PATJ	-1.8158	5.26e-08	2.48e-06	Down
ENSSSCG00000048111	2.20783	5.28e-08	2.48e-06	Up
DNM3	-2.04626	5.34e-08	2.5e-06	Down
IFNG	3.34747	5.48e-08	2.56e-06	Up	Yes
TOP3A	1.38101	5.58e-08	2.6e-06	Up
C2CD3	1.10531	5.6e-08	2.61e-06	Up
PDIA3	1.02011	5.74e-08	2.65e-06	Up
TNFRSF17	2.47714	5.7e-08	2.65e-06	Up
ENSSSCG00000021535	-6.01366	5.89e-08	2.72e-06	Down
RCAN2	-2.38861	5.92e-08	2.72e-06	Down
ENSSSCG00000041010	1.98901	5.92e-08	2.72e-06	Up
SLC16A2	-1.55797	5.99e-08	2.74e-06	Down
CXCL11	4.21355	5.99e-08	2.74e-06	Up
TXNDC11	1.17592	6.24e-08	2.85e-06	Up
ENSSSCG00000035331	-2.73174	6.42e-08	2.91e-06	Down
STAT1	1.26314	6.42e-08	2.91e-06	Up	Yes
ENSSSCG00000030801	1.46776	6.4e-08	2.91e-06	Up
MAP7D2	-2.0734	6.94e-08	3.13e-06	Down
LRRIQ3	-1.82319	6.99e-08	3.15e-06	Down
TNFRSF11A	-1.14363	7.09e-08	3.18e-06	Down
ENSSSCG00000007493	1.92367	7.42e-08	3.32e-06	Up
PML	1.61536	7.5e-08	3.36e-06	Up	Yes
SPATA6	-1.70727	7.6e-08	3.39e-06	Down
PLS3	-1.57616	7.74e-08	3.45e-06	Down
AICDA	2.56167	7.77e-08	3.45e-06	Up
ENSSSCG00000033010	-1.0609	7.85e-08	3.48e-06	Down
EFNB2	-1.2257	7.9e-08	3.49e-06	Down
INCENP	1.29639	8.17e-08	3.61e-06	Up
ARL4A	-1.47205	8.23e-08	3.62e-06	Down
ZFPM1	1.70293	8.22e-08	3.62e-06	Up
CAP2	-2.7262	8.49e-08	3.71e-06	Down
FOXP2	-1.76693	8.46e-08	3.71e-06	Down
ENSSSCG00000010426	-2.09698	8.83e-08	3.85e-06	Down
TSNAXIP1	2.07505	9.23e-08	4.02e-06	Up
ENSSSCG00000040379	2.37155	9.31e-08	4.04e-06	Up
DCN	-2.47671	9.39e-08	4.07e-06	Down
ACVR1	-1.2051	9.61e-08	4.16e-06	Down
HJURP	1.75797	9.85e-08	4.25e-06	Up
ENDOV	1.5139	9.9e-08	4.27e-06	Up
FLRT3	-3.11723	1.02e-07	4.39e-06	Down
TBC1D12	-1.14213	1.04e-07	4.47e-06	Down
SLC1A2	1.69017	1.04e-07	4.47e-06	Up
CD1E	-4.26365	1.06e-07	4.53e-06	Down
ENSSSCG00000028691	-1.65038	1.13e-07	4.82e-06	Down
GFRA2	-2.76095	1.15e-07	4.9e-06	Down
PPA1	1.96786	1.16e-07	4.92e-06	Up
MTCL1	1.44385	1.17e-07	4.93e-06	Up
REC8	2.13813	1.17e-07	4.93e-06	Up
MICU3	-1.87309	1.21e-07	5.1e-06	Down
ENSSSCG00000021977	-1.62278	1.21e-07	5.1e-06	Down
URB1	1.05915	1.21e-07	5.1e-06	Up
EPOR	-2.44476	1.23e-07	5.14e-06	Down
ITSN1	-1.07159	1.23e-07	5.16e-06	Down
MANF	2.46564	1.26e-07	5.26e-06	Up
MECOM	-2.10394	1.27e-07	5.28e-06	Down
HSPA5	1.98898	1.33e-07	5.52e-06	Up
ENSSSCG00000013650	1.00182	1.39e-07	5.77e-06	Up
TMEFF2	-2.76001	1.42e-07	5.86e-06	Down
ENSSSCG00000045193	-2.33413	1.5e-07	6.19e-06	Down
ATP2B2	-3.49764	1.53e-07	6.3e-06	Down
KIF4A	1.56724	1.55e-07	6.39e-06	Up
MACROD2	-2.84153	1.65e-07	6.74e-06	Down
CEP55	1.68797	1.77e-07	7.21e-06	Up
ITGA9	-1.78595	1.79e-07	7.26e-06	Down
JAM2	-1.49582	1.79e-07	7.26e-06	Down
ANKLE1	2.20256	1.78e-07	7.26e-06	Up
CDHR5	3.13392	1.84e-07	7.45e-06	Up
ENSSSCG00000014725	-7.43752	1.85e-07	7.48e-06	Down
FGF10	-1.79648	1.88e-07	7.59e-06	Down
RPF2	1.16632	1.88e-07	7.59e-06	Up
PRDM5	-1.75201	2.02e-07	8.13e-06	Down
PDE12	1.17445	2.1e-07	8.43e-06	Up
TGFBI	-2.37588	2.16e-07	8.63e-06	Down
KIF14	1.53189	2.27e-07	9.07e-06	Up
RAPGEF4	-1.4287	2.36e-07	9.41e-06	Down
CTLA4	2.42793	2.49e-07	9.92e-06	Up
GARNL3	-1.72886	2.55e-07	1.01e-05	Down
ENSSSCG00000036224	2.89722	2.53e-07	1.01e-05	Up
UPP1	5.72232	2.55e-07	1.01e-05	Up
NEURL1	-1.67571	2.67e-07	1.05e-05	Down
PTPRK	-1.42475	2.75e-07	1.09e-05	Down
ENSSSCG00000004830	1.62476	2.81e-07	1.1e-05	Up
PAQR9	-1.6319	2.84e-07	1.11e-05	Down
HES4	2.05302	2.84e-07	1.11e-05	Up
EPHA5	-2.24416	2.88e-07	1.13e-05	Down
ISG15	4.44872	2.92e-07	1.14e-05	Up	Yes
EPB41L4A	-1.18566	2.98e-07	1.16e-05	Down
STX11	2.04647	3.04e-07	1.18e-05	Up
PPID	1.42216	3.11e-07	1.21e-05	Up
XRCC2	1.88354	3.11e-07	1.21e-05	Up
PERP	1.80801	3.18e-07	1.23e-05	Up
SLC7A5	1.80174	3.22e-07	1.24e-05	Up
RNF180	-1.90728	3.28e-07	1.26e-05	Down
TXLNB	-1.64038	3.4e-07	1.3e-05	Down
ENSSSCG00000049507	1.96321	3.4e-07	1.3e-05	Up
MAL2	-2.26565	3.46e-07	1.32e-05	Down
PDXP	1.95808	3.45e-07	1.32e-05	Up
FRMPD4	-1.98011	3.5e-07	1.33e-05	Down
ENSSSCG00000021236	1.05157	3.51e-07	1.33e-05	Up
ENSSSCG00000012886	1.39502	3.5e-07	1.33e-05	Up
PKIA	-1.42829	3.55e-07	1.34e-05	Down
CHMP7	1.84285	3.54e-07	1.34e-05	Up
ARHGAP24	-1.07263	3.68e-07	1.39e-05	Down
ENSSSCG00000033089	1.96711	3.71e-07	1.4e-05	Up
ENSSSCG00000038561	-4.59726	3.78e-07	1.42e-05	Down
SDC1	1.90101	3.9e-07	1.47e-05	Up
MYCT1	-1.32694	3.98e-07	1.49e-05	Down
ENSSSCG00000010084	2.48833	3.97e-07	1.49e-05	Up
ELMOD1	-2.47369	4.08e-07	1.52e-05	Down
CCNB3	1.47208	4.16e-07	1.55e-05	Up
SLC1A1	-2.20253	4.49e-07	1.67e-05	Down
ENPP1	-1.15988	4.59e-07	1.7e-05	Down
CLUH	1.09014	4.67e-07	1.73e-05	Up
PRTFDC1	-1.60571	4.74e-07	1.75e-05	Down
ORC1	1.76755	4.73e-07	1.75e-05	Up
ENSSSCG00000019181	2.12025	4.81e-07	1.77e-05	Up
PIK3R5	1.72127	4.85e-07	1.78e-05	Up
DSTN	-1.52896	4.89e-07	1.8e-05	Down
PARP3	1.22896	4.96e-07	1.82e-05	Up
AR	-2.11202	5.01e-07	1.83e-05	Down
ENSSSCG00000037214	3.32541	4.99e-07	1.83e-05	Up
COL15A1	-1.68554	5.05e-07	1.84e-05	Down
ZNF385D	-2.52767	5.16e-07	1.88e-05	Down
ENSSSCG00000048248	-4.48986	5.45e-07	1.97e-05	Down
EFHD1	-2.7265	5.44e-07	1.97e-05	Down
AKNA	1.06481	5.45e-07	1.97e-05	Up
RGS6	-2.64981	5.49e-07	1.98e-05	Down
ENSSSCG00000045625	2.20518	5.52e-07	1.99e-05	Up
MAP3K13	-1.1379	5.84e-07	2.1e-05	Down
PREB	1.71851	5.83e-07	2.1e-05	Up
MOV10	1.01508	5.99e-07	2.15e-05	Up
OAF	1.39907	6.01e-07	2.15e-05	Up
TMEM266	-3.53164	6.07e-07	2.17e-05	Down
ENSSSCG00000025593	1.47373	6.12e-07	2.18e-05	Up
SLC25A22	1.25453	6.22e-07	2.21e-05	Up
BICD1	-2.61208	6.27e-07	2.22e-05	Down
TIGIT	1.78634	6.25e-07	2.22e-05	Up
PARD3	-1.30329	6.32e-07	2.24e-05	Down
ENSSSCG00000011000	1.54275	6.31e-07	2.24e-05	Up
IMPDH1	1.07927	6.44e-07	2.27e-05	Up
NCAPG	1.58235	6.44e-07	2.27e-05	Up
TCN1	4.45833	6.72e-07	2.36e-05	Up
DSEL	-1.77084	6.8e-07	2.38e-05	Down
ZEB2	-1.2128	6.83e-07	2.39e-05	Down
ENSSSCG00000038912	3.05201	6.85e-07	2.39e-05	Up
DST	-1.8102	6.95e-07	2.42e-05	Down
HM13	1.26364	6.93e-07	2.42e-05	Up
DLG3	1.96803	7.17e-07	2.49e-05	Up
ZKSCAN2	-2.33779	7.22e-07	2.5e-05	Down
UBE2S	2.43248	7.2e-07	2.5e-05	Up
GINS1	1.66175	7.32e-07	2.53e-05	Up
PLXDC1	-2.72632	7.43e-07	2.56e-05	Down
RGL1	-1.63728	7.41e-07	2.56e-05	Down
ERG	-1.32819	7.52e-07	2.59e-05	Down
MCF2	-2.69175	7.7e-07	2.64e-05	Down
DOCK3	-1.33478	7.75e-07	2.66e-05	Down
PLSCR1	2.04249	7.77e-07	2.66e-05	Up	Yes
ENSSSCG00000023627	-2.3613	7.82e-07	2.67e-05	Down
ASPH	-1.34046	8.11e-07	2.76e-05	Down
AVPR1A	-1.52906	8.31e-07	2.83e-05	Down
MYH11	-2.00693	8.66e-07	2.94e-05	Down
SHE	-1.15339	8.86e-07	3e-05	Down
ENSSSCG00000050128	-1.6803	9.34e-07	3.16e-05	Down
PDE5A	-1.31271	9.59e-07	3.24e-05	Down
CD274	1.87335	9.81e-07	3.31e-05	Up
CLDN11	-2.36795	1e-06	3.37e-05	Down
MARK1	-1.81884	1.02e-06	3.43e-05	Down
SBSPON	-1.61645	1.02e-06	3.43e-05	Down
SLC27A6	-2.11227	1.03e-06	3.44e-05	Down
ENSSSCG00000010167	-1.75875	1.04e-06	3.47e-05	Down
KCTD13	1.63427	1.04e-06	3.47e-05	Up
HSPA13	1.88233	1.06e-06	3.53e-05	Up
ZNF521	-1.61865	1.08e-06	3.6e-05	Down
SLAMF7	1.92012	1.1e-06	3.65e-05	Up
SBNO2	1.31318	1.12e-06	3.7e-05	Up
SH3D19	-1.42447	1.12e-06	3.72e-05	Down
DTX3L	1.46046	1.13e-06	3.72e-05	Up
ENSSSCG00000046546	-1.69544	1.17e-06	3.84e-05	Down
ADAMTSL1	-1.69529	1.17e-06	3.84e-05	Down
MCM4	1.35824	1.2e-06	3.93e-05	Up
ENSSSCG00000024973	1.45126	1.21e-06	3.96e-05	Up
ENSSSCG00000040009	3.28596	1.21e-06	3.96e-05	Up
FBXO25	-1.12959	1.22e-06	3.97e-05	Down
SSBP2	-1.16198	1.24e-06	4.05e-05	Down
ZBED4	1.24442	1.26e-06	4.11e-05	Up
IL18	-1.92948	1.27e-06	4.14e-05	Down
TRIM22	1.4955	1.28e-06	4.15e-05	Up	Yes
ENSSSCG00000007000	-1.45056	1.29e-06	4.16e-05	Down
PCLAF	1.88101	1.28e-06	4.16e-05	Up
GLT8D2	-1.99779	1.3e-06	4.21e-05	Down
GLDN	-3.79303	1.32e-06	4.26e-05	Down
EBF2	-1.85936	1.35e-06	4.33e-05	Down
NCAPD2	1.19488	1.39e-06	4.47e-05	Up
FANCA	1.71365	1.4e-06	4.48e-05	Up
DDX11	1.23494	1.4e-06	4.5e-05	Up
STK35	1.01297	1.43e-06	4.58e-05	Up
ANKRD66	5.0768	1.46e-06	4.65e-05	Up
DMD	-1.69295	1.46e-06	4.67e-05	Down
IFIT5	1.62301	1.48e-06	4.72e-05	Up	Yes
GPR82	-1.42646	1.5e-06	4.78e-05	Down
NAALAD2	-2.09452	1.52e-06	4.81e-05	Down
ARHGAP20	-2.05246	1.53e-06	4.84e-05	Down
SAMD12	-1.63568	1.55e-06	4.9e-05	Down
ASPHD2	1.10984	1.55e-06	4.91e-05	Up
LMAN2	1.30645	1.58e-06	4.99e-05	Up
DIO2	-1.68906	1.59e-06	5e-05	Down
ENSSSCG00000050772	-1.81105	1.62e-06	5.07e-05	Down
ZFPM2	-1.23937	1.61e-06	5.07e-05	Down
CENPL	1.60069	1.62e-06	5.07e-05	Up
PGAP4	-1.63997	1.63e-06	5.1e-05	Down
SYT1	-3.0711	1.64e-06	5.12e-05	Down
HS1BP3	1.23261	1.65e-06	5.16e-05	Up
PRXL2C	-1.37329	1.67e-06	5.19e-05	Down
MASP2	-1.18822	1.67e-06	5.19e-05	Down
ENSSSCG00000036626	-4.05682	1.68e-06	5.21e-05	Down
SLC22A2	-2.97809	1.69e-06	5.24e-05	Down
ENSSSCG00000006923	1.20683	1.7e-06	5.26e-05	Up
PLXDC2	-1.55406	1.71e-06	5.29e-05	Down
WWTR1	-1.62846	1.73e-06	5.33e-05	Down
PTCHD1	-2.19845	1.74e-06	5.37e-05	Down
LTBP2	-1.5018	1.77e-06	5.44e-05	Down
ENSSSCG00000022258	7.54126	1.79e-06	5.5e-05	Up
UHRF1	1.45019	1.8e-06	5.51e-05	Up
PGLYRP2	-2.87404	1.83e-06	5.57e-05	Down
SLC7A8	-2.16899	1.83e-06	5.57e-05	Down
ANKRD29	-1.25553	1.83e-06	5.57e-05	Down
SBF2	-1.06302	1.83e-06	5.57e-05	Down
BUB1	1.61082	1.83e-06	5.57e-05	Up
TPX2	1.24345	1.84e-06	5.58e-05	Up
ERCC6L	1.80814	1.87e-06	5.68e-05	Up
GINS2	1.09158	1.9e-06	5.74e-05	Up
E2F7	1.32074	1.95e-06	5.89e-05	Up
TMEM237	-1.38731	2.05e-06	6.16e-05	Down
LIMCH1	-1.80576	2.06e-06	6.2e-05	Down
CKAP2	1.43709	2.06e-06	6.2e-05	Up
ACVR1C	-3.12812	2.09e-06	6.24e-05	Down
MEGF6	-2.06614	2.09e-06	6.24e-05	Down
TBC1D22B	1.02299	2.09e-06	6.24e-05	Up
ENSSSCG00000045833	2.23842	2.1e-06	6.27e-05	Up
ENSSSCG00000044659	-3.51485	2.15e-06	6.39e-05	Down
PTPRB	-1.27053	2.15e-06	6.39e-05	Down
ENSSSCG00000047790	-1.30546	2.24e-06	6.64e-05	Down
UNC45B	1.37068	2.26e-06	6.71e-05	Up
ENSSSCG00000016379	1.04518	2.31e-06	6.84e-05	Up
CSF3	1.54195	2.32e-06	6.86e-05	Up
ASPA	-2.1023	2.35e-06	6.93e-05	Down
CHTF18	1.48444	2.37e-06	6.99e-05	Up
GHSR	1.53492	2.38e-06	7e-05	Up
NOVA1	-1.66253	2.39e-06	7.01e-05	Down
SPRED1	-1.2881	2.43e-06	7.11e-05	Down
LETM1	1.29081	2.44e-06	7.14e-05	Up
ENSSSCG00000025644	-1.60263	2.49e-06	7.28e-05	Down
SLC16A14	-1.39194	2.49e-06	7.28e-05	Down
CEBPD	2.69087	2.52e-06	7.34e-05	Up
GP2	2.09742	2.54e-06	7.4e-05	Up
MYOC	-3.15096	2.58e-06	7.5e-05	Down
TIFA	1.66533	2.59e-06	7.5e-05	Up
ENSSSCG00000031595	3.80432	2.59e-06	7.5e-05	Up
HAVCR2	2.14732	2.6e-06	7.52e-05	Up
MEIOB	-1.41249	2.61e-06	7.54e-05	Down
TRIM26	1.4359	2.63e-06	7.58e-05	Up
SH2D2A	1.80179	2.69e-06	7.73e-05	Up
KPNA2	1.63116	2.69e-06	7.75e-05	Up
SEC16B	2.35578	2.7e-06	7.75e-05	Up
ATF5	2.02719	2.71e-06	7.77e-05	Up
CCNF	1.52589	2.77e-06	7.94e-05	Up
CKAP4	1.33156	2.83e-06	8.08e-05	Up
TMEM35B	-2.00456	2.87e-06	8.21e-05	Down
SLFN11	1.53143	2.94e-06	8.38e-05	Up	Yes
SESN3	-1.42833	3e-06	8.53e-05	Down
ENSSSCG00000049866	-3.85976	3.02e-06	8.59e-05	Down
TRMT2A	1.23569	3.05e-06	8.66e-05	Up
ENSSSCG00000044574	2.97568	3.16e-06	8.95e-05	Up
HFE	-2.22527	3.24e-06	9.15e-05	Down
ADAMTS12	-1.57794	3.25e-06	9.19e-05	Down
ENSSSCG00000043300	-2.07892	3.27e-06	9.2e-05	Down
SYDE2	-1.77503	3.27e-06	9.2e-05	Down
ACSS1	1.47055	3.27e-06	9.2e-05	Up
CENPN	1.91284	3.28e-06	9.2e-05	Up
LVRN	-1.62	3.28e-06	9.21e-05	Down
PIM1	2.45942	3.42e-06	9.59e-05	Up
STXBP6	-1.26994	3.47e-06	9.7e-05	Down
PRDX4	2.00399	3.47e-06	9.7e-05	Up
HR	-2.15268	3.51e-06	9.78e-05	Down
DIAPH3	1.58554	3.53e-06	9.82e-05	Up
CDCP1	-1.39519	3.55e-06	9.85e-05	Down
CLEC2B	1.45679	3.54e-06	9.85e-05	Up
E2F8	1.44943	3.61e-06	0.000100098	Up
PPRC1	1.1553	3.78e-06	0.00010459	Up
PPP1R9A	-1.58503	3.81e-06	0.000105326	Down
NCAPH	1.51136	3.82e-06	0.000105326	Up
NOX4	-1.94505	3.95e-06	0.000108898	Down
ENSSSCG00000016714	1.8892	4e-06	0.000110124	Up
CLEC7A	2.42718	4.04e-06	0.000111094	Up
ZFAND2A	1.98993	4.06e-06	0.000111558	Up
ENSSSCG00000005474	-4.67475	4.12e-06	0.000112571	Down
CASK	-1.22585	4.11e-06	0.000112571	Down
ENSSSCG00000041289	1.09157	4.12e-06	0.000112571	Up
ENSSSCG00000047330	3.90235	4.11e-06	0.000112571	Up
CDK1	1.62184	4.17e-06	0.000113544	Up
TAP1	1.77222	4.21e-06	0.000114366	Up
NCLN	1.52148	4.27e-06	0.000115939	Up
DIRAS2	-2.12984	4.29e-06	0.000116367	Down
FRRS1L	-2.58822	4.3e-06	0.000116422	Down
COL26A1	-2.78487	4.31e-06	0.0001165	Down
ADGRV1	-1.84148	4.33e-06	0.000116768	Down
ENSSSCG00000046518	4.05076	4.33e-06	0.000116768	Up
LY6D	4.35331	4.35e-06	0.000117234	Up
SLCO2B1	-1.69812	4.41e-06	0.000118538	Down
RIMKLB	-1.6856	4.5e-06	0.000120424	Down
IGDCC4	-1.67585	4.5e-06	0.000120424	Down
NECTIN4	-2.387	4.52e-06	0.000121033	Down
LRATD1	-3.16061	4.59e-06	0.000122572	Down
ALDH18A1	1.30499	4.59e-06	0.000122572	Up
ENSSSCG00000047253	-2.6453	4.62e-06	0.000123221	Down
ABCA9	-1.65131	4.64e-06	0.000123345	Down
TBX21	1.80442	4.68e-06	0.000124373	Up
CDCA8	1.82062	4.7e-06	0.000124648	Up
MGP	-1.74612	4.78e-06	0.000126785	Down
ENSSSCG00000046046	-2.08023	4.9e-06	0.000129787	Down
TNIP2	1.26298	4.97e-06	0.000131393	Up
ADAMTS16	-6.66737	5.07e-06	0.000133873	Down
PEG10	-1.98161	5.21e-06	0.000137319	Down
CLDN10	-2.00391	5.29e-06	0.000139081	Down
PRR11	1.30967	5.29e-06	0.000139081	Up
HMGB2	1.47092	5.3e-06	0.000139228	Up
SFTPC	-4.41435	5.31e-06	0.000139321	Down
ENSSSCG00000031708	3.09188	5.34e-06	0.000139787	Up
ENSSSCG00000039009	-1.1947	5.42e-06	0.000141559	Down
SCN7A	-2.2794	5.5e-06	0.000143141	Down
CCDC117	1.27623	5.5e-06	0.000143141	Up
ENSSSCG00000044784	1.78719	5.5e-06	0.000143141	Up
PRKD1	-1.2373	5.52e-06	0.000143476	Down
SLC7A2	-1.75452	5.57e-06	0.000144517	Down
BCL3	1.39408	5.66e-06	0.000146763	Up
SGCD	-1.64002	5.73e-06	0.000148306	Down
CARMIL1	-1.19113	5.76e-06	0.00014898	Down
ENSSSCG00000022331	-1.46913	5.88e-06	0.00015179	Down
ENSSSCG00000007596	2.22228	5.94e-06	0.000153022	Up
ZNF274	1.25794	5.98e-06	0.000153909	Up
TRIM14	1.12877	5.99e-06	0.000153997	Up
ENSSSCG00000025565	1.05221	6.23e-06	0.000160062	Up
IL21	2.85578	6.4e-06	0.000164185	Up
SLC22A15	1.36582	6.43e-06	0.000164721	Up
ENSSSCG00000042869	-2.21323	6.51e-06	0.00016647	Down
SLC16A1	1.77234	6.53e-06	0.000166837	Up
ANKRD50	-1.20943	6.59e-06	0.000168034	Down
CASR	-1.85212	6.74e-06	0.000171444	Down
ASF1B	1.53467	6.77e-06	0.000172099	Up
LMAN1	1.61939	6.85e-06	0.000173789	Up
ENSSSCG00000045069	-1.3851	6.94e-06	0.000175992	Down
ADAM12	-2.0945	7.03e-06	0.000177542	Down
IPO13	1.06652	7.02e-06	0.000177542	Up
UCHL1	3.71923	7.03e-06	0.000177542	Up
SLCO4A1	2.01792	7.11e-06	0.000179172	Up
GINS4	1.43911	7.17e-06	0.000180279	Up
CARS1	1.41141	7.22e-06	0.000181408	Up
ADIPOQ	-2.8064	7.23e-06	0.000181501	Down
TRIM7	-4.93858	7.25e-06	0.000181678	Down
ENSSSCG00000003352	1.04325	7.28e-06	0.000181972	Up
ENSSSCG00000013556	2.43328	7.27e-06	0.000181972	Up
OSR1	-1.69506	7.36e-06	0.000183883	Down
ENSSSCG00000050831	-4.58744	7.38e-06	0.000183969	Down
NKG7	1.40768	7.53e-06	0.000187529	Up
GALNT18	-1.63393	7.81e-06	0.000194393	Down
TMEM241	1.18842	7.84e-06	0.000194852	Up
SBK1	1.13908	7.86e-06	0.000195158	Up
POU2AF1	2.10241	7.88e-06	0.000195332	Up
AK4	-1.8653	8.04e-06	0.000198795	Down
PDIA6	1.61086	8.18e-06	0.000201668	Up
MITF	-1.26724	8.23e-06	0.000202587	Down
AHSA1	1.59115	8.23e-06	0.000202587	Up
MTFR2	1.39201	8.41e-06	0.000206503	Up
EXO1	1.83462	8.41e-06	0.000206503	Up
ZNF704	-1.77963	8.57e-06	0.000209968	Down
NDC80	1.58596	8.58e-06	0.000210146	Up
XBP1	1.93104	8.61e-06	0.000210551	Up
SHISAL1	-1.62943	8.76e-06	0.000213995	Down
NOLC1	1.04298	8.82e-06	0.000215199	Up
MEOX1	-1.82177	9e-06	0.000218856	Down
DBF4B	1.18285	9.04e-06	0.000219709	Up
ECM2	-1.37891	9.06e-06	0.00021982	Down
IRF9	1.72666	9.09e-06	0.000220362	Up	Yes
GAS2L3	-1.30096	9.11e-06	0.000220512	Down
ALG3	1.32989	9.53e-06	0.000230546	Up
MCM3	1.46462	9.59e-06	0.000231242	Up
SEMA3G	-1.52153	9.73e-06	0.000234336	Down
RMI2	1.36594	9.83e-06	0.000236295	Up
ENSSSCG00000030371	3.59868	9.95e-06	0.000238809	Up
SYT2	-1.47597	1e-05	0.000240331	Down
ENSSSCG00000049516	-2.17893	1.02e-05	0.000244242	Down
ENSSSCG00000045044	1.87987	1.03e-05	0.000245868	Up
ADAMTS17	-1.7993	1.04e-05	0.000248426	Down
CHPF	1.44716	1.04e-05	0.000248426	Up
DDIT4	2.02666	1.05e-05	0.000249818	Up	Yes
FZD8	-2.03825	1.06e-05	0.000250904	Down
ENSSSCG00000043662	-2.09705	1.07e-05	0.000254229	Down
IGSF1	-2.42516	1.09e-05	0.000257161	Down
ENSSSCG00000036822	-2.10621	1.08e-05	0.000257161	Down
PEPD	-1.87351	1.09e-05	0.000257688	Down
GASK1B	-1.43023	1.09e-05	0.000257982	Down
SLAMF8	1.80045	1.09e-05	0.000257982	Up
SPCS1	1.91812	1.11e-05	0.000261622	Up
FAM13C	-1.59116	1.12e-05	0.00026263	Down
ESR1	-2.20792	1.12e-05	0.000263678	Down
PHYHIPL	-2.54232	1.12e-05	0.000263769	Down
EFEMP1	-1.55403	1.12e-05	0.000263769	Down
PTPRN	2.47766	1.13e-05	0.000264112	Up
ENSSSCG00000050815	-2.18419	1.14e-05	0.000265902	Down
ST6GALNAC4	1.38267	1.16e-05	0.00027133	Up
KIFC1	1.62857	1.17e-05	0.000273771	Up
TGFBR3	-1.29599	1.19e-05	0.000276552	Down
MREG	1.2556	1.19e-05	0.000277072	Up
SLC13A2	-2.69198	1.2e-05	0.000279618	Down
DPEP2	-1.6186	1.21e-05	0.000282121	Down
ARHGAP5	-1.42343	1.22e-05	0.00028372	Down
TGFB2	-1.16796	1.24e-05	0.000286634	Down
ENTPD1	1.071	1.24e-05	0.000286634	Up
FAM189A2	-1.69751	1.24e-05	0.00028705	Down
ENSSSCG00000042300	-2.61433	1.26e-05	0.000290035	Down
RASSF8	-1.21849	1.27e-05	0.000292139	Down
GAB1	-1.41592	1.29e-05	0.000296422	Down
ZC2HC1A	-1.19348	1.29e-05	0.000296422	Down
FASLG	1.56479	1.29e-05	0.00029693	Up
SRM	1.17041	1.31e-05	0.000301655	Up
CCNB1	1.82928	1.32e-05	0.000302924	Up
CDH5	-1.12971	1.33e-05	0.000304246	Down
LRRC59	1.4522	1.33e-05	0.000304482	Up
SEC11C	2.07387	1.34e-05	0.000305901	Up
PLA2G2D	2.10996	1.35e-05	0.000308249	Up
ACE	-1.8055	1.36e-05	0.000309263	Down
ASIC1	-1.70923	1.36e-05	0.000309825	Down
ZNF598	1.06404	1.39e-05	0.000315627	Up
PHLDB2	-1.08664	1.39e-05	0.000315919	Down
TTF2	1.0374	1.39e-05	0.000315919	Up
CYP39A1	-1.22044	1.4e-05	0.000317433	Down
FNDC1	-2.3197	1.41e-05	0.000319997	Down
FAM200A	-1.07213	1.42e-05	0.000320722	Down
PRND	-6.29123	1.42e-05	0.000321591	Down
REPS2	-1.63971	1.43e-05	0.000322544	Down
FHL5	-1.46757	1.46e-05	0.000328132	Down
NAALADL2	-2.07678	1.46e-05	0.000329303	Down
TIGAR	1.15119	1.48e-05	0.000332413	Up
ENSSSCG00000041022	-6.30148	1.49e-05	0.000333427	Down
PIM3	1.56298	1.49e-05	0.0003337	Up
ENSSSCG00000046945	-1.95335	1.5e-05	0.000334916	Down
ITGB7	1.43693	1.5e-05	0.000334916	Up
PDZRN4	-2.53471	1.5e-05	0.000335565	Down
FBXL7	-1.41776	1.5e-05	0.000335565	Down
PARP11	1.43938	1.52e-05	0.00033765	Up
CALML4	-2.02936	1.53e-05	0.000339511	Down
DHTKD1	-1.136	1.53e-05	0.000341074	Down
AHCY	1.05671	1.54e-05	0.000341709	Up
ENSSSCG00000030408	1.97765	1.55e-05	0.000342442	Up
ENSSSCG00000048259	-4.03945	1.59e-05	0.000350517	Down
STIP1	1.58558	1.61e-05	0.00035632	Up
HHEX	-1.0579	1.62e-05	0.000356717	Down
ENSSSCG00000045645	2.85306	1.62e-05	0.000357812	Up
RUSF1	1.27814	1.63e-05	0.000357819	Up
ENSSSCG00000037358	2.27255	1.63e-05	0.000358011	Up
ENSSSCG00000047395	2.86526	1.63e-05	0.000358011	Up
CTTNBP2	-1.73064	1.63e-05	0.000358329	Down
LGI2	-6.51277	1.65e-05	0.000361282	Down
ETV1	-1.06826	1.71e-05	0.000373697	Down
HERPUD1	1.7396	1.72e-05	0.000374821	Up
PLPPR4	-2.34017	1.73e-05	0.000376993	Down
ETV5	-1.91511	1.74e-05	0.000377888	Down
HOXD8	-1.15903	1.75e-05	0.00038156	Down
NTRK2	-1.35309	1.78e-05	0.000385385	Down
LRP1B	-3.28991	1.79e-05	0.000387679	Down
ARHGAP28	-1.20372	1.8e-05	0.000389366	Down
PDGFD	-1.15976	1.8e-05	0.000389405	Down
TOP1	1.42653	1.8e-05	0.000389405	Up
DDIT4L	-2.08897	1.8e-05	0.000389434	Down
NDUFA4L2	1.52333	1.82e-05	0.00039292	Up
RASSF7	1.74274	1.86e-05	0.000399465	Up
IRAK2	1.09325	1.88e-05	0.00040504	Up
FLT4	-1.10402	1.9e-05	0.000408153	Down
SDF4	1.30316	1.96e-05	0.000420086	Up
ZNF496	-1.18671	1.96e-05	0.000420608	Down
PAH	-6.27275	2e-05	0.000427484	Down
CACTIN	1.0684	2.01e-05	0.000428961	Up
CST3	-2.28049	2.02e-05	0.000431161	Down
ABCC8	-4.09251	2.04e-05	0.000434407	Down
SPATA7	-1.36655	2.07e-05	0.000440773	Down
ENSSSCG00000043126	2.99318	2.09e-05	0.000444586	Up
ICAM2	1.17713	2.1e-05	0.000446302	Up
ENSSSCG00000036505	-1.13958	2.12e-05	0.000449604	Down
TSPAN18	-1.29295	2.12e-05	0.000450028	Down
ENSSSCG00000016441	1.15638	2.13e-05	0.000450216	Up
TRPC1	-1.44268	2.15e-05	0.000454338	Down
ABTB2	1.41993	2.15e-05	0.000454897	Up
ENSSSCG00000044917	-2.06446	2.16e-05	0.000455748	Down
NBEA	-1.08173	2.16e-05	0.000456358	Down
TNXB	-1.44767	2.17e-05	0.000456795	Down
CEACAM16	-1.29666	2.21e-05	0.000465758	Down
ENSSSCG00000010212	-1.5959	2.22e-05	0.000465854	Down
ENTPD7	1.01415	2.23e-05	0.000467234	Up
TDRP	-1.32276	2.24e-05	0.000469276	Down
SELENOS	1.79983	2.24e-05	0.000469276	Up
C12orf73	1.05559	2.24e-05	0.000469628	Up
CTNND1	-1.28856	2.25e-05	0.000470108	Down
DSCAML1	3.39245	2.26e-05	0.000472625	Up
ENSSSCG00000050256	2.92452	2.3e-05	0.000480103	Up
NMI	1.10019	2.35e-05	0.000489125	Up
PCDH9	-2.45684	2.41e-05	0.000500939	Down
PPP2R3A	-1.44952	2.41e-05	0.000502113	Down
TDRD12	-1.25316	2.43e-05	0.000503865	Down
LOXHD1	3.19428	2.43e-05	0.000503865	Up
SDHAF2	1.27439	2.43e-05	0.000503898	Up
IL31RA	-2.43411	2.45e-05	0.000507813	Down
TONSL	1.19437	2.46e-05	0.000507813	Up
GAB2	1.34175	2.46e-05	0.000507813	Up
IL1R2	5.5037	2.46e-05	0.000507813	Up
CNTLN	-1.16763	2.46e-05	0.000508178	Down
SFMBT2	1.10244	2.47e-05	0.000508654	Up
ENSSSCG00000051423	3.32466	2.5e-05	0.000514207	Up
CALCRL	-1.27826	2.5e-05	0.000514384	Down
HSPA9	1.04994	2.51e-05	0.0005156	Up
CDC42BPA	-1.2292	2.52e-05	0.00051773	Down
TRPC3	-2.09005	2.55e-05	0.000521376	Down
TTC21B	-1.11271	2.55e-05	0.000521376	Down
TRIM21	1.31926	2.55e-05	0.000521376	Up
KIT	-1.28348	2.56e-05	0.00052218	Down
ADGRA3	-1.46536	2.57e-05	0.0005237	Down
FAM167B	2.34411	2.6e-05	0.000529062	Up
PSMF1	1.15796	2.62e-05	0.000533376	Up
ENSSSCG00000022322	1.18614	2.67e-05	0.000543247	Up
PLXND1	-1.19993	2.69e-05	0.000546564	Down
WSB1	-1.03272	2.7e-05	0.000546769	Down
PLCB1	-1.52343	2.72e-05	0.000550933	Down
SH3RF1	-1.50533	2.72e-05	0.000551196	Down
IFIH1	1.46746	2.74e-05	0.000554236	Up
PTPN1	1.13153	2.78e-05	0.000560988	Up
SMPD1	1.15493	2.78e-05	0.000560988	Up
MYO6	-1.26419	2.86e-05	0.000574379	Down
FZD6	-1.16204	2.87e-05	0.000575715	Down
TMEM178A	-3.65654	2.87e-05	0.000576652	Down
CARNS1	-2.14886	2.89e-05	0.000578954	Down
GAREM1	-1.33339	2.89e-05	0.000578954	Down
CHAF1A	1.18023	2.89e-05	0.000578954	Up
ENSSSCG00000047079	2.13126	2.91e-05	0.000580588	Up
ENSSSCG00000041560	-2.23441	2.91e-05	0.000581522	Down
ENSSSCG00000040236	1.57832	2.93e-05	0.000584823	Up
ENSSSCG00000047139	-2.25598	2.94e-05	0.000585903	Down
COL5A2	-1.18404	2.94e-05	0.000585903	Down
CDCA3	1.68511	2.97e-05	0.000589924	Up
ACOD1	2.16669	2.97e-05	0.000590803	Up
PKP4	-1.14384	2.98e-05	0.000591303	Down
IL1RAP	2.52219	2.99e-05	0.000592703	Up
EIF2AK2	1.55516	3e-05	0.00059394	Up	Yes
DLGAP5	1.41532	3.01e-05	0.000594866	Up
ENSSSCG00000046932	-1.89279	3.04e-05	0.000599461	Down
ENSSSCG00000022925	2.11565	3.04e-05	0.000599629	Up
TADA2B	1.03991	3.04e-05	0.000599653	Up
ROBO1	-1.1033	3.05e-05	0.000600385	Down
ASTN2	-2.76381	3.1e-05	0.00060944	Down
IFI44L	1.50793	3.11e-05	0.00060944	Up	Yes
CHRM3	-2.01931	3.14e-05	0.000615995	Down
TTC28	-1.08574	3.16e-05	0.000618692	Down
TRANK1	1.35848	3.17e-05	0.00061943	Up
BAZ2B	-1.20099	3.2e-05	0.000625925	Down
NAGK	1.87606	3.27e-05	0.000638659	Up
PMP22	-1.71622	3.3e-05	0.00064289	Down
STIL	1.27048	3.3e-05	0.000643229	Up
OLFM4	-4.15489	3.34e-05	0.000649469	Down
ASS1	-2.03311	3.34e-05	0.000649469	Down
ENSSSCG00000047463	-1.77871	3.39e-05	0.000656132	Down
CLCA4	-2.44518	3.4e-05	0.000657841	Down
ENSSSCG00000031163	3.62914	3.4e-05	0.000657841	Up
ACSM5	-2.55007	3.41e-05	0.000659241	Down
STK25	1.08543	3.42e-05	0.000659241	Up
ARPP21	-3.21103	3.49e-05	0.00067255	Down
SPDL1	1.63376	3.52e-05	0.000677916	Up
ENSSSCG00000050958	-1.39729	3.54e-05	0.000680254	Down
ENSSSCG00000040103	1.18863	3.58e-05	0.000686348	Up
PSTPIP1	1.59599	3.58e-05	0.000686348	Up
MSRB3	-1.50157	3.59e-05	0.000687888	Down
ENSSSCG00000038418	3.96147	3.6e-05	0.000689357	Up
APOA1	-1.81228	3.63e-05	0.000693093	Down
UACA	-1.53853	3.63e-05	0.000693093	Down
ENSSSCG00000047445	-2.08648	3.65e-05	0.000696136	Down
LRRC3B	-2.01469	3.65e-05	0.000696136	Down
RNF144A	-1.46448	3.72e-05	0.000708147	Down
HMCN2	-2.24831	3.73e-05	0.000708426	Down
KANK1	-1.2724	3.75e-05	0.000712027	Down
CACYBP	1.11313	3.76e-05	0.000712581	Up
SLC35B1	1.24046	3.78e-05	0.0007159	Up
CAV1	-1.06603	3.81e-05	0.000719038	Down
GNB4	-1.04625	3.8e-05	0.000719038	Down
IL12RB1	1.1125	3.8e-05	0.000719038	Up
ENSSSCG00000031193	-3.33433	3.84e-05	0.000723685	Down
ENSSSCG00000049043	-1.11456	3.89e-05	0.000732127	Down
ENSSSCG00000004207	-1.06335	3.89e-05	0.000732127	Down
ST6GAL2	-2.62722	3.9e-05	0.000733659	Down
GPC3	-1.70001	3.92e-05	0.0007356	Down
SLC39A14	1.20423	3.91e-05	0.0007356	Up
FILIP1	-2.05097	3.93e-05	0.000736671	Down
ENSSSCG00000000399	1.00852	3.93e-05	0.000736671	Up
ADAMTS18	-1.75183	3.95e-05	0.000737997	Down
CCR2	2.14659	3.95e-05	0.000738502	Up
ASPM	1.29112	3.97e-05	0.000741363	Up
KCNS3	-2.18287	4.01e-05	0.000747969	Down
ZNF532	-1.21376	4.05e-05	0.000753368	Down
MPZL1	-1.16097	4.05e-05	0.000753368	Down
POLD1	1.27521	4.05e-05	0.000753368	Up
ENSSSCG00000044764	-2.31685	4.06e-05	0.000755081	Down
DNM1	-1.64053	4.07e-05	0.000756004	Down
ENSSSCG00000044127	-1.16994	4.09e-05	0.000758003	Down
SESN1	-1.22502	4.11e-05	0.000760858	Down
KLF5	1.38291	4.16e-05	0.000770353	Up
CD38	1.03599	4.17e-05	0.000771824	Up
ENSSSCG00000003746	-3.48937	4.22e-05	0.000778223	Down
ENSSSCG00000040829	-1.62249	4.22e-05	0.000778223	Down
PRICKLE2	-1.55558	4.21e-05	0.000778223	Down
TMEM104	1.32789	4.22e-05	0.000778453	Up
C1RL	2.13091	4.26e-05	0.000784238	Up
CLSPN	1.16492	4.28e-05	0.000786919	Up
ODAD2	-3.30801	4.38e-05	0.000804229	Down
MELK	1.32009	4.42e-05	0.000810724	Up
NRAP	-1.4994	4.43e-05	0.00081257	Down
ENSSSCG00000039107	1.52158	4.44e-05	0.000814068	Up
ADORA2A	2.93149	4.47e-05	0.000818221	Up
HSPBP1	1.21043	4.51e-05	0.000824147	Up
ENSSSCG00000001516	1.79513	4.51e-05	0.000824147	Up
EDEM1	1.11601	4.55e-05	0.000830407	Up
DUOX2	-2.35939	4.56e-05	0.000830454	Down
CPNE8	-1.24889	4.56e-05	0.000830454	Down
CCNB2	1.42196	4.58e-05	0.000833167	Up
EXOC6	-1.00005	4.64e-05	0.000842764	Down
ITGAV	-1.00674	4.71e-05	0.000853618	Down
RHOD	1.83525	4.74e-05	0.000859231	Up
PYGO1	-1.50539	4.77e-05	0.000862814	Down
CYP7B1	-1.45605	4.79e-05	0.000865047	Down
ADAMTS3	-1.41249	4.88e-05	0.000880667	Down
YAP1	-1.08088	4.89e-05	0.000881755	Down
MCM2	1.62344	4.94e-05	0.000890399	Up
SLC35G1	-1.1419	4.95e-05	0.000890709	Down
ENSSSCG00000042332	-1.6389	4.95e-05	0.000891381	Down
GIMAP2	2.16574	4.97e-05	0.000893695	Up
PLCD1	-1.57909	5.01e-05	0.000898082	Down
PROX1	-1.54463	5.01e-05	0.000898082	Down
HROB	1.56925	5.01e-05	0.000898082	Up
ENSSSCG00000046111	-1.96845	5.02e-05	0.000898083	Down
ZNF713	-1.15645	5.08e-05	0.000907413	Down
PALD1	-2.10213	5.12e-05	0.000912804	Down
PDE1A	-1.69745	5.18e-05	0.000923697	Down
IFIT1	2.31281	5.26e-05	0.000935412	Up	Yes
ENSSSCG00000006678	1.87455	5.27e-05	0.000935615	Up
CLPTM1L	1.21995	5.3e-05	0.000941195	Up
IGFBP5	-1.5485	5.31e-05	0.000941357	Down
TNS1	-1.46679	5.37e-05	0.000949657	Down
ICA1	-1.09773	5.37e-05	0.000949657	Down
FBN1	-1.36635	5.4e-05	0.000953727	Down
SDK1	-1.5363	5.41e-05	0.000954547	Down
ENSSSCG00000048796	3.08044	5.41e-05	0.000954547	Up
CDKL5	-1.00747	5.45e-05	0.000959542	Down
ENSSSCG00000041446	-2.27494	5.46e-05	0.000960792	Down
PLEKHA5	-1.29981	5.49e-05	0.000964628	Down
MEST	-1.38449	5.52e-05	0.000969597	Down
MID2	-1.31553	5.54e-05	0.00097119	Down
RPGRIP1	-1.59656	5.55e-05	0.00097289	Down
ATF3	1.27056	5.63e-05	0.00098525	Up
COLGALT2	-2.26268	5.65e-05	0.000986691	Down
DYNC2H1	-1.24141	5.66e-05	0.000988898	Down
ENSSSCG00000000636	2.90303	5.67e-05	0.00098927	Up
CRACR2A	1.00277	5.69e-05	0.000991306	Up
ENSSSCG00000036096	1.96197	5.69e-05	0.00099147	Up
ABI2	-1.16992	5.76e-05	0.00100128	Down
DEPTOR	-1.22264	5.79e-05	0.00100525	Down
ABCF1	1.08019	5.79e-05	0.00100525	Up
ENSSSCG00000042663	-1.58064	5.83e-05	0.00100913	Down
URB2	1.07554	5.83e-05	0.00100913	Up
TMEM165	1.09218	5.83e-05	0.00100913	Up
AHSP	-3.96888	5.9e-05	0.00102003	Down
ENSSSCG00000009670	1.63646	5.92e-05	0.00102197	Up
IGF1R	-1.20386	5.97e-05	0.00102774	Down
ENSSSCG00000045273	-2.91987	6.07e-05	0.00104301	Down
SNAI2	-1.25539	6.06e-05	0.00104301	Down
ENSSSCG00000048343	2.6124	6.09e-05	0.00104641	Up
FKBP4	1.88466	6.12e-05	0.0010493	Up
CDON	-1.00631	6.15e-05	0.0010537	Down
AP5B1	1.30947	6.18e-05	0.00105762	Up
ENSSSCG00000041566	-1.55718	6.21e-05	0.00106147	Down
PALMD	-1.33585	6.21e-05	0.00106147	Down
SALL2	-1.12213	6.27e-05	0.00107055	Down
CPT1A	1.55887	6.32e-05	0.00107767	Up
SLC7A9	-1.96003	6.34e-05	0.00107957	Down
STMN4	-1.97073	6.34e-05	0.00107975	Down
KLHL31	-6.16734	6.35e-05	0.00108035	Down
ADRA1A	-2.39604	6.4e-05	0.00108778	Down
AKAP6	-1.27709	6.41e-05	0.00108778	Down
CHI3L2	2.09148	6.43e-05	0.00108938	Up
ENSSSCG00000048860	-3.27058	6.51e-05	0.0011023	Down
ENSSSCG00000044408	4.05684	6.62e-05	0.00112057	Up
CLEC17A	-1.0936	6.65e-05	0.00112519	Down
DDR2	-1.15638	6.68e-05	0.00112697	Down
ENSSSCG00000047090	1.27077	6.68e-05	0.00112697	Up
FN1	-1.53048	6.73e-05	0.00113364	Down
SASH1	-1.58278	6.74e-05	0.00113382	Down
FOXM1	1.36229	6.75e-05	0.0011346	Up
NR3C2	-1.30495	6.82e-05	0.00114485	Down
DUSP4	1.45502	6.87e-05	0.00115244	Up
FEN1	1.92886	6.88e-05	0.00115333	Up
ENSSSCG00000019290	2.17407	6.91e-05	0.00115718	Up
AIF1L	-1.91299	6.93e-05	0.00115809	Down
ART4	-1.57702	6.96e-05	0.00116058	Down
GNA14	-1.19365	6.97e-05	0.00116058	Down
IL1R1	-1.03709	6.96e-05	0.00116058	Down
FNBP1L	-1.02809	6.97e-05	0.00116058	Down
DHRS11	1.44129	7.02e-05	0.00116757	Up
BATF3	2.04992	7.03e-05	0.00116841	Up
ENSSSCG00000048861	-1.94857	7.08e-05	0.00117524	Down
FZD10	-1.82154	7.1e-05	0.00117673	Down
BCAM	-1.5956	7.13e-05	0.00118111	Down
MATN2	-1.44007	7.22e-05	0.00119417	Down
LRRC8B	-1.16826	7.22e-05	0.00119417	Down
CCNP	3.07367	7.25e-05	0.00119797	Up
ZNF449	-1.00425	7.36e-05	0.00121414	Down
JAZF1	-1.04646	7.41e-05	0.00121997	Down
GBA	1.08986	7.41e-05	0.00121997	Up
RECK	-1.05552	7.45e-05	0.00122532	Down
CORO2B	-1.38639	7.46e-05	0.00122561	Down
KIF26B	-1.16303	7.48e-05	0.00122761	Down
NXPH2	-2.74737	7.49e-05	0.00122845	Down
KLF12	-1.08985	7.5e-05	0.00122902	Down
PHRF1	1.1342	7.53e-05	0.00123306	Up
FRMPD1	-2.61946	7.56e-05	0.00123694	Down
GRB14	-2.0627	7.57e-05	0.00123729	Down
ENSSSCG00000004150	-1.84668	7.65e-05	0.00125012	Down
TEAD1	-1.3328	7.7e-05	0.00125743	Down
IL33	-1.47979	7.74e-05	0.00126118	Down	Yes
CRIM1	-1.41553	7.74e-05	0.00126118	Down
RGS2	1.48681	7.74e-05	0.00126118	Up
PDK4	1.61813	7.8e-05	0.00126866	Up
HMMR	1.22704	7.81e-05	0.0012688	Up
ENSSSCG00000032969	-1.32227	7.84e-05	0.00127047	Down
ZNF641	-1.30141	7.84e-05	0.00127047	Down
ENSSSCG00000039700	2.49061	7.85e-05	0.00127052	Up
ENSSSCG00000051054	1.75108	7.92e-05	0.00127901	Up
ENSSSCG00000045495	-2.1213	7.96e-05	0.00128467	Down
DUS1L	1.24179	7.98e-05	0.00128551	Up
PRKAA2	-1.92759	8e-05	0.00128678	Down
GJA4	-1.55076	7.99e-05	0.00128678	Down
KIF15	1.32974	8.01e-05	0.00128703	Up
LRCH2	-1.63792	8.06e-05	0.00129322	Down
ENSSSCG00000014600	2.72137	8.11e-05	0.001299	Up
ENSSSCG00000041738	2.35135	8.14e-05	0.00130394	Up
ENSSSCG00000048264	1.44998	8.2e-05	0.00131036	Up
DPF3	-1.14358	8.34e-05	0.00133183	Down
TMEM156	1.47532	8.37e-05	0.00133417	Up
CLVS1	-1.11662	8.44e-05	0.00134302	Down
ENSSSCG00000043747	1.38886	8.56e-05	0.00136109	Up
CENPW	1.40623	8.56e-05	0.00136112	Up
ENSSSCG00000013880	2.83039	8.58e-05	0.00136272	Up
TTK	1.37652	8.59e-05	0.00136389	Up
WDR4	1.18531	8.6e-05	0.00136419	Up
NOP14	1.26275	8.72e-05	0.00138135	Up
ENSSSCG00000031897	1.30367	8.74e-05	0.00138272	Up
PARP12	1.42869	8.75e-05	0.00138303	Up
ENSSSCG00000046536	-5.73112	8.83e-05	0.00139182	Down
NCAM1	-2.21339	8.86e-05	0.00139393	Down
DGKI	-2.56856	8.94e-05	0.0014034	Down
OAS1	3.83463	8.94e-05	0.0014034	Up	Yes
CD207	-2.63981	9.01e-05	0.0014107	Down	Yes
STX2	-1.23452	9.25e-05	0.00144474	Down
PPP2R1B	1.01239	9.25e-05	0.00144474	Up
PCDH18	-1.68521	9.33e-05	0.0014542	Down
CNP	1.66759	9.34e-05	0.0014546	Up
CD302	-1.12777	9.47e-05	0.00147296	Down
RNF128	-3.42564	9.5e-05	0.00147536	Down
ENSSSCG00000020808	1.09992	9.5e-05	0.00147536	Up
JMJD6	1.4133	9.5e-05	0.00147536	Up
TLR1	-1.26692	9.54e-05	0.00147838	Down
CAPN15	1.11746	9.64e-05	0.00149127	Up
NIPAL1	1.74288	9.65e-05	0.00149254	Up
TOP2A	1.31547	9.74e-05	0.00150438	Up
ENSSSCG00000048660	-2.02473	9.81e-05	0.00151322	Down
HK3	3.49102	9.81e-05	0.00151322	Up
HSPB1	2.20242	9.87e-05	0.0015212	Up
ENSSSCG00000010829	-1.28165	9.89e-05	0.00152376	Down
GALNT16	-1.95743	9.96e-05	0.00153319	Down
GALNT3	-1.61746	0.000100011	0.00153819	Down
ENSSSCG00000042172	-6.02579	0.000101779	0.00156418	Down
ZNF773	-1.06934	0.000101863	0.00156425	Down
SMIM14	-1.03276	0.000102015	0.00156538	Down
BAG2	1.04692	0.000102495	0.00157154	Up
NEK2	1.57711	0.00010262	0.00157224	Up
RHBDF2	1.2954	0.000103046	0.00157756	Up
NTNG1	-2.57222	0.0001034	0.00158128	Down
NSD2	1.19803	0.000103449	0.00158128	Up
YES1	-1.29541	0.000103703	0.00158259	Down
FTSJ3	1.09464	0.000103772	0.00158259	Up
ICOS	1.1364	0.000104003	0.00158488	Up
AMOT	-1.24961	0.000104682	0.0015928	Down
BIRC5	1.93637	0.000104774	0.00159298	Up
CAPN6	-3.71698	0.000105762	0.00160677	Down
PLIN1	-2.193	0.000107241	0.00162677	Down
ENSSSCG00000014540	1.17339	0.000107211	0.00162677	Up
ENSSSCG00000048818	-2.05524	0.000107583	0.0016307	Down
TERT	1.14044	0.000107968	0.00163529	Up
HS3ST2	-3.99223	0.000108385	0.00164037	Down
EPHX2	-1.67723	0.000109335	0.00165349	Down
PTPRQ	-2.57016	0.000109445	0.00165389	Down
ENSSSCG00000000194	2.05758	0.000110447	0.00166777	Up
DNAJB2	1.28155	0.000110977	0.00167322	Up
ENSSSCG00000000396	1.37994	0.000111181	0.00167386	Up
ENSSSCG00000049691	-1.78493	0.000111674	0.00167992	Down
CANT1	1.1366	0.000111986	0.00168334	Up
ENSSSCG00000033596	5.71144	0.000112193	0.00168519	Up
CKAP2L	1.19658	0.000112477	0.00168817	Up
RERG	-1.13877	0.000113193	0.00169764	Down
USP13	-1.583	0.000113286	0.00169775	Down
CENPE	1.48025	0.00011338	0.00169789	Up
FABP7	3.57604	0.000113844	0.00170355	Up
TRUB1	-1.2523	0.000114335	0.00170834	Down
ENSSSCG00000031610	1.66198	0.000114333	0.00170834	Up
FCER2	-1.24668	0.000115244	0.00172063	Down
RAD54L	1.03603	0.000115392	0.00172154	Up
KLHL23	-1.53024	0.00011596	0.00172872	Down
SLC1A3	-1.49863	0.000116788	0.00173976	Down
SERTAD1	1.95678	0.000117125	0.00174348	Up
MARS1	1.21679	0.000117757	0.00175157	Up
ADGRF4	2.07904	0.000118614	0.001763	Up
HSPA8	1.60527	0.00011903	0.00176786	Up
ABCA8	-1.57718	0.000119518	0.00177379	Down
ENSSSCG00000013869	-2.95719	0.000119838	0.00177721	Down
ENSSSCG00000048993	-2.54275	0.000121092	0.00179313	Down
CHAC1	2.74217	0.000121537	0.00179611	Up
ENSSSCG00000051680	-1.55255	0.000122184	0.00180227	Down
NTN4	-1.05977	0.000122191	0.00180227	Down
TRPV2	1.19294	0.000122253	0.00180227	Up
FAM171A1	-1.37211	0.000124347	0.00183044	Down
ENSSSCG00000042851	-1.86782	0.000124888	0.00183704	Down
PARP14	1.23615	0.000125011	0.0018375	Up
TREML2	1.56813	0.000125515	0.00184354	Up
MAPK8IP2	1.9344	0.000126264	0.00185318	Up
ENSSSCG00000046958	3.34951	0.000128009	0.0018774	Up
TMEM215	-1.80381	0.000129059	0.00188863	Down
ENSSSCG00000035189	-2.26063	0.000129494	0.00189123	Down
ENSSSCG00000049415	-1.65417	0.000129793	0.00189379	Down
LRRC36	-2.27177	0.000131463	0.00191676	Down
AMBN	1.63663	0.000131732	0.00191928	Up
HSF1	1.23317	0.000132161	0.00192412	Up
EHHADH	-1.04277	0.000132754	0.00193133	Down
ENSSSCG00000032877	-1.54048	0.000133633	0.00194271	Down
FAT2	-1.99549	0.000134674	0.00195607	Down
POLQ	1.60726	0.000134749	0.00195607	Up
KLHL4	-1.16269	0.000135336	0.00196173	Down
DEPDC1	1.50654	0.000135335	0.00196173	Up
BCL2L1	1.03433	0.000135549	0.0019634	Up
CDH7	-3.95069	0.000135793	0.00196549	Down
ACVR2A	-1.1127	0.000136093	0.0019684	Down
FUNDC1	1.21945	0.000136236	0.00196903	Up
MAP2K3	1.09013	0.000137653	0.00198664	Up
CALR	1.59795	0.000138618	0.00199621	Up
SNX10	1.10499	0.000138864	0.00199832	Up
ENSSSCG00000034555	1.58275	0.00013959	0.00200731	Up
FBXL4	-1.33992	0.000139707	0.00200754	Down
CHST8	-1.66616	0.000140142	0.00201089	Down
ENSSSCG00000042160	1.82065	0.000140048	0.00201089	Up
IQCK	-1.67992	0.000140757	0.00201826	Down
KCNC2	-2.72783	0.000142017	0.0020334	Down
TNFRSF4	1.85637	0.00014242	0.0020377	Up
ENSSSCG00000046025	-5.19641	0.000143242	0.00204799	Down
KAT2A	1.04228	0.000143535	0.00205071	Up
ABCD2	-2.88612	0.000144267	0.00205968	Down
IL1RL2	-2.92554	0.00014589	0.00207839	Down
ENSSSCG00000044501	1.82972	0.000145816	0.00207839	Up
ENSSSCG00000046227	-2.95498	0.000146021	0.00207876	Down
ENSSSCG00000009914	1.27987	0.000146515	0.0020843	Up
ENSSSCG00000051529	-4.0963	0.000146678	0.00208513	Down
OGN	-1.47524	0.000147255	0.00209184	Down
PCNA	1.27037	0.000147874	0.00209914	Up
ZNF84	-1.04022	0.000148572	0.00210754	Down
ENSSSCG00000013919	-1.73528	0.000149426	0.00211814	Down
SLC2A4	-1.92807	0.000151069	0.00213648	Down
ZNF37A	-1.77736	0.000150944	0.00213648	Down
ENSSSCG00000031242	5.67873	0.000151063	0.00213648	Up
C1orf52	1.00483	0.00015192	0.00214586	Up
NOX5	-3.04274	0.000152538	0.00215306	Down
SURF4	1.21064	0.000152825	0.00215405	Up
GADD45A	1.57202	0.000152821	0.00215405	Up
PRTG	-1.8765	0.000154889	0.00218006	Down
MLLT3	-1.05757	0.000155249	0.00218358	Down
ENSSSCG00000049877	-2.23343	0.000155389	0.00218401	Down
ZBTB20	-1.02836	0.000155995	0.00219098	Down
IL4I1	1.16803	0.00015645	0.00219581	Up
CIDEC	-2.54189	0.000156686	0.00219603	Down
FBXO5	1.27192	0.000156669	0.00219603	Up
PSMC3IP	1.45902	0.000157356	0.00220232	Up
SFXN2	1.03398	0.000159066	0.00222157	Up
ENSSSCG00000004806	1.50639	0.000158966	0.00222157	Up
MAP4K3	-1.20387	0.000159304	0.00222332	Down
ENSSSCG00000036524	1.69114	0.00016017	0.00223073	Up
SHISA5	1.22551	0.000160443	0.00223297	Up
HYAL1	-1.31625	0.000160668	0.00223453	Down
TBX18	-1.59881	0.000161016	0.0022378	Down
CYB561D1	1.10612	0.000161428	0.00224197	Up
THSD7A	-1.4805	0.000161787	0.00224304	Down
SLC25A28	1.71046	0.000161843	0.00224304	Up
ENSSSCG00000031821	1.56777	0.000163888	0.00226822	Up
ENSSSCG00000008488	-1.06993	0.00016571	0.00229026	Down
ENSSSCG00000035371	-1.20251	0.000166521	0.00229986	Down
RBMS3	-1.23047	0.000166677	0.00230043	Down
TMEM236	-1.68618	0.000166911	0.00230206	Down
SLIT1	-4.91349	0.000168288	0.00231943	Down
OSBPL6	-1.36378	0.000169426	0.00233029	Down
ECHDC2	-1.61802	0.000170964	0.00234657	Down
MORC3	1.09637	0.000170849	0.00234657	Up
GDI1	1.20125	0.000170834	0.00234657	Up
ENSSSCG00000045500	5.32086	0.00017199	0.00235577	Up
DHRS7	-1.3103	0.000172494	0.00236106	Down
ENSSSCG00000045856	2.02167	0.00017607	0.00240835	Up
MRC2	-1.52231	0.000176288	0.00240967	Down
ZNF567	-1.23229	0.00017709	0.00241897	Down
ARMCX4	-1.04253	0.000177435	0.00242202	Down
TOR3A	1.58058	0.000178134	0.0024299	Up
PLAAT5	6.62908	0.000179062	0.00244088	Up
RUNX3	1.09331	0.000179741	0.00244847	Up
ENPP3	-1.30187	0.000179944	0.00244955	Down
EPB41L3	-1.23435	0.000180091	0.00244988	Down
FASN	-1.38432	0.000181562	0.00246651	Down
SPARC	-1.65807	0.000182031	0.00246952	Down
ITGB8	-1.41784	0.000183287	0.00248486	Down
SOD2	1.79359	0.000183999	0.00249282	Up
MMRN1	-1.22469	0.000184215	0.00249404	Down
RHOBTB3	-1.10113	0.000185064	0.00250384	Down
IFNLR1	1.9249	0.000186722	0.00252455	Up	Yes
SGO1	1.33213	0.000187702	0.00253608	Up
LIG1	1.17784	0.000188776	0.00254713	Up
CKS2	2.17486	0.00018928	0.00255221	Up
PTPRG	-1.2965	0.000189987	0.00256001	Down
FAIM	-1.06526	0.000190994	0.00257183	Down
ENSSSCG00000044044	-2.13091	0.000191367	0.0025751	Down
PTPN21	-1.30699	0.000191523	0.00257546	Down
FBXO4	1.24053	0.000191684	0.00257589	Up
VEGFC	-1.66899	0.000192604	0.00258651	Down
SLIT2	-1.61096	0.000193884	0.00260195	Down
EXTL2	-1.16842	0.000194408	0.00260721	Down
TARS1	1.06447	0.000198056	0.00265078	Up
SORBS1	-1.31152	0.00019953	0.00266871	Down
KIF20A	1.24543	0.000199736	0.00266968	Up
NOD2	1.14604	0.000200082	0.0026725	Up
KIF12	2.46232	0.00020157	0.00268878	Up
DARS2	1.01295	0.000202059	0.00269169	Up
SIAH2	1.37676	0.000201966	0.00269169	Up
ENSSSCG00000033787	1.30915	0.000203758	0.00271069	Up
ENSSSCG00000004666	1.66327	0.000203673	0.00271069	Up
HLX	1.68825	0.000204076	0.00271311	Up
ENSSSCG00000001979	-3.3587	0.000205872	0.00273515	Down
CYP26B1	1.69715	0.0002066	0.00274117	Up
OGFR	1.50252	0.000207239	0.00274781	Up
LPAR4	-3.5055	0.000208513	0.00276103	Down
PFKP	1.31587	0.000209558	0.00277302	Up
ZFP36	1.12901	0.00020974	0.00277359	Up
MTBP	1.2322	0.000210397	0.00278043	Up
FIGN	-2.2337	0.00021163	0.00279418	Down
ATAD3A	1.27476	0.000211719	0.00279418	Up
VMP1	1.01628	0.000212516	0.00280284	Up
ENSSSCG00000041277	-3.39789	0.00021341	0.00281278	Down
PDGFRL	-1.44118	0.000214294	0.00282256	Down
LPAR5	1.2041	0.000214637	0.0028252	Up
RHBG	-2.83711	0.000216538	0.00284835	Down
FAM110C	2.37529	0.000217117	0.00285408	Up
KIF11	1.15774	0.000218402	0.00286907	Up
TNFSF13B	1.04754	0.000218762	0.00287	Up
GNLY	3.54449	0.000218634	0.00287	Up
ENSSSCG00000043519	1.9456	0.000219071	0.00287216	Up
KHNYN	1.39532	0.00021963	0.0028776	Up
FSTL1	-1.04282	0.00022318	0.00291836	Down
ENSSSCG00000045979	2.52436	0.000223755	0.00292203	Up
CNTN1	-3.8343	0.000225672	0.00294513	Down
TNFAIP6	2.14811	0.000226533	0.00295443	Up
CRISPLD1	-1.20909	0.000227175	0.00296087	Down
TLCD5	-1.61154	0.000229605	0.00298875	Down
SPNS3	-1.3631	0.000229639	0.00298875	Down
CDC20	1.57982	0.000229765	0.00298875	Up
KLHL14	-1.4586	0.000230181	0.0029922	Down
LEP	-3.35737	0.000231365	0.00300563	Down
ANP32E	1.07537	0.000231946	0.00301121	Up
BNIP3	1.46808	0.000232154	0.00301195	Up	Yes
EDEM3	1.44007	0.000233129	0.00302262	Up
TUSC3	-1.29574	0.000233639	0.00302727	Down
ENSSSCG00000045831	-1.15059	0.000234282	0.00303363	Down
EBF3	-1.3249	0.000234664	0.0030366	Down
ENSSSCG00000050167	-1.98603	0.000235401	0.00304415	Down
CCDC149	-1.39034	0.00023712	0.0030624	Down
ENSSSCG00000043145	-2.02887	0.000239452	0.00309051	Down
SPP1	3.44445	0.000240373	0.00310039	Up
SRPRA	1.17214	0.000240741	0.00310313	Up
CCND3	1.74413	0.000240953	0.00310385	Up
ENAM	2.94548	0.000241201	0.00310504	Up
FRMD3	-1.19617	0.000241745	0.00311002	Down
ZBTB16	1.39035	0.00024335	0.00312866	Up
KCNA2	2.40384	0.000245428	0.00315333	Up
GPAT4	1.81593	0.000245679	0.00315452	Up
ENSSSCG00000049733	-2.46825	0.000246229	0.00315955	Down
ENSSSCG00000008383	1.07133	0.000247095	0.00316657	Up
PSME2	1.72311	0.000247619	0.00317125	Up
DPP10	-5.47795	0.000248122	0.00317452	Down
AMIGO3	1.32608	0.000248902	0.00318153	Up
ENSSSCG00000050665	4.90276	0.000253676	0.00323632	Up
FBL	1.10623	0.00025416	0.00324042	Up
ENSSSCG00000044145	-2.60299	0.000256372	0.00326653	Down
LTBP4	-1.6546	0.000258157	0.00328716	Down
RAB20	1.87046	0.000258463	0.00328896	Up
ENSSSCG00000048475	-2.54024	0.000258646	0.00328918	Down
ARHGAP26	1.10456	0.000258894	0.00329024	Up
ENSSSCG00000046599	-1.56174	0.000260137	0.00330392	Down
ENSSSCG00000039201	1.01508	0.000261469	0.00331064	Up
HGS	1.11695	0.000261498	0.00331064	Up
CCDC134	1.2528	0.000261115	0.00331064	Up
SKA1	1.58777	0.000261195	0.00331064	Up
TG	1.84102	0.000260903	0.00331064	Up
SPIC	-1.30946	0.000262772	0.00332466	Down
CPQ	-1.07751	0.000265976	0.00335879	Down
EPHA7	-1.62485	0.000266507	0.00336336	Down
USP53	-1.19829	0.000267096	0.00336731	Down
SRXN1	2.04718	0.000267158	0.00336731	Up
PPME1	1.00676	0.000268567	0.00338079	Up
ENSSSCG00000005949	1.65496	0.000269226	0.00338536	Up
ENSSSCG00000008959	1.90237	0.000269271	0.00338536	Up
DNAJB1	1.17032	0.000269623	0.00338765	Up
MSR1	-1.9664	0.000270823	0.00340058	Down
TSEN54	1.05197	0.000272366	0.00341565	Up
KIF22	1.5703	0.000272307	0.00341565	Up
SCIN	-2.18394	0.000273308	0.0034253	Down
ID4	-1.58081	0.000274673	0.0034391	Down
FRMD6	-1.00927	0.000274862	0.0034391	Down
CASP3	1.30454	0.000275611	0.00344332	Up
OPCML	-5.68512	0.000279937	0.00349518	Down
CHRNB2	3.9865	0.000280241	0.00349678	Up
PRKG1	-1.26748	0.000282292	0.00352016	Down
PBK	1.17157	0.000282636	0.00352224	Up
ENSSSCG00000046737	-1.9751	0.000283543	0.00352913	Down
RFC4	1.13292	0.000283515	0.00352913	Up
ENSSSCG00000050618	-1.97317	0.000284184	0.0035349	Down
MEF2A	-1.04537	0.000284792	0.00354024	Down
DDX56	1.23232	0.00028531	0.00354447	Up
ENSSSCG00000042430	-5.16169	0.00028698	0.00355855	Down
TAC3	-1.86658	0.000288563	0.00357238	Down
CNNM2	-1.41727	0.000288316	0.00357238	Down
NEO1	-1.08627	0.000288634	0.00357238	Down
POLR3H	1.00217	0.000291423	0.00360466	Up	Yes
PPARA	-1.17365	0.000293809	0.00362741	Down
NUF2	1.37493	0.000293781	0.00362741	Up
MEX3B	-1.35999	0.000294136	0.00362821	Down
ADAM33	1.46466	0.000294238	0.00362821	Up
PLVAP	-1.0218	0.000294783	0.00363059	Down
ENSSSCG00000038601	2.55624	0.000294796	0.00363059	Up
SPCS2	1.41981	0.000297304	0.00365469	Up
TPBG	-1.07178	0.000298017	0.0036612	Down
ENSSSCG00000020694	-3.30055	0.000300084	0.00367977	Down
ENSSSCG00000033183	5.74986	0.000299906	0.00367977	Up
SSUH2	-5.57286	0.00030077	0.00368591	Down
CCT4	1.18508	0.000303098	0.0037076	Up
KIF23	1.06167	0.000303607	0.00371153	Up
ENSSSCG00000050496	-6.26017	0.000309007	0.00376599	Down
AANAT	2.43404	0.00030884	0.00376599	Up
MARCKSL1	1.54625	0.000309487	0.00376946	Up
ENSSSCG00000046386	3.13306	0.000310392	0.00377593	Up
RERGL	-2.13194	0.00031202	0.00379342	Down
CCND1	-1.05742	0.000314407	0.00382011	Down
ENSSSCG00000021202	4.48	0.000314735	0.00382175	Up
RPN1	1.29062	0.000317996	0.00385195	Up
ENSSSCG00000051601	-1.20974	0.000318355	0.00385396	Down
ENSSSCG00000023771	-2.97741	0.000321325	0.00388285	Down
ENSSSCG00000028571	1.29114	0.000321327	0.00388285	Up
SPCS3	1.37443	0.000322772	0.00389795	Up
ENSSSCG00000045021	-2.04809	0.000323757	0.00390747	Down
SEMA3E	-2.28645	0.000327458	0.00394516	Down
GPR17	-1.45682	0.000327475	0.00394516	Down
ENSSSCG00000039961	-2.20918	0.000328669	0.00395715	Down
PRELP	-1.86937	0.000329741	0.00396765	Down
KCNC4	-2.37817	0.000331332	0.00398199	Down
METRNL	1.89622	0.000333403	0.00400446	Up
ENSSSCG00000044965	-2.05304	0.000336205	0.00403081	Down
SH3YL1	-1.69481	0.000336824	0.00403581	Down
ENSSSCG00000031381	1.46754	0.000337648	0.00404324	Up
LMNB1	1.03321	0.000338451	0.00405042	Up
MAFG	1.03662	0.000338741	0.00405145	Up
NOL4	-2.18422	0.000340457	0.00406834	Down
ENSSSCG00000046828	-2.42898	0.000340767	0.00406835	Down
ENSSSCG00000050340	2.10964	0.000343997	0.00410446	Up
ABCC5	-1.47836	0.000347014	0.00413797	Down
ENSSSCG00000047803	-3.5229	0.000347727	0.00414399	Down
DNAJB9	1.49699	0.000348375	0.00414922	Up
RGS13	-1.83161	0.00034875	0.00415121	Down
CCDC88A	-1.34725	0.000349518	0.00415787	Down
UNC5B	-1.10537	0.00035085	0.00417122	Down
RIDA	1.06789	0.000352431	0.00418501	Up
TRIM71	-2.66602	0.0003543	0.00420241	Down
ENSSSCG00000013042	1.18798	0.000354319	0.00420241	Up
ENSSSCG00000011729	-1.39676	0.000358008	0.00423859	Down
ENSSSCG00000047401	-2.48967	0.000359455	0.00425319	Down
ACP5	-1.65561	0.000359737	0.00425401	Down
TUFT1	1.66682	0.000359956	0.00425407	Up
CNRIP1	-1.37304	0.000361191	0.00426613	Down
ENSSSCG00000048606	-2.02583	0.000361756	0.00426774	Down
GRPR	-1.79793	0.000361618	0.00426774	Down
RANBP3L	-2.25815	0.000364192	0.00429393	Down
RGSL1	-2.45855	0.000364792	0.00429591	Down
DNAAF5	1.15935	0.000364576	0.00429591	Up
LMNB2	1.26672	0.000365759	0.00430475	Up
ENSSSCG00000003112	1.48725	0.000367314	0.0043205	Up
CXCR3	1.44473	0.000370737	0.00435562	Up
PARP9	1.24829	0.000372067	0.00436865	Up
CSMD1	-3.11154	0.000372855	0.00437533	Down
ENSSSCG00000021414	-1.87337	0.000373252	0.00437741	Down
TMEM129	1.00487	0.000374835	0.0043908	Up
ENSSSCG00000002862	2.31407	0.000374792	0.0043908	Up
ENSSSCG00000033909	1.21296	0.000376805	0.00441128	Up
GMEB2	1.11407	0.000377073	0.00441182	Up
KIAA1841	1.23759	0.000378759	0.00442895	Up
ENSSSCG00000027160	-2.54626	0.000380753	0.00444333	Down
ENSSSCG00000006213	-1.55184	0.000380882	0.00444333	Down
SLC45A4	1.21041	0.000380839	0.00444333	Up
PDE10A	-1.22398	0.000382019	0.00445398	Down
ENSSSCG00000048564	-2.55643	0.000383194	0.00446245	Down
ENSSSCG00000033807	-1.43983	0.000383141	0.00446245	Down
SPART	-1.00916	0.000383665	0.00446533	Down
LIN37	1.11568	0.000387605	0.00450327	Up
FLRT2	-1.19732	0.000388685	0.00451056	Down
TCAF1	-1.19192	0.00038862	0.00451056	Down
TOMM40	1.34551	0.000389481	0.00451717	Up
ENSSSCG00000044633	-1.31239	0.000389923	0.00451966	Down
KCNC3	1.60027	0.000393793	0.00455921	Up
ENSSSCG00000045551	-2.66916	0.000395794	0.00456908	Down
NPM3	1.88224	0.000395725	0.00456908	Up
RETN	5.77769	0.000395365	0.00456908	Up
ERP29	1.33712	0.000399545	0.00460703	Up
GRWD1	1.36571	0.000401343	0.00462241	Up
IRS1	1.17787	0.000401851	0.00462558	Up
IRF1	1.32582	0.000403562	0.0046426	Up	Yes
UNC13C	-3.5168	0.000405426	0.00466135	Down
STRIP2	-1.28164	0.000407167	0.00467866	Down
ATP13A3	1.04121	0.000409121	0.0046984	Up
MAML2	-1.07296	0.00041038	0.00471014	Down
ADAMTS20	-2.07873	0.000412603	0.00472748	Down
PRRX1	-1.16453	0.000412432	0.00472748	Down
ENSSSCG00000026043	5.54062	0.000414249	0.0047416	Up
STRC	3.02078	0.000415001	0.00474675	Up
RGS22	-2.4416	0.000418319	0.00477647	Down
CRYBG3	-1.3575	0.000421831	0.0048138	Down
EML1	-1.1737	0.000425508	0.00485299	Down
ENSSSCG00000044256	1.35248	0.000426202	0.00485812	Up
CCDC68	-2.38484	0.000427435	0.0048659	Down
MTARC2	-1.17991	0.000427863	0.0048659	Down
ENSSSCG00000042998	-2.91017	0.000430068	0.00488819	Down
MDH2	1.18608	0.000435841	0.00494816	Up
ABHD4	-1.46962	0.000436831	0.00495656	Down
METTL24	-1.40568	0.000438145	0.0049639	Down
ENSSSCG00000000982	1.50759	0.000438475	0.0049639	Up
SLC12A3	5.01869	0.000438388	0.0049639	Up
ADAP1	1.35022	0.000442961	0.00500898	Up
SGPP2	-1.82326	0.000446809	0.00504963	Down
ENSSSCG00000039615	2.31539	0.000448543	0.00506634	Up
NAALADL1	-1.13794	0.000449162	0.00507046	Down
TNIP3	1.74622	0.000451377	0.00509258	Up
REXO4	1.23182	0.000451926	0.00509588	Up
PYGB	1.01241	0.000452366	0.00509795	Up
H1-0	-1.43313	0.000453905	0.00510951	Down
CEP126	-1.54649	0.00045615	0.00512899	Down
ANGPT1	-1.859	0.000457717	0.0051437	Down
WARS1	1.21164	0.000459193	0.00515737	Up
ENSSSCG00000035706	-2.866	0.000459843	0.00516176	Down
WDR5	1.06083	0.00046272	0.0051882	Up
CNDP2	1.60243	0.00046314	0.00518999	Up
MMRN2	-1.15854	0.000464987	0.0052019	Down
NEMP2	1.1926	0.000470861	0.00526169	Up
LAMB2	-1.39116	0.000474466	0.00529603	Down
ENSSSCG00000051156	-2.79276	0.000474952	0.00529849	Down
SLC35C2	1.07341	0.000480208	0.00535412	Up
IFT81	-1.21889	0.000482254	0.00537392	Down
GRN	-1.02773	0.000483828	0.00538844	Down
ARMH4	-1.94081	0.000488706	0.00543692	Down
ENSSSCG00000035649	-1.58029	0.000488727	0.00543692	Down
SLC35F1	-2.75404	0.000489103	0.00543806	Down
PROS1	-1.05148	0.000489522	0.00543968	Down
SLC16A12	-1.43211	0.000490504	0.00544688	Down
FOXS1	1.40936	0.000492242	0.00546076	Up
CACNA2D1	-1.08876	0.000493813	0.00547513	Down
PLCL1	-1.21522	0.000494631	0.00548115	Down
B2M	1.31677	0.000496573	0.00549961	Up
TMEM270	6.00218	0.000499593	0.00552847	Up
ENSSSCG00000045738	-2.91853	0.000502425	0.00555206	Down
TK1	1.56675	0.000504859	0.00557586	Up
NOCT	1.09083	0.000505875	0.00558399	Up
EEF1AKMT4	1.51532	0.000506736	0.00558583	Up
ZNF804A	-1.56033	0.000508703	0.00559658	Down
GRIK2	-2.09735	0.000511196	0.00561577	Down
DYNC2LI1	-1.23534	0.000511215	0.00561577	Down
MAD2L1	1.46064	0.000511294	0.00561577	Up
ENSSSCG00000037285	-3.29201	0.000512892	0.00563022	Down
HOXA7	-1.95863	0.000514098	0.00564034	Down
MMP2	-1.36545	0.000521918	0.00571984	Down
AGAP1	-1.1171	0.000525778	0.00575263	Down
ENSSSCG00000041272	-2.7693	0.00052692	0.00576196	Down
ENSSSCG00000016823	-2.90999	0.00053134	0.0058071	Down
ZFYVE16	-1.02106	0.000534688	0.00584048	Down
BCL2L12	1.04881	0.000535275	0.00584369	Up
ENSSSCG00000021374	-2.15018	0.000540733	0.00590003	Down
KLRD1	2.3369	0.000542203	0.00591283	Up
ENSSSCG00000046308	-1.88127	0.0005449	0.00593698	Down
GAREM2	2.30037	0.000545014	0.00593698	Up
ENSSSCG00000037541	1.90619	0.000545795	0.00594224	Up
SEC61A1	1.36342	0.000547808	0.0059609	Up
RAB42	-2.02614	0.000554443	0.00602321	Down
BUB1B	1.12061	0.000554399	0.00602321	Up
TMEM200A	-1.80617	0.000556073	0.00603763	Down
ENSSSCG00000050284	-3.32756	0.00055845	0.00606013	Down
ENSSSCG00000032769	3.061	0.000559732	0.00607073	Up
ENSSSCG00000045523	-2.95779	0.000560805	0.00607905	Down
ENSSSCG00000047040	-1.83784	0.000561767	0.00608285	Down
COL1A2	-1.6342	0.000564141	0.00610524	Down
RGS5	-1.78938	0.000564915	0.00610793	Down
ENSSSCG00000024084	1.6378	0.000565004	0.00610793	Up
RBFOX1	-1.8966	0.000566189	0.0061141	Down
PPARG	-1.28181	0.000567344	0.00612325	Down
H2AX	1.99645	0.000568154	0.00612867	Up
DPT	-2.19557	0.000570035	0.00614564	Down
FGF21	1.83863	0.00057381	0.00617964	Up
GADD45B	1.75818	0.000574689	0.00618241	Up
ENSSSCG00000041861	-6.94282	0.000578528	0.00622034	Down
ENSSSCG00000042018	-1.97797	0.000581301	0.00624342	Down
CENPF	1.18206	0.000582809	0.00625624	Up
SRPRB	1.40037	0.000584715	0.00627331	Up
ZGRF1	1.15218	0.000588452	0.00631001	Up
ENSSSCG00000038359	1.25142	0.000590093	0.00632311	Up
SERP1	1.36797	0.000590676	0.00632363	Up
SYNE2	-1.08902	0.000592702	0.0063385	Down
HOMER1	-1.13899	0.000596601	0.00637335	Down
ENSSSCG00000042465	1.3894	0.000596358	0.00637335	Up
ENSSSCG00000043918	-1.90173	0.000598872	0.00639418	Down
ENSSSCG00000042761	-2.39165	0.000600576	0.00639922	Down
NOP2	1.08579	0.000604832	0.00643709	Up
ENSSSCG00000050585	-2.05419	0.000607184	0.00645522	Down
SLITRK6	-2.32097	0.000610545	0.00648403	Down
RGS9	-1.14702	0.000612836	0.00650142	Down
GHR	-1.25032	0.000618408	0.0065499	Down
REEP4	1.28442	0.000619817	0.006558	Up
CHRNA1	-1.77007	0.000621691	0.00657084	Down
ENSSSCG00000048981	1.79894	0.000621383	0.00657084	Up
DPM2	1.32116	0.000623519	0.0065845	Up
LURAP1	-1.32644	0.000625694	0.00659913	Down
ENSSSCG00000033190	-1.03695	0.000627512	0.00661396	Down
CLCA2	-2.30589	0.000630804	0.00663896	Down
NRCAM	-1.91154	0.000632328	0.00665148	Down
MRTO4	1.13541	0.000633863	0.0066641	Up
SLC24A5	-1.85411	0.000635257	0.00666628	Down
OPHN1	-1.35098	0.00063541	0.00666628	Down
CSRNP1	1.15398	0.000635177	0.00666628	Up
LAMC1	-1.01118	0.00063649	0.00667409	Down
ENSSSCG00000051323	2.21205	0.000637676	0.00668301	Up
CAPN13	-6.36089	0.000638961	0.00668844	Down
ENSSSCG00000043353	1.55253	0.000639202	0.00668844	Up
IL2RA	-1.16589	0.0006422	0.00671627	Down
EME1	1.60923	0.000643135	0.00672168	Up
ENSSSCG00000050748	-2.37008	0.000646921	0.00675499	Down
C15orf48	1.6457	0.000648588	0.00676885	Up
FCER1A	-1.30262	0.000649847	0.00677843	Down
TRIQK	-1.04059	0.000661768	0.00688834	Down
SUSD5	-2.32483	0.000664095	0.00690895	Down
SELENOI	1.04797	0.000673045	0.00699475	Up
GPNMB	1.31788	0.000674054	0.00700158	Up
ENSSSCG00000031849	-2.54283	0.000681551	0.00706839	Down
HRH1	-1.42383	0.000682184	0.00707126	Down
FAM53A	1.18755	0.000683544	0.00707799	Up
ENSSSCG00000019358	2.7849	0.00068428	0.00708192	Up
ENSSSCG00000047515	-1.86021	0.000686463	0.00710082	Down
SOS2	1.00384	0.000688028	0.00711293	Up
TP73	1.48529	0.000688348	0.00711293	Up
IFI35	1.59007	0.000692824	0.00714804	Up
PPARGC1A	-3.64173	0.000696562	0.00718289	Down
TGM1	3.77798	0.000702077	0.00723601	Up
CTSL	-1.81773	0.000703548	0.00724741	Down
ENSSSCG00000034623	-1.57266	0.000706593	0.00727502	Down
ENSSSCG00000050085	-1.97718	0.000707563	0.00727913	Down
ST8SIA2	-1.65304	0.000707724	0.00727913	Down
RASL10B	1.82545	0.000710933	0.00730459	Up
KNTC1	1.08944	0.000714328	0.00733408	Up
ENSSSCG00000024800	-1.46803	0.000715738	0.00733966	Down
ENSSSCG00000041180	-1.14239	0.000715821	0.00733966	Down
CNKSR2	-2.03596	0.000718438	0.00736269	Down
SNAI1	1.75965	0.000719762	0.00737247	Up
UBE2O	1.1021	0.00072081	0.00737801	Up
ENSSSCG00000046464	-1.91104	0.000722272	0.00738557	Down
BAMBI	-1.03824	0.000722526	0.00738557	Down
SLC41A2	1.2265	0.000725323	0.00741036	Up
KIF21A	-2.78394	0.000726267	0.00741619	Down
FOXRED2	-1.00674	0.000728976	0.0074324	Down
ENSSSCG00000016629	1.06202	0.000732398	0.00745585	Up
ENSSSCG00000047571	-1.2232	0.000739798	0.00752349	Down
ENSSSCG00000009240	1.6485	0.000744769	0.00756244	Up
NUPR1	1.66842	0.000744023	0.00756244	Up
BMPR1A	-1.07561	0.000755514	0.00766764	Down
FLYWCH2	2.07862	0.000756926	0.00767806	Up
SLC16A6	1.1232	0.000758802	0.00768925	Up
C1orf185	-3.01499	0.000764307	0.00773321	Down
ENSSSCG00000043148	-5.71574	0.000765439	0.00774073	Down
ARMC12	1.51867	0.000767727	0.00775599	Up
RUFY2	-1.05631	0.000768169	0.00775652	Down
CEND1	1.792	0.000768692	0.00775787	Up
SH3PXD2A	-1.30667	0.000777597	0.00783958	Down
CNTN2	-1.94664	0.000780507	0.00786116	Down
BTBD19	1.29013	0.000782785	0.00787215	Up
CEP152	1.29915	0.00078274	0.00787215	Up
DHODH	1.23908	0.000783994	0.00788033	Up
ADAP2	-1.13284	0.000784994	0.00788639	Down
SLC27A4	1.77069	0.000786529	0.00789385	Up
MCM6	1.06289	0.000786947	0.00789407	Up
PCSK6	-1.44915	0.000790126	0.00791797	Down
REEP1	-1.2613	0.000790934	0.00792208	Down
ENSSSCG00000043907	-3.6803	0.000792607	0.00793114	Down
ENSSSCG00000047771	1.28083	0.000792636	0.00793114	Up
ENSSSCG00000042661	-4.55648	0.000794588	0.00794468	Down
UNC5D	-3.36273	0.000794788	0.00794468	Down
ENSSSCG00000042481	-1.7887	0.000798504	0.00797782	Down
ADAM8	1.37877	0.000799754	0.00798535	Up
RAB26	1.36003	0.000801702	0.00799773	Up
TRPM3	-1.27278	0.000802333	0.00800001	Down
KRT7	2.65673	0.000803805	0.00801068	Up
SLIT3	-1.59611	0.000812094	0.00807886	Down
ENSSSCG00000039731	1.68376	0.000812271	0.00807886	Up
ECM1	1.89938	0.000811105	0.00807886	Up
ABCA6	-1.40957	0.000812857	0.00807908	Down
TRAFD1	1.52895	0.000813672	0.00808069	Up
ENSSSCG00000044454	1.27351	0.000815277	0.00809065	Up
TNNC2	2.1767	0.000816036	0.00809065	Up
BCL2L14	1.49011	0.000817947	0.0080989	Up
LAYN	-1.05918	0.00081969	0.00810662	Down
KIF13A	-1.00487	0.000819949	0.00810662	Down
CRYGS	1.98339	0.000819514	0.00810662	Up
PTCHD4	-5.23243	0.000821531	0.0081142	Down
RBFOX2	-1.12445	0.000821165	0.0081142	Down
HHIP	-1.60356	0.000829832	0.00819212	Down
MMP28	-1.57245	0.000833894	0.00822406	Down
ENSSSCG00000023749	-1.29357	0.00083647	0.0082413	Down
ENSSSCG00000035267	-1.4363	0.000841613	0.00828787	Down
CD8A	1.02701	0.000846761	0.00833444	Up	Yes
CRABP2	-4.9133	0.000847311	0.00833573	Down
BICC1	-1.06783	0.000848901	0.00834725	Down
ENSSSCG00000003403	1.56045	0.000849655	0.00835054	Up
ENSSSCG00000042940	-2.05135	0.000853404	0.00837497	Down
NUDC	1.46988	0.000853078	0.00837497	Up
DPH2	1.0742	0.000857911	0.00841505	Up
SIL1	1.18146	0.000859839	0.00842981	Up
ENSSSCG00000014314	-1.93507	0.000860333	0.0084305	Down
ENSSSCG00000042829	2.02487	0.000862155	0.00844005	Up
RAD51	1.18965	0.000866599	0.00847937	Up
E2F1	1.28012	0.0008676	0.008485	Up
TCN2	-1.22477	0.00087475	0.00854234	Down
MLIP	-2.23091	0.000883499	0.00861932	Down
RNF150	-1.11042	0.000884078	0.00862074	Down
HK2	1.61507	0.000885159	0.00862705	Up
AEN	1.20878	0.000889824	0.00865979	Up
HTATIP2	1.03243	0.000890717	0.00866001	Up
MED12L	1.40876	0.000890412	0.00866001	Up
ENSSSCG00000049139	-2.52619	0.000899228	0.00873423	Down
CCDC34	1.05884	0.00090198	0.00875668	Up
ENSSSCG00000045742	-2.76845	0.000906296	0.00878573	Down
TEDC2	1.17437	0.000907321	0.00879139	Up
NOP9	1.30141	0.00091282	0.00884036	Up
FARSA	1.22261	0.000915321	0.00886027	Up
ENSSSCG00000051565	-1.28575	0.000916083	0.00886334	Down
TIMM8A	1.20615	0.000916905	0.00886698	Up
PPIB	1.76474	0.000917444	0.00886788	Up
ENSSSCG00000012566	-1.02337	0.000918931	0.00887794	Down
ENSSSCG00000031928	2.73392	0.000928348	0.00895607	Up
ENSSSCG00000044001	-1.66992	0.000931186	0.0089718	Down
IRX3	-1.4654	0.000931351	0.0089718	Down
MTDH	1.00712	0.000930614	0.0089718	Up
TRMU	1.03673	0.000932919	0.00898256	Up
ENSSSCG00000049477	-6.30156	0.000935946	0.009003	Down
NOTCH3	-1.49913	0.000937329	0.00900759	Down
FCHSD1	1.083	0.000936915	0.00900759	Up
ZBTB47	-1.36275	0.000938921	0.00901854	Down
ADGRA2	-1.00511	0.000942867	0.00904771	Down
LARGE2	1.22072	0.000954108	0.00914675	Up
CYBC1	1.15953	0.000954885	0.00914979	Up
CA1	-6.22637	0.000957959	0.00917483	Down
ENSSSCG00000041616	-2.51812	0.000961628	0.00920554	Down
RANBP1	1.17052	0.000963566	0.00921966	Up
FITM1	3.06774	0.000964673	0.00922582	Up
ENSSSCG00000047800	-1.17963	0.000966265	0.0092366	Down
CXCL12	-1.24451	0.000967725	0.00924612	Down
ENSSSCG00000045157	1.03613	0.000970913	0.00927212	Up
CRELD1	1.42791	0.000973813	0.00928645	Up
SASS6	1.10811	0.000977297	0.00931521	Up
GPR161	-1.62633	0.00097909	0.00932337	Down
ENSSSCG00000045878	2.64938	0.000982534	0.00935169	Up
HOXB7	-1.74257	0.000984823	0.00936697	Down
TRIB3	2.19701	0.000985689	0.00936828	Up
TOR2A	1.02401	0.000990463	0.00940917	Up
ENSSSCG00000049404	-2.19242	0.000992055	0.00941979	Down
CCDC167	1.5575	0.000993622	0.00943017	Up
ENSSSCG00000025417	-1.37166	0.000996607	0.00944499	Down
ENSSSCG00000008486	-1.24942	0.000996146	0.00944499	Down
ENSSSCG00000007482	-1.49937	0.000999601	0.00946435	Down
ENSSSCG00000027127	1.06952	0.000999225	0.00946435	Up
TSSC4	1.37646	0.00100117	0.00947472	Up
ROR1	-1.5186	0.00100182	0.00947629	Down
SGIP1	-1.49568	0.00100624	0.00950911	Down
EAF2	1.18272	0.00100957	0.00953603	Up
ENSSSCG00000031633	1.09466	0.00101091	0.00954413	Up
DOHH	1.37313	0.00101826	0.00960899	Up
RGS8	-1.3159	0.00101915	0.00961285	Down
ENSSSCG00000024914	1.54468	0.0010255	0.00966356	Up
ENSSSCG00000034119	2.74673	0.00102804	0.00967378	Up
MAP3K9	1.07493	0.00103672	0.00974623	Up
SEC61G	1.9106	0.00104296	0.00980028	Up
TLR6	-1.20033	0.00104868	0.00983545	Down
TTC8	-1.28571	0.00105202	0.00986211	Down
ENSSSCG00000044367	-6.56422	0.00105459	0.00988044	Down
GSTM3	-1.17572	0.00105497	0.00988044	Down
CFL2	-1.01636	0.00106049	0.00992746	Down
NME1	1.61682	0.00106609	0.00997521	Up
